# Supplementary material for: Eutrophication and Warming Drive Algal Community Shifts in Synchronised Time Series of Experimental Lakes
Source: Environ Microbiol. 2025 Jul 24;27(7):e70159. doi: 10.1111/1462-2920.70159 (PMC12288632; doi:10.1111/1462-2920.70159)
Supplement: Supplementary file 2 — TABLE S1. Amplicon sequence variant (ASV) composition of sediment intervals across sites. Includes the taxonomic and functional assignments of ASVs. [file EMI-27-e70159-s002.csv]

Lake	Sediment interval lower (cm)	Sediment interval upper (cm)	Sediment interval lower year	Sediment interval upper year	ASV code	Sequence	Domain	Supergroup	Division	Subdivision	Class	Order	Family	Genus	Species	Trophic function	Number of sequences
L226N	0.5	0	2014.41098	2018	ASV0018	GGGAAACTTACCAGGTCCAGACATAGTTAGGATTGACAGATTGATAGCTCTTTCTTGATTCTATGGGTGGTGGTGCATGGCCGTTCTTAGTTGGTGGAGTGATTTGTCTGGTTAATTCCGTTAACGAACGAGACCTTAACCTGCTAAATAGTTACATGTGACCTCGGTTACATGGGCAACTTCTTAGAGGGACTTTGTGTGTCTAACGCAAGGAAGTTTGAGGCA	Eukaryota	TSAR	Alveolata	Dinoflagellata	Dinophyceae	Suessiales	NA	NA	NA	NA	2604
L226N	0.5	0	2014.41098	2018	ASV0036	GGGAAACTTACCAGGTCCAGACATAGTGAGGATTGACAGATTGAGAGCTCTTTCTTGATTCTATGGGTGGTGGTGCATGGCCGTTCTTAGTTGGTGGAGTGATTTGTCTGGTTAATTCCGTTAACGAACGAGACCCCCGCCTGCTAAATAGTCATAACAATGCTTAGCATTGTTGTTGGCTTCTTAGAGGGACTTTCGGTGACTAACCGAAGGAAGTTGGGGGCA	Eukaryota	TSAR	Stramenopiles	Gyrista	Chrysophyceae	Ochromonadales	Ochromonadaceae	Dinobryon	NA	mixotrophs	2045
L226N	0.5	0	2014.41098	2018	ASV0127	GGGAAACTCACCAGGTCCAGACATAGTGAGGATTGACAGATTGAGAGCTCTTTCTTGATTCTATGGGTGGTGGTGCATGGCCGTTCTTAGTTGGTGGAGTGATTTGTCTGGTTAATTCCGATAACGAACGAGACCCCCGCCTGCTAAATAGTTACATTAATGCTTTGCATTCTTAGTTAGCTTCTTAGAGGGACTTTTGGTGATTAACCAAAGGAAGTTGGGGGCA	Eukaryota	TSAR	Stramenopiles	Gyrista	Chrysophyceae	Chrysophyceae_Cluster-I	Chrysophyceae_Cluster-I_X	Chrysophyceae_Cluster-I_XX	Chrysophyceae_Cluster-I_XX_sp.	phototrophs	1452
L226N	0.5	0	2014.41098	2018	ASV0001	GGGAAACTTACCAGGTCCAGACATAGTGAGGATTGACAGATTGAGAGCTCTTTCTTGATTCTATGGGTGGTGGTGCATGGCCGTTCTTAGTTGGTGGAGTGATTTGTCTGGTTAATTCCGTTAACGAACGAGACCCCCGCCTGCTAAATAGTTTTGAAAATTCATAGAATTTTCGTAAGCTTCTTAGAGGGACTTTTGGTGACTAACCAAAGGAAGTTGGGGGCA	Eukaryota	TSAR	Stramenopiles	Gyrista	Chrysophyceae	Hydrurales	Hydrurales_Clade-II	Hydrurales_Clade-II_X	Hydrurales_Clade-II_X_sp.	phototrophs	1448
L226N	0.5	0	2014.41098	2018	ASV0054	GGGAAACTTACCAGGTCCAGACATAGTGAGGATTGACAGATTGAGAGCTCTTTCTTGATTCTATGGGTGGTGGTGCATGGCCGTTCTTAGTTGGTGGAGTGATTTGTCTGGTTAATTCCGTTAACGAACGAGACCCCCGCCTGCTAAATAGTAGGGTGAATGCTTAGCATTGACTACTGCTTCTTAGAGGGACTTTTGGTGACTAACCAAAGGAAGTTGGGGGCA	Eukaryota	TSAR	Stramenopiles	Gyrista	Chrysophyceae	NA	NA	NA	NA	phototrophs	1321
L226N	0.5	0	2014.41098	2018	ASV0020	GGAAAACTCACCAGGTCCAGACATAGTTAGGATTGACAGATTGATAGCTCTTTCTTGATTCTATGGGTGGTGGTGCATGGCCGTTCTTAGTTGGTGGAGTGATTTGTCTGGTTAATTCCGATAACGAACGAGATCTTAGCCTGCTAAATAGCTGTCAGATAATTAAGTCTGGCCCAGCTTCTTAGAGGGACTTTGTGGTTTAAACATGAGGAAGTTTGAGGCA	Eukaryota	TSAR	Alveolata	NA	NA	NA	NA	NA	NA	NA	899
L226N	0.5	0	2014.41098	2018	ASV0003	GGGAAACTTACCAGGTCCAGACATAGTGAGGATTGACAGATTGAGAGCTCTTTCTTGATTCTATGGGTGGTGGTGCATGGCCGTTCTTAGTTGGTGGAGTGATTTGTCTGGTTAATTCCGTTAACGAACGAGACCCCCGCCTGCTAAATAGTTTTGTGAATGCTTAGCATTCTCGTAAGCTTCTTAGAGGGACTTTCGGTGACTAACCGAAGGAAGTTGGGGGCA	Eukaryota	TSAR	Stramenopiles	Gyrista	Chrysophyceae	Hydrurales	Hydrurales_X	Hydrurales_XX	Hydrurales_XX_sp.	phototrophs	730
L226N	0.5	0	2014.41098	2018	ASV0146	GGGAAACTTACCAGGTCCAGACATAGTTAGGATTGACAGATTGATAGCTCTTTCTTGATTCTATGGGTGGTGGTGCATGGCCGTTCTTAGTTGGTGGAGTGATTTGTCTGGTTAATTCCGTTAACGAACGAGACCTTAACCTGCTAAATAGTTACACGTGACCTCGGTTACGTGGGCAACTTCTTAGAGGGACTTTGTGTGTCTAACACAAGGAAGTTTGAGGCA	Eukaryota	TSAR	Alveolata	Dinoflagellata	Dinophyceae	Peridiniales	NA	NA	NA	NA	658
L226N	0.5	0	2014.41098	2018	ASV0012	GGGAAACTTACCAGGTCCAGACATAGTTAGGATTGACAGATTGATAGCTCTTTCTTGATTCTATGGGTGGTGGTGCATGGCCGTTCTTAGTTGGTGGAGTGATTTGTCTGGTTAATTCCGTTAACGAACGAGACCTTAACCTGCTAAATAGTTACATGTAACCTCGGTTACATGGGCAACTTCTTAGAGGGACTTTGCGTGTCTAACGCAAGGAAGTTTGAGGCA	Eukaryota	TSAR	Alveolata	Dinoflagellata	Dinophyceae	Suessiales	Borghiellaceae	Borghiella	Borghiella_tenuissima	phototrophs	636
L226N	0.5	0	2014.41098	2018	ASV0117	GGAAAACTTACCAGGTCCAGACATAGTGAGGATTGACAGGTTGAAGATCTTTCTTGATTCTATGGGTGGTGGTGCATGGCCGTTCTTAGTTGGTGGATTGATCTGTCTGGTTAATTCCGATAACGAACGAGACCTCAGCCTGCTAAATAGTGGACGCCGGCTTGCCGGTGGCAATCGCTTCTTAGAGGGACTATTGGTGTGTAGCCAATGGAAGATTGAGGCA	Eukaryota	TSAR	Rhizaria	Cercozoa	Novel-clade-10-12	Novel-clade-10	Novel-clade-10_X	Novel-clade-10_XX	Novel-clade-10_XX_sp.	heterotrophs	612
L226N	0.5	0	2014.41098	2018	ASV0144	GGGAAACTTACCAGGTCCAGACATAGTGAGGATTGACAGATTGAGAGCTCTTTCTTGATTCTATGGGTGGTGGTGCATGGCCGTTCTTAGTTGGTGGAGTGATTTGTCTGGTTAATTCCGTTAACGAACGAGACCCCCGCCTGCTAAATAGTAGGGTGAATGCTTAGCATTGACTACTGCTTCTTAGAGGGACTTTCGGTGACTAACCGAAGGAAGTTGGGGGCA	Eukaryota	TSAR	Stramenopiles	Gyrista	Chrysophyceae	NA	NA	NA	NA	phototrophs	584
L226N	0.5	0	2014.41098	2018	ASV0052	GGGAACCTTACCAGGCTCGTACATAGTCATGATTGACAGATTGAGAGTTCTTTCTCGATTCTATGGGTGGTGGTGCATGGCCGTTCTTAGTCGGTGAGGTGACTTGTCAGGTTAATTCCGATAACGGACGAGACCTCGGCCTGATAATTAGTTGCGACCCACTACGGTGAGAGCGCAACTTCTTAAAGGGACTTTGTGACCAATCACAAGGAAGTTCGAGCCT	Eukaryota	TSAR	Alveolata	Apicomplexa	Gregarinomorphea	Eugregarinorida	Gregarinidae	Leidyana1	NA	parasites	520
L226N	0.5	0	2014.41098	2018	ASV0243	GGGAAACTTACCAGGTCCAGACATAGTGAGGATTGACAGATTGAGAGCTCTTTCTTGATTCTATGGGTGGTGGTGCATGGCCGTTCTTAGTTGGTGGAGTGATTTGTCTGGTTAATTCCGTTAACGAACGAGACCCCCGCCTGCTAAATAGTTGGATCAATGCATGGCATTGGTTTCAGCTTCTTAGAGGGACTTTCGGCGACCAGCCGAAGGAAGTTGGGGGCA	Eukaryota	TSAR	Stramenopiles	Gyrista	Chrysophyceae	Chrysophyceae_Cluster-II	Chrysophyceae_Cluster-II_X	Chrysophyceae_Cluster-II_XX	Chrysophyceae_Cluster-II_XX_sp.	phototrophs	414
L226N	0.5	0	2014.41098	2018	ASV0398	GGGAAACTTACCAGGTCCAGACATAGTGAGGATTGACAGATTGAGAGCTCTTTCTTGATTCTATGGGTGGTGGTGCATGGCCGTTCTTAGTTGGTGGAGTGATTTGTCTGGTTAATTCCGTTAACGAACGAGACCCCCGCCTGCTAAATAGTTGTATCAATGCCTAGCATTGGTGTCAGCTTCTTAGAGGGACTTTCGGTGACTAACCGAAGGAAGTTGGGGGCA	Eukaryota	TSAR	Stramenopiles	Gyrista	Chrysophyceae	NA	NA	NA	NA	phototrophs	398
L226N	0.5	0	2014.41098	2018	ASV0143	GGGAAACTTACCAGGTCCAGACATAGTGAGGATTGACAGATTGAGAGCTCTTTCTTGATTCTATGGGTGGTGGTGCATGGCCGTTCTTAGTTGGTGGAGTGATTTGTCTGGTTAATTCCGTTAACGAACGAGACCCCCGCCTGCTAAATAGTTTAGCGAATGCTTAGCATTGGCTTAAGCTTCTTAGAGGGACTTTCGGTGACTAACCGAAGGAAGTTGGGGGCA	Eukaryota	TSAR	Stramenopiles	Gyrista	Chrysophyceae	NA	NA	NA	NA	phototrophs	384
L226N	0.5	0	2014.41098	2018	ASV0299	GGGAAACTTACCAGGTCCAGACATAGTAAGGATTGACAGATTGAGAGCTCTTTCTTGATTCTATGGGTGGTGGTGCATGGCCGTTCTTAGTTGGTGGAGTGATTTGTCTGGTTAATTCCGTTAACGAACGAGACGACCGCCTGCTAAATAGTTACGCTAACGCTTGCGTTGGCGGGCAACTTCTTAGAGGGACTCTTGGTGACTAACCAAGGGAAGCTGGTCGCA	Eukaryota	TSAR	Stramenopiles	Gyrista	Pirsoniales	Pirsoniales_X	Pirsoniales_XX	Pirsonia_Clade__XXX	Pirsonia_Clade__XXX_sp.	parasites	377
L226N	0.5	0	2014.41098	2018	ASV0331	GGGAAACTTACCAGGTCCAGACATAGTGAGGATTGACAGATTGAGAGCTCTTTCTTGATTCTATGGGTGGTGGTGCATGGCCGTTCTTAGTTGGTGGAGTGATTTGTCTGGTTAATTCCGTTAACGAACGAGACCCCCGCCTGCTAAATAGTTGCGTTAATGCTTAGCATTGACGTCAGCTTCTTAGAGGGACTTTCGGTGACTAACCGAAGGAAGTTGGGGGCA	Eukaryota	TSAR	Stramenopiles	Gyrista	Chrysophyceae	Synurales	Synuraceae	Mallomonas	Mallomonas_annulata	phototrophs	371
L226N	0.5	0	2014.41098	2018	ASV0347	GGAAAACTTACCAGGTCCAGACATAGTGAGGATTGACAGATTGATAGCTCTTTCTTGATTCTATGGGTGGTGGTGCATGGCCGTTCTTAGTTGGTGGAGTGATTTGTCTGGTTAATTCCGTTAACGAACGAGACCCCCGCCTGCTAAATAGTCATGTTAATGTCTGACATTGACGTTGGCTTCTTAGAGGGACTTTCGGTGACTAACCGAAGGAAGTTGGGGGCA	Eukaryota	TSAR	Stramenopiles	Gyrista	Chrysophyceae	Synurales	Synuraceae	Mallomonas	NA	phototrophs	369
L226N	0.5	0	2014.41098	2018	ASV0008	GGGAAACTTACCAGGTCCAGACATAGTGAGGATTGACAGATTGAGAGCTCTTTCTTGATTCTATGGGTGGTGGTGCATGGCCGTTCTTAGTTGGTGGAGTGATTTGTCTGGTTAATTCCGTTAACGAACGAGACCCCCGCCTGCTAAATAGTCATACGAATGCTTAGCATTCGTGTTGGCTTCTTAGAGGGACTTTCGGTGACTAACCGAAGGAAGTTGGGGGCA	Eukaryota	TSAR	Stramenopiles	Gyrista	Chrysophyceae	Synurales	Synuraceae	Mallomonas	Mallomonas_heterospina	phototrophs	294
L226N	0.5	0	2014.41098	2018	ASV0113	GGGAAACTTACCAGGTCCAGACATAGTGAGGATTGACAGATTGAGAGCTCTTTCTTGATTCTATGGGTGGTGGTGCATGGCCGTTCTTAGTTGGTGGAGTGATTTGTCTGGTTAATTCCGTTAACGAACGAGACCCCCGCCTGCTAAATAGTCATAATAATGCTTAGCATTGTTGTTGGCTTCTTAGAGGGACTTTCGGTGACTAACCGAAGGAAGTTGGGGGCA	Eukaryota	TSAR	Stramenopiles	Gyrista	Chrysophyceae	Ochromonadales	Ochromonadaceae	Dinobryon	NA	mixotrophs	261
L226N	0.5	0	2014.41098	2018	ASV0328	GGGAAACTTACCAGGTCCAGACATAGTGAGGATTGACAGATTGAGAGCTCTTTCTTGATTCTATGGGTGGTGGTGCATGGCCGTTCTTAGTTGGTGGAGTGATTTGTCTGGTTAATTCCGTTAACGAACGAGACCCCCGCCTGCTAAATAGTGACCCCAATGCTTAGCATTGGTGTTATCTTCTTAGAGGGACTTTTGGTGACTAACCAAAGGAAGTTGGGGGCA	Eukaryota	TSAR	Stramenopiles	Gyrista	Chrysophyceae	Chrysophyceae_Cluster-II	Chrysophyceae_Cluster-II_X	Chrysophyceae_Cluster-II_XX	Chrysophyceae_Cluster-II_XX_sp.	phototrophs	254
L226N	0.5	0	2014.41098	2018	ASV0047	GGGAAACTTACCAGGTCCAGACATAGTGAGGATTGACAGATTGAGAGCTCTTTCTTGATTCTATGGGTGGTGGTGCATGGCCGTTCTTAGTTGGTGGAGTGATTTGTCTGGTTAATTCCGTTAACGAACGAGACCCCCGCCTGCTAAATAGTTGTGTAAATGCTTAGCATTTGCGTCAGCTTCTTAGAGGGACTTTCGGTGACTAACCGAAGGAAGTTGGGGGCA	Eukaryota	TSAR	Stramenopiles	Gyrista	Chrysophyceae	NA	NA	NA	NA	phototrophs	253
L226N	0.5	0	2014.41098	2018	ASV0319	GGAAAACTCACCAGGTCCAGACATAGTGAGGATTGACAGATTGAGAGCTCTTTCTTGATTCTATGGGTGGTGGTGCATGGCCGTTCTTAGTTGGTGGAGTGATTTGTCTGGTTAATTCCGTTAACGAACGAGACCCCCGCCTGCTAAATAGTAGCCACAATGCTTTGCATTGTGCGTTCTGCTTCTTAGAGGGACTTTCGGTGACTAACCGAAGGAAGTTGGGGGCA	Eukaryota	TSAR	Stramenopiles	Gyrista	Chrysophyceae	NA	NA	NA	NA	phototrophs	253
L226N	0.5	0	2014.41098	2018	ASV0091	GGGAAACTTACCAGGTCCAGACATAGTGAGGATTGACAGATTGAGAGCTCTTTCTTGATTCTATGGGTGGTGGTGCATGGCCGTTCTTAGTTGGTGGAGTGATTTGTCTGGTTAATTCCGTTAACGAACGAGACCCCCGCCTGCTAAATAGTGATTCCAATGCTTAGCATTGGTATTATCTTCTTAGAGGGACTTTCGGTGACTAACCGAAGGAAGTTGGGGGCA	Eukaryota	TSAR	Stramenopiles	Gyrista	Chrysophyceae	Chrysophyceae_Cluster-II	Chrysophyceae_Cluster-II_X	Chrysophyceae_Cluster-II_XX	Chrysophyceae_Cluster-II_XX_sp.	phototrophs	246
L226N	0.5	0	2014.41098	2018	ASV0026	GGGAAACTTACCAGGTCCAGACATAGTGAGGATTGACAGATTGATAGCTCTTTCTTGATTCTATGGGTGGTGGTGCATGGCCGTTCTTAGTTGGTGGAGTGATTTGTCTGGTTAATTCCGTTAACGAACGAGACCCCCGCCTGCTAAATAGTTGTACCAATGCTTTGCATTGGTTTCAGCTTCTTAGAGGGACTTTCGGTGACTAACCGAAGGAAGTTGGGGGCA	Eukaryota	TSAR	Stramenopiles	Gyrista	Chrysophyceae	Chromulinales	Chrysosphaerellaceae	Chrysosphaerella	Chrysosphaerella_sp.	phototrophs	239
L226N	0.5	0	2014.41098	2018	ASV0010	GGAAAACTCACCAGGTCCGGACATGGTAAGGATTGACAGAATGAGAGCTCTTTCAAGATTCTATGGGTGGTGGTGCATGGCCGTTCTTAGTTGGTGGAGTGATTTGTCTGGTTAATTCCGATAACGAACGAGACCTCTACCTGTCATACTACGACAGCTGATGTGAATCGGTTGGCGTTCTATGAGGGACTGACTGGGGTTACCAGTAGGAAGTTTGAGGCA	Eukaryota	Obazoa	Opisthokonta	Fungi	Rozellomycota	Rozellomycota_X	Rozellomycota_XX	Rozellomycota_XXX	Rozellomycota_XXX_sp.	parasites	217
L226N	0.5	0	2014.41098	2018	ASV0137	GGAAAACTCACCAGGTCCGGACATGGTAAGGATTGACAGAATGAGAGCTCTTTCAAGATTCTATGGGTGGTGGTGCATGGCCGTTCTTAGTTGGTGGAGTGATTTGTCTGGTTAATTCCGATAACGAACGAGACCTCTACCTGTCATACTACGGTTACTGATGTGAATCGGTTGGCGTTCTATGAGGGACTGACTGGGGTTACCAGTAGGAAGTTTGAGGCA	Eukaryota	Obazoa	Opisthokonta	Fungi	Rozellomycota	Rozellomycota_X	Rozellomycota_XX	Rozellomycota_XXX	Rozellomycota_XXX_sp.	parasites	213
L226N	0.5	0	2014.41098	2018	ASV0005	GGAAAACTCACCAGGTCCAGACATGGGAAGGATTGACAGATTGAAAGCTCTTTCTTGATTCTATGGGTGGTGGTGCATGGCCGTTCTTAGTTGGTGGAGTGATTTGTCTGGTTAATTCCGTTAACGAACGAGACCTTAGCCTGCTAAATAGTTGCTAGAAACCTAGGTTTCTTGCCAGCTTCTTAGAGGGACTTCGTGTGTTTAACACGAGGAAGTTTGAGGCA	Eukaryota	TSAR	Alveolata	Apicomplexa	Coccidiomorphea	Eimeriida	Eimeriidae	Goussia1	NA	parasites	207
L226N	0.5	0	2014.41098	2018	ASV0049	GGAAAACTTACCAGGTCCAGACATAGTGAGGATTGACAGATTGATAGCTCTTTCTTGATTCTATGGGTGGTGGTGCATGGCCGTTCTTAGTTGGTGGAGTGATTTGTCTGGTTAATTCCGTTAACGAACGAGACCTTAGCCTACTAACTAGTCGAACCAATCTCCGATTGGCTGCGACTTCTTAGAGGGACTTTGTGGGTCAAACACAAGGAAGTTTGAGGCA	Eukaryota	TSAR	Alveolata	Ciliophora	Spirotrichea	Hypotrichia	Halteriidae	Halteria	Halteria_grandinella	heterotrophs	203
L226N	0.5	0	2014.41098	2018	ASV0125	GGGAAACTTACCAGGTCCAGACATAGTGAGGATTGACAGATTGAGAGCTCTTTCTTGATTCTATGGGTGGTGGTGCATGGCCGTTCTTAGTTGGTGGAGTGATTTGTCTGGTTAATTCCGTTAACGAACGAGACCCCCGCCTGCTAAATAGTTCCATCAAATCATAGATTTGGTCGGAGCTTCTTAGAGGGACTTTCGGTGACCAACCGAAGGAAGTTGGGGGCA	Eukaryota	TSAR	Stramenopiles	Gyrista	Chrysophyceae	NA	NA	NA	NA	phototrophs	196
L226N	0.5	0	2014.41098	2018	ASV0027	GGGAACCTCACCAGGCCCGGACATAGTCATGATTGACAGATTGAGAGTTCTTTCTCGATTCTATGGGTGGTGGTGCATGGCCGTTCTTAGTCGGTGAGGTGACTTGTCTGGTTAATTCCGATAACGGACGAGACCTCGACCTACTAACTAGCCAGCGTTTACTCTTGTAAGCGTTTGGCTTCTTAGAGGGACTTTGTGAGACTATCACAAGGAAGTTCGAGCCT	Eukaryota	TSAR	Alveolata	Apicomplexa	Gregarinomorphea	Eugregarinorida	Gregarinidae	Leidyana1	Gregarina_blattarum	parasites	187
L226N	0.5	0	2014.41098	2018	ASV0004	GGGAAACTTACCAGGTCCAGACATAGTGAGGATTGACAGATTGAGAGCTCTTTCTTGATTCTATGGGTGGTGGTGCATGGCCGTTCTTAGTTGGTGGAGTGATTTGTCTGGTTAATTCCGTTAACGAACGAGACCCCCGCCTGCTAAATAGTTTTGTAAATGCTTAGCATTTTCGTAAGCTTCTTAGAGGGACTTTCGGTGACTAACCGAAGGAAGTTGGGGGCA	Eukaryota	TSAR	Stramenopiles	Gyrista	Chrysophyceae	Hydrurales	NA	NA	NA	phototrophs	181
L226N	0.5	0	2014.41098	2018	ASV0009	GGAAAACTCACCAGGTCCAGACATGGGAAGGATTGACAGATTGAAAGCTCTTTCTTGATTCTATGGGTGGTGGTGCATGGCCGTTCTTAGTTGGTGGAGTGATTTGTCTGGTTAATTCCGTTAACGAACGAGACCTTAGCCTGCTAAATAGTTGCTCGAAACTTAGGTTTCTTGCCAGCTTCTTAGAGGGACTTCGTGTGTTTAACACGAGGAAGTTTGAGGCA	Eukaryota	TSAR	Alveolata	Apicomplexa	Coccidiomorphea	Eimeriida	NA	NA	NA	parasites	178
L226N	0.5	0	2014.41098	2018	ASV0770	GGGAAACTTACCAGGTCCAGACATAGTGAGGATTGACAGATTGAGAGCTCTTTCTTGATTCTATGGGTGGTGGTGCATGGCCGTTCTTAGTTGGTGGAGTGATTTGTCTGGTTAATTCCGTTAACGAACGAGACCCCCGCCTGCTAAATAGTCATGTTAATGTCTGACATTGACGTTGGCTTCTTAGAGGGACTTTCGGTGACTAACCGAAGGAAGTTGGGGGCA	Eukaryota	TSAR	Stramenopiles	Gyrista	Chrysophyceae	Synurales	Synuraceae	Mallomonas	Mallomonas_sp.	phototrophs	172
L226N	0.5	0	2014.41098	2018	ASV0220	GGGAAACTTACCAGGTCCAGACATAGTGAGGATTGACAGATTGAGAGCTCTTTCTTGATTCTATGGGTGGTGGTGCATGGCCGTTCTTAGTTGGTGGAGTGATTTGTCTGGTTAATTCCGTTAACGAACGAGACCCCCGCCTGCTAAATAGTTTGGTGAATGCTTAGCATTCATGTAAGCTTCTTAGAGGGACTTTTGGTGACTAACCAAAGGAAGTTGGGGGCA	Eukaryota	TSAR	Stramenopiles	Gyrista	Chrysophyceae	Hydrurales	Hydrurales_X	Hydrurales_XX	Hydrurales_XX_sp.	phototrophs	170
L226N	0.5	0	2014.41098	2018	ASV0641	GGGAAACTTACCAGGTCCAGACATAGTGAGGATTGACAGATTGAGAGCTCTTTCTTGATTCTATGGGTGGTGGTGCATGGCCGTTCTTAGTTGGTGGAGTGATTTGTCTGGTTAATTCCGTTAACGAACGAGACCCCCGCCTGCTAAATAGTAGCCACAATGCTTTGCATTGTGCGTTCTGCTTCTTAGAGGGACTTTCGGTGACTAACCGAAGGAAGTTGGGGGCA	Eukaryota	TSAR	Stramenopiles	Gyrista	Chrysophyceae	NA	NA	NA	NA	phototrophs	170
L226N	0.5	0	2014.41098	2018	ASV0007	GGGAAACTTACCAGGTCCAGACATAGTGAGGATTGACAGATTGAGAGCTCTTTCTTGATTCTATGGGTGGTGGTGCATGGCCGTTCTTAGTTGGTGGAGTGATTTGTCTGGTTAATTCCGTTAACGAACGAGACCCCCGCCTGCTAAATAGTTTTGAGAATTCATAGAATTCTCGTAAGCTTCTTAGAGGGACTTTTGGTGACTAACCAAAGGAAGTTGGGGGCA	Eukaryota	TSAR	Stramenopiles	Gyrista	Chrysophyceae	Hydrurales	NA	NA	NA	phototrophs	158
L226N	0.5	0	2014.41098	2018	ASV0131	GGGAAACTTACCAGGTCCAGACATAGTGAGGATTGACAGATTGAGAGCTCTTTCTTGATTCTATGGGTGGTGGTGCATGGCCGTTCTTAGTTGGTGGAGTGATTTGTCTGGTTAATTCCGTTAACGAACGAGACCCCCGCCTGCTAAATAGTCATATTAATGCTTAGCATTGATGTTGGCTTCTTAGAGGGACTTTCGGTGACTAACCGAAGGAAGTTGGGGGCA	Eukaryota	TSAR	Stramenopiles	Gyrista	Chrysophyceae	Ochromonadales	Ochromonadaceae	Dinobryon	Dinobryon_pediforme	mixotrophs	149
L226N	0.5	0	2014.41098	2018	ASV0015	GGAAAACTCACCAGGTCCAGACATGGGAAGGATTGACAGATTGAAAGCTCTTTCTTGATTCTATGGGTGGTGGTGCATGGCCGTTCTTAGTTGGTGGAGTGATTTGTCTGGTTAATTCCGTTAACGAACGAGACCTTAGCCTGCTAAATAGTTGTTTGAAACTTCGGTTTCTTGCCAGCTTCTTAGAGGGACTTCGTGTGTTTAACACGAGGAAGTTTGAGGCA	Eukaryota	TSAR	Alveolata	Apicomplexa	Coccidiomorphea	NA	NA	NA	NA	parasites	148
L226N	0.5	0	2014.41098	2018	ASV0074	GGAAAACTTACCAGGTCCAGACATAGTGAGGATTGACAGATTGAGAGCTCTTTCTTGATTCTATGGGTGGTGGTGCATGGCCGTTCTTAGTTGGTGGAGTGATTTGTCTGGTTAATTCCGTTAACGAACGAGACTCCCGCCTGCTAAATAGTCCGGTGAATGAGTGTTCATTGACCTGGTCTTCTTAGAGGGACTTTCGGTGACTAACCGAAGGAAGTTGGGGGCA	Eukaryota	TSAR	Stramenopiles	Gyrista	Coscinodiscophyceae	Aulacoseirales	Aulacoseiraceae	Aulacoseira	NA	phototrophs	146
L226N	0.5	0	2014.41098	2018	ASV0924	GGGAAACTTACCAGGTCCAGACATAGTGAGGATTGACAGATTGAGAGCTCTTTCTTGATTCTATGGGTGGTGGTGCATGGCCGTTCTTAGTTGGTGGAGTGATTTGTCTGGTTAATTCCGTTAACGAACGAGACCCCCGCCTGCTAAATAGTTGAGCGAATGCTTAGCATTGGCTACAGCTTCTTAGAGGGACTTTTGGTGACTAACCAAAGGAAGTTGGGGGCA	Eukaryota	TSAR	Stramenopiles	Gyrista	Chrysophyceae	NA	NA	NA	NA	phototrophs	145
L226N	0.5	0	2014.41098	2018	ASV0135	GGGAAACTTACCAGGTCCAGACATAGTGAGGATTGACAGATTGAGAGCTCTTTCTTGATTCTATGGGTGGTGGTGCATGGCCGTTCTTAGTTGGTGGAGTGATTTGTCTGGTTAATTCCGTTAACGAACGAGACCCCCGCCTGCTAAATAGTTGGGCGAATGCTTAGCATTGGCTACAGCTTCTTAGAGGGACTTTCGGTGACTAACCGAAGGAAGTTGGGGGCA	Eukaryota	TSAR	Stramenopiles	Gyrista	Chrysophyceae	Chrysophyceae_X	Chrysophyceae_XX	Chrysophyceae_XXX	Chrysophyceae_XXX_sp.	phototrophs	140
L226N	0.5	0	2014.41098	2018	ASV0059	GGGAAACTTACCAGGTCCAGACATAGTGAGGATTGACAGATTGAGAGCTCTTTCTTGATTCTATGGGTGGTGGTGCATGGCCGTTCTTAGTTGGTGGAGTGATTTGTCTGGTTAATTCCGTTAACGAACGAGACCCCCGCCTGCTAAATAGTTGTACCAATGCTTTGCATTGGTTTCAGCTTCTTAGAGGGACTTTCGGTGACTAACCGAAGGAAGTTGGGGGCA	Eukaryota	TSAR	Stramenopiles	Gyrista	Chrysophyceae	Chromulinales	Chrysosphaerellaceae	Chrysosphaerella	Chrysosphaerella_sp.	phototrophs	138
L226N	0.5	0	2014.41098	2018	ASV0240	GGGAAACTTACCAGGTCCAGACATAGTAAGGATTGACAGATTGATAGCTCTTTCTTGATTCTATGGGTGGTGGTGCATGGCCGTTCTTAGTTGGTGGAGTGATTTGTCTGGTTAATTCCGTTAACGAACGAGACCTTAACCTGCTAAATAGTTACACGTAACTTCGGTTACGTGGGCAACTTCTTAGAGGGACTTTGCGTGTCTAACGCAAGGAAGTTTGAGGCA	Eukaryota	TSAR	Alveolata	Dinoflagellata	Dinophyceae	Gymnodiniales	Kareniaceae	Karenia	Karenia_brevis	heterotrophs/mixotrophs	138
L226N	0.5	0	2014.41098	2018	ASV0699	GGGAAACTTACCAGGTCCAGACATAATAAGGATTGACAGATTGATAGCTCTTTCTTGATTCTATGGGTGGTGGTGCATGGCCGTTCTTAGTTGGTGGAGTGATTTGTCTGGTTAATTCCGTTAACGAACGAGACCTTAACCTGCTAAATAGTTACATGTAACCTCGGTTACATGGGCAACTTCTTAGAGGGACTTTGTGTGTCTAACGCAAGGAAGTTTGAGGCA	Eukaryota	TSAR	Alveolata	Dinoflagellata	Dinophyceae	Suessiales	Symbiodiniaceae	NA	NA	phototrophs	131
L226N	0.5	0	2014.41098	2018	ASV0124	GGAAAACTCACCAGGTCCGGACATAGTAAGGATTGACAGATTGAGAGCTCTTTCTTGATTCTATGGGTGGTGGTGCATGGCCGTTCTTAGTTGGTGGAGTGATTTGTCTGGTTAATTCCGTTAACGAACGAGACCTTAACCTGCTAAATAGTCGGGCGAACTGCGGTTCGCGGCGACTTCTTAGAGGGACTAGCCACGTTTAGTGGTTGGAAGTTTGAGGCA	Eukaryota	Obazoa	Opisthokonta	NA	NA	NA	NA	NA	NA	heterotrophs	129
L226N	0.5	0	2014.41098	2018	ASV1161	GGGAAACTTACCAGGTCCAGACATAGTGAGGATTGACAGATTGAGAGCTCTTTCTTGATTCTATGGGTGGTGGTGCATGGCCGTTCTTAGTTGGTGGAGTGATTTGTCTGGTTAATTCCGTTAACGAACGAGACCCCCGCCTGCTAAATAGTTGGTCGAATACTTAGTATTGGATGCAGCTTCTTAGAGGGACTTTCGGTGACTAACCGAAGGAAGTTGGGGGCA	Eukaryota	TSAR	Stramenopiles	Gyrista	Chrysophyceae	NA	NA	NA	NA	phototrophs	127
L226N	0.5	0	2014.41098	2018	ASV0118	GGAAAACTCACCAGGTCCGGACATAGTAAGGATTGACAGATTGAGAGCTCTTTCTTGATTCTATGGGTGGTGGTGCATGGCCGTTCTTAGTTGGTGGAGTGATTTGTCTGGTTAATTCCGTTAACGAACGAGACCTTAACCTGCTAAATAGGTGTGTGGACTAGCGTCCATGACAGCTTCTTAGAGGGACTAACCACGTTTAGTGGTTGGAAGTTTGAGGCA	Eukaryota	Obazoa	Opisthokonta	NA	NA	NA	NA	NA	NA	heterotrophs	126
L226N	0.5	0	2014.41098	2018	ASV0263	GGAAAACTTACCAGGTCCAGACACGGGGATGATAAACAGATTGAGAGCTCTTTTTTGATTCTGTGGGTGGTGGTGCATGGCCGTTCTTAGTTGGTGGGTTGCCTTGTCAGGTTGATTCCGGTAACGAACGAGACCTCAGCCTGCTAAATAGTCACATATCCTTTTTGGATATGCCTGACTTCTTAGAGGGACTATTGTCGTTTAGGCAATGGAAGTGTGAGGCA	Eukaryota	Archaeplastida	Chlorophyta	Chlorophyta	Chlorophyceae	Chlamydomonadales	Chlamydomonadales_X	Chlamydomonas	Chlamydomonas_raudensis	phototrophs	126
L226N	0.5	0	2014.41098	2018	ASV0178	GGGAAACTTACCAGGTCCAGACATAGTGAGGATTGACAGATTGAGAGCTCTTTCTTGATTCTATGGGTGGTGGTGCATGGCCGTTCTTAGTTGGTGGAGTGATTTGTCTGGTTAATTCCGTTAACGAACGAGACCCCCGCCTGCTAAATAGTTGTGTGAATGCTTAGCATTCATTTCAGCTTCTTAGAGGGACTTTCGGTGACTAACCGAAGGAAGTTGGGGGCA	Eukaryota	TSAR	Stramenopiles	Gyrista	Chrysophyceae	Hydrurales	Hydrurales_X	Hydrurales_XX	Hydrurales_XX_sp.	phototrophs	125
L226N	0.5	0	2014.41098	2018	ASV0421	GGAAAACTCACCAGGTCCGGACATAGTAAGGATTGACAGATTGAGAGCTCTTTCTTGATTCTATGGGTGGTGGTGCATGGCCGTTCTTAGTTGGTGGAGTGATTTGTCTGGTTAATTCCGTTAACGAACGAGACCTTAACCTGCTAAATAGCCGGGCTGCCTGCGGGCGGTGCCGGCTTCTTAGAGGGACTGACCGCGTTTAGCGGTCGGAAGTTTGAGGCA	Eukaryota	Obazoa	Opisthokonta	Fungi	Rozellomycota	Rozellomycota_X	Rozellomycota_XX	Rozella	Rozella_sp.	parasites	123
L226N	0.5	0	2014.41098	2018	ASV0629	GGAAACTCATCAGGGCAAGAAGATTTTAGGATTGACAGATTGAGAGTTCTTTCTTGATTGGTCTAGTGGTGGTGCATGGCCGTTCTTAGTTGGTGGAGTGATTTGTCTGGTTAATTCCGTTAACGAACGAGACCTTAACCTGCTAACTAGTACTTCGATGCACAATCGTTGTTACTTCTTAGAGGGACTATGTGATGTAATCACATGGAAGTTTGAGGCA	Eukaryota	TSAR	Alveolata	Ciliophora	Oligohymenophorea	Peritrichia_2	Sessilida	Zoothamnium_1	NA	heterotrophs	121
L226N	0.5	0	2014.41098	2018	ASV0645	GGGAAACTTACCAGGTCCAGACATAGTGAGGATTGACAGATTGAGAGCTCTTTCTTGATTCTATGGGTGGTGGTGCATGGCCGTTCTTAGTTGGTGGAGTGATTTGTCTGGTTAATTCCGTTAACGAACGAGACCCCCGCCTGCTAAATAGTGATATCAATGCTTAGCATTGGTATTATCTTCTTAGAGGGACTTTTGGTGACTAACCAAAGGAAGTTGGGGGCA	Eukaryota	TSAR	Stramenopiles	Gyrista	Chrysophyceae	Chrysophyceae_Cluster-II	Chrysophyceae_Cluster-II_X	Chrysophyceae_Cluster-II_XX	Chrysophyceae_Cluster-II_XX_sp.	phototrophs	116
L226N	0.5	0	2014.41098	2018	ASV0486	GGGAAACTTACCAGGTCCAGACATAGTGAGGATTGACAGATTGAGAGCTCTTTCTTGATTCTATGGGTGGTGGTGCATGGCCGTTCTTAGTTGGTGGAGTGATTTGTCTGGTTAATTCCGTTAACGAACGAGACCCCCGCCTGCTAAATAGTTGGGTAAATGCTTAGCATTCACTTCAGCTTCTTAGAGGGACTTTTGGTGACTAACCAAAGGAAGTTGGGGGCA	Eukaryota	TSAR	Stramenopiles	Gyrista	Chrysophyceae	NA	NA	NA	NA	phototrophs	113
L226N	0.5	0	2014.41098	2018	ASV0686	GGGAAACTTACCAGGTCCAGACATAGTGAGGATTGACAGATTGAGAGCTCTTTCTTGATTCTATGGGTGGTGGTGCATGGCCGTTCTTAGTTGGTGGAGTGATTTGTCTGGTTAATTCCGTTAACGAACGAGACGACCGCCTGCTAAATAGTTACGCTAACGCTTGCGTTGGCGGGCAACTTCTTAGAGGGACTCTTGGTGACTAACCAAGGGAAGCTGGTCGCA	Eukaryota	TSAR	Stramenopiles	Gyrista	Pirsoniales	Pirsoniales_X	Pirsoniales_XX	Pirsonia_Clade__XXX	Pirsonia_Clade__XXX_sp.	parasites	112
L226N	0.5	0	2014.41098	2018	ASV0228	GGAAAACTCACCAGGTCCAGACATGGTAAGGATTGACAGATTGATAGCTCTTTCTTGATTCTATGGGTGGTGGTGCATGGCCGTTCTTAGTTGGTGGAGTGATTTGTCTGGTTAATTCCGTTAACGAACGAGACCTTAACCTGCTAAATAGTTGCACGAAACTTATGTTTCGTGATTAACTTCTTAGAGGGACTTTGCGAGTCTATCGCAAGGAAGTTTGAGGCA	Eukaryota	TSAR	Alveolata	Chrompodellids	Colpodellidea	Colpodellida	Alphamonaceae	Alphamonas	Alphamonas_edax	heterotrophs	107
L226N	0.5	0	2014.41098	2018	ASV0743	GGGAAACTTACCAGGTCCAGACATAGTGAGGATTGACAGATTGAGAGCTCTTTCTTGATTCTATGGGTGGTGGTGCATGGCCGTTCTTAGTTGGTGGAGTGATTTGTCTGGTTAATTCCGTTAACGAACGAGACCCCCGCCTGCTAAATAGTTAGATCAATACTTAGTATTGGTTATAGCTTCTTAGAGGGACTTCTGGTGACTAACCAGAGGAAGTTGGGGGCA	Eukaryota	TSAR	Stramenopiles	Gyrista	Chrysophyceae	NA	NA	NA	NA	phototrophs	104
L226N	0.5	0	2014.41098	2018	ASV0266	GGGAAACTTACCAGGTCCAGACATAGTGAGGATTGACAGATTGAGAGCTCTTTCTTGATTCTATGGGTGGTGGTGCATGGCCGTTCTTAGTTGGTGGAGTGATTTGTCTGGTTAATTCCGTTAACGAACGAGACCCCCGCCTGCTAAATAGTCGGGCGAATGCTTAGCATTGGCTTCGGCTTCTTAGAGGGACTTTCGGTGACTAACCGAAGGAAGTTGGGGGCA	Eukaryota	TSAR	Stramenopiles	Gyrista	Chrysophyceae	NA	NA	NA	NA	phototrophs	103
L226N	0.5	0	2014.41098	2018	ASV0022	GGAAAACTCACCAGGTCCAGACATGGGAAGGATTGACAGATTGAAAGCTCTTTCTTGATTCTATGGGTGGTGGTGCATGGCCGTTCTTAGTTGGTGGAGTGATTTGTCTGGTTAATTCCGTTAACGAACGAGACCTTAGCCTGCTAAATAGTTGCTTGAAACTCCGGTTTCTTGCCAGCTTCTTAGAGGGACTTCGTGTGTTTAACACGAGGAAGTTTGAGGCA	Eukaryota	TSAR	Alveolata	Apicomplexa	Coccidiomorphea	Eimeriida	Eimeriidae	Goussia1	NA	parasites	100
L226N	0.5	0	2014.41098	2018	ASV0584	GGGAAACTTACCAGGTCCAGACATAGTGAGGATTGACAGATTGAGAGCTCTTTCTTGATTCTATGGGTGGTGGTGCATGGCCGTTCTTAGTTGGTGGAGTGATTTGTCTGGTTAATTCCGTTAACGAACGAGACCCCCGCCTGCTAAATAGTTGGGTGAATGCTTAGCATTGACTACAGCTTCTTAGAGGGACTTTTGGTGACTAACCAAAGGAAGTTGGGGGCA	Eukaryota	TSAR	Stramenopiles	Gyrista	Chrysophyceae	NA	NA	NA	NA	phototrophs	100
L226N	0.5	0	2014.41098	2018	ASV0045	GGGAAACTTACCAGGTCCAGACATAGTGAGGATTGACAGATTGAGAGCTCTTTCTTGATTCTATGGGTGGTGGTGCATGGCCGTTCTTAGTTGGTGGAGTGATTTGTCTGGTTAATTCCGTTAACGAACGAGACCCCCGCCTGCTAACTAGTGATACGAATGCTTAGCATTGGTGTTCACTTCTTAGAGGGACTTTTGGTGACTAACCAAAGGAAGTTGGGGGCA	Eukaryota	TSAR	Stramenopiles	Gyrista	Chrysophyceae	Ochromonadales	Ochromonadaceae	Uroglenopsis	Uroglenopsis_botrys	phototrophs	95
L226N	0.5	0	2014.41098	2018	ASV0102	GGGAAACTTACCAGGTCCAGACATAGTGAGGATTGACAGATTGATAGCTCTTTCTTGATTCTATGGGTGGTGGTGCATGGCCGTTCTTAGTTGGTGGAGTGATTTGTCTGGTTAATTCCGTTAACGAACGAGACCCCCGCCTGCTAAATAGTTGTGCGAATGCTTAGCATTGGCGTCAGCTTCTTAGAGGGACTTTCGGTGACTAACCGAAGGAAGTTGGGGGCA	Eukaryota	TSAR	Stramenopiles	Gyrista	Chrysophyceae	NA	NA	NA	NA	phototrophs	93
L226N	0.5	0	2014.41098	2018	ASV0393	GGGAAACTTACCAGGTCCAGACATAGTGAGGATTGACAGATTGAGAGCTCTTTCTTGATTCTATGGGTGGTGGTGCATGGCCGTTCTTAGTTGGTGGAGTGATTTGTCTGGTTAATTCCGTTAACGAACGAGACCCCCGCCTGCTAAATAGTTGGACGAATTCCTAGTGAATTGGTTACAGCTTCTTAGAGGGACTTTTGGTGACTAACCAAAGGAAGTTGGGGGCA	Eukaryota	TSAR	Stramenopiles	Gyrista	Chrysophyceae	NA	NA	NA	NA	phototrophs	93
L226N	0.5	0	2014.41098	2018	ASV0275	GGGAAACTTACCAGGTCCAGACATAGTGAGGATTGACAGATTGAGAGCTCTTTCTTGATTCTATGGGTGGTGGTGCATGGCCGTTCTTAGTTGGTGGAGTGATTTGTCTGGTTAATTCCGTTAACGAACGAGACCCCCGCCTGCTAAATAGTTTGGTCAATGCTTAGCATTGATGTAAGCTTCTTAGAGGGACTTTCGGTGACTAACCGAAGGAAGTTGGGGGCA	Eukaryota	TSAR	Stramenopiles	Gyrista	Chrysophyceae	NA	NA	NA	NA	phototrophs	92
L226N	0.5	0	2014.41098	2018	ASV0487	GGGAAACTTACCAGGTCCAGACATAGTGAGGATTGACAGATTGAGAGCTCTTTCTTGATTCTATGGGTGGTGGTGCATGGCCGTTCTTAGTTGGTGGAGTGATTTGTCTGGTTAATTCCGTTAACGAACGAGACCCCCGCCTGCTAAATAGTCGAGTAAATGCTTTGCATTCACTACGGCTTCTTAGAGGGACTTTTGGTGACTAACCAAAGGAAGTTGGGGGCA	Eukaryota	TSAR	Stramenopiles	Gyrista	Chrysophyceae	NA	NA	NA	NA	phototrophs	90
L226N	0.5	0	2014.41098	2018	ASV0019	GGAAAACTCACCAGGTCCGGACATGGTAAGGATTGACAGAATGAGAGCTCTTTCAAGATTCTATGGGTGGTGGTGCATGGCCGTTCTTAGTTGGTGGAGTGATTTGTCTGGTTAATTCCGATAACGAACGAGACCTCTACCTGTCATACTACGACTGTTGATGTGAATCGGCAGGCGTTCTATGAGGGACTGACTGGGGTTACCAGTAGGAAGTTTGAGGCA	Eukaryota	Obazoa	Opisthokonta	Fungi	Rozellomycota	Rozellomycota_X	Rozellomycota_XX	Rozellomycota_XXX	Rozellomycota_XXX_sp.	parasites	87
L226N	0.5	0	2014.41098	2018	ASV0947	GGGAAACTTACCAGGTCCAGACATAGTTAGGATTGACAGATTGATAGCTCTTTCTTGATTCTATGGGTGGTGGTGCATGGCCGTTCTTAGTTGGTGGAGTGATTTGTCTGGTTAATTCCGATAACGAACGAGACCCCCGCCTGCTAAATAGTTACATTAATGCTTTGCATTCTTAGTTAGCTTCTTAGAGGGACTTTTGGTGATTAACCAAAGGAAGTTGGGGGCA	Eukaryota	TSAR	Stramenopiles	Gyrista	Chrysophyceae	Chrysophyceae_Cluster-I	Chrysophyceae_Cluster-I_X	Chrysophyceae_Cluster-I_XX	Chrysophyceae_Cluster-I_XX_sp.	phototrophs	87
L226N	0.5	0	2014.41098	2018	ASV0305	GGGAAACTTACCAGGTCCAGACATAGTGAGGATTGACAGATTGAGAGCTCTTTCTTGATTCTATGGGTGGTGGTGCATGGCCGTTCTTAGTTGGTGGAGTGATTTGTCTGGTTAATTCCGTTAACGAACGAGACCCCCGCCTGCTAAATAGTTGGATTAATGCTTAGCATTGGTTTCAGCTTCTTAGAGGGACTTTTGGTGACTAACCAAAGGAAGTTGGGGGCA	Eukaryota	TSAR	Stramenopiles	Gyrista	Chrysophyceae	Chrysophyceae_Cluster-II	Chrysophyceae_Cluster-II_X	Chrysophyceae_Cluster-II_XX	Chrysophyceae_Cluster-II_XX_sp.	phototrophs	85
L226N	0.5	0	2014.41098	2018	ASV0657	GGGAAACTTACCAGGTCCAGACATAGTGAGGATTGACAGATTGATAGCTCTTTCTTGATTCTATGGGTGGTGGTGCATGGCCGTTCTTAGTTGGTGGAGTGATTTGTCTGGTTAATTCCGTTAACGAACGAGACCCCCGCCTGCTAAATAGTCATATCAATGCTCTGCATTGGTGTTGGCTTCTTAGAGGGACTTTCGGTGACTAACCGAAGGAAGTTGGGGGCA	Eukaryota	TSAR	Stramenopiles	Gyrista	Chrysophyceae	Chromulinales	Chromulinaceae	Oikomonas	Oikomonas_sp.	phototrophs	85
L226N	0.5	0	2014.41098	2018	ASV0312	GGGAAACTTACCAGGTCCAGACATAGTGAGGATTGACAGATTGAGAGCTCTTTCTTGATTCTATGGGTGGTGGTGCATGGCCGTTCTTAGTTGGTGGAGTGATTTGTCTGGTTAATTCCGTTAACGAACGAGACCCCCGCCTGCTAAATAGTTGTGCGAATGCTTAGCATTGGCGTCAGCTTCTTAGAGGGACTTTCGGTGACTAACCGAAGGAAGTTGGGGGCA	Eukaryota	TSAR	Stramenopiles	Gyrista	Chrysophyceae	NA	NA	NA	NA	phototrophs	78
L226N	0.5	0	2014.41098	2018	ASV0076	GGGAAACTTACCAGGTCCAGACATAGTAAGGATTGACAGATTGATAGCTCTTTCTTGATTCTATGGGTGGTGGTGCATGGCCGTTCTTAGTTGGTGGAGTGATTTGTCTGGTTAATTCCGTTAACGAACGAGACCTTAACCTGCTAAATAGTTACATGTAACCTCGGTTACATGGGCAACTTCTTAGAGGGACTTTGTGTGTCTAACACAAGGAAGTTTGAGGCA	Eukaryota	TSAR	Alveolata	Dinoflagellata	Dinophyceae	Suessiales	NA	NA	NA	NA	74
L226N	0.5	0	2014.41098	2018	ASV0403	GGGAAACTTACCAGGTCCAGACATAGTGAGGATTGACAGATTGAGAGCTCTTTCTTGATTCTATGGGTGGTGGTGCATGGCCGTTCTTAGTTGGTGGAGTGATTTGTCTGGTTAATTCCGTTAACGAACGAGACCCCCGCCTGCTAAATAGTCACGCGAATGCTTAGCATTCGTGTTGGCTTCTTAGAGGGACTTTCGGTGACTAACCGAAGGAAGTTGGGGGCA	Eukaryota	TSAR	Stramenopiles	Gyrista	Chrysophyceae	Synurales	Synuraceae	Mallomonas	NA	phototrophs	74
L226N	0.5	0	2014.41098	2018	ASV0265	GGGAAACTTACCAGGTCCAGACATAGTAAGGATTGACAGATTGATAGCTCTTTCTTGATTCTATGGGTGGTGGTGCATGGCCGTTCTTAGTTGGTGGAGTGATTTGTCTGGTTAATTCCGTTAACGAACGAGACCTTAACCTGCTAAATAGTTACATGTAACCTCGGTTACGTGGGCAACTTCTTAGAGGGACTTTGCGTGTCTAACGCAAGGAAGTTTGAGGCA	Eukaryota	TSAR	Alveolata	Dinoflagellata	Dinophyceae	NA	NA	NA	NA	NA	73
L226N	0.5	0	2014.41098	2018	ASV0057	GGAAAACTCACCAGGTCCAGACATAGTGAGGATTGACAGATTGAGAGCTCTTTCTTGATTCTATGGGTGGTGGTGCATGGCCGTTCTTAGTTGGTGGAGTGATTTGTCTGGTTAATTCCGTTAACGAACGAGACCCCCGCCTGCTAAATAGTTGTGATAATGCATAGCATTTTCGTCAGCTTCTTAGAGGGACTTTCGGTGACTAACCGAAGGAAGTTGGGGGCA	Eukaryota	TSAR	Stramenopiles	Gyrista	Chrysophyceae	Chromulinales	Chromulinaceae	Cyclonexis	Cyclonexis_annularis	phototrophs	72
L226N	0.5	0	2014.41098	2018	ASV0138	GGGAAACTTACCAGGTCAAAACATGGTTGGGATTGACAGATTGAGAGCTCTTTCTTGATTCTATGGGTGGTGGTGCATGGCCGTTCTTAGTTGGTGGAGTGATTTGTCTGGTTAATTCCGTTAACGAACGAGACCTTAACCTGCTAACTAGGCGCTAAATGGATAATTTAGTTGCCTTCTTAGAGGGACTATGCGTTCAAGCGCATGGAAGTTTGAGGCA	Eukaryota	TSAR	Alveolata	Ciliophora	Prostomatea	Prorodontida	Urotrichidae	Halodinium	Halodinium_verrucatum	heterotrophs	72
L226N	0.5	0	2014.41098	2018	ASV0199	GGGAAACTTACCAGGTCCAGACATAGTGAGGATTGACAGATTGAGAGCTCTTTCTTGATTCTATGGGTGGTGGTGCATGGCCGTTCTTAGTTGGTGGAGTGATTTGTCTGGTTAATTCCGTTAACGAACGAGACCCCCGCCTGCTAAATAGTTGGGCGAATGCTTAGCATTGGCTACAGCTTCTTAGAGGGACTTTTGGTGACTAACCAAAGGAAGTTGGGGGCA	Eukaryota	TSAR	Stramenopiles	Gyrista	Chrysophyceae	Chrysophyceae_Cluster-II	Chrysophyceae_Cluster-II_X	Chrysophyceae_Cluster-II_XX	Chrysophyceae_Cluster-II_XX_sp.	phototrophs	70
L226N	0.5	0	2014.41098	2018	ASV0226	GGAAAACTTACCAGGTCCAGACATAGTGAGGATTGACAGATTGATAGCTCTTTCTTGATTCTATGGGTGGTGGTGCATGGCCGTTCTTAGTTGGTGGAGTGATTTGTCTGGTTAATTCCGTTAACGAACGAGACCTTAGCCTACTAACTAGTCGAACCAATCTCTGATTGGCTGCGACTTCTTAGAGGGACTTTGTGGGTCAAACACAAGGAAGTTTGAGGCA	Eukaryota	TSAR	Alveolata	Ciliophora	Spirotrichea	Hypotrichia	Halteriidae	Halteria	Halteria_grandinella	heterotrophs	70
L226N	0.5	0	2014.41098	2018	ASV0307	GGGAAACTTACCAGGTCCAGACATAGTGAGGATTGACAGATTGAGAGCTCTTTCTTGATTCTATGGGTGGTGGTGCATGGCCGTTCTTAGTTGGTGGAGTGATTTGTCTGGTTAATTCCGTTAACGAACGAGACCCCCGCCTGCTAAATAGCTGTACGAATGCTTAGCATTGGTAATGGCTTCTTAGAGGGACTTTCGGTGACTAACCGAAGGAAGTTGGGGGCA	Eukaryota	TSAR	Stramenopiles	Gyrista	Chrysophyceae	NA	NA	NA	NA	phototrophs	68
L226N	0.5	0	2014.41098	2018	ASV0362	GGGAAACTTACCAGGTCCAGACATAGTGAGGATTGACAGATTGAGAGCTCTTTCTTGATTCTATGGGTGGTGGTGCATGGCCGTTCTTAGTTGGTGGAGTGATTTGTCTGGTTAATTCCGTTAACGAACGAGACCCCCGCCTGCTAACTAGGCCCAGGAATGCTTAGCATTCCAGGGGTCTTCTTAGAGGGACTTTTGGTGACTAACCAAAGGAAGTTGGGGGCA	Eukaryota	TSAR	Stramenopiles	Gyrista	Chrysophyceae	NA	NA	NA	NA	phototrophs	68
L226N	0.5	0	2014.41098	2018	ASV0236	GGGAAACTTACCAGGTCCAGACATAGTTAGGATTGACAGATTGATAGCTCTTTCTTGATTCTATGGGTGGTGGTGCATGGCCGTTCTTAGTTGGTGGAGTGATTTGTCTGGTTAATTCCGTTAACGAACGAGACCTTAACCTGCTAAATAGTTACGCGTGACCTCGGTTACGTGGGCAACTTCTTAGAGGGACTTTGTGTGTCTAACGCAAGGAAGTTTGAGGCA	Eukaryota	TSAR	Alveolata	Dinoflagellata	Dinophyceae	NA	NA	NA	NA	NA	66
L226N	0.5	0	2014.41098	2018	ASV0088	GGAAAACTTACCAGGTCCAGACATAGTGAGGATTGACAGATTGAGAGCTCTTTCTTGATTCTATGGGTGGTGGTGCATGGCCGTTCTTAGTTGGTGGAGTGATTTGTCTGGTTAATTCCGTTAACGAACGAGACCCCCGCCTGCTAAATAGTCCGGTGAATGAGTTTTCATTGACCTGGTCTTCTTAGAGGGACTTTCGGTGACTAACCGAAGGAAGTTGGGGGCA	Eukaryota	TSAR	Stramenopiles	Gyrista	Coscinodiscophyceae	Aulacoseirales	Aulacoseiraceae	Aulacoseira	Aulacoseira_granulata	phototrophs	64
L226N	0.5	0	2014.41098	2018	ASV0085	GGGAAACTTACCAGGTCCAGACATAGTAAGGATTGACAGATTGATAGCTCTTTCTCGATTCTATGGGTGGTGGTGCATGGCCGTTCTTAGTTGGTGGAGTGATTTGTCTGGTTAATTCCGTTAACGAACGAGACCTTAACCTGCTAAATAGTTACATGTAACCTCGGTTACATGGGCAACTTCTTAGAGGGACTTTGTGTGTCTAACGCAAGGAAGTTTGAGGCA	Eukaryota	TSAR	Alveolata	Dinoflagellata	Dinophyceae	Suessiales	Symbiodiniaceae	NA	NA	phototrophs	63
L226N	0.5	0	2014.41098	2018	ASV0114	GGAAATCTTACCAGGTCCAGACACGAGGATGATTAACAGATTGAGAGCTCTTTTTTGATTTTGTGGGTGGTGGTGCATGGCCGTTCTTAGTTGGTGGGTTGCCTTGTCAGGTTGATTCCGGTAACGAACGAGACCTCAGCCTGCTAAATAGTCACGCGTCCTTTTTGGACGCGCCTGACTTCTTAGAGGGACTATTGTCGTTTAGGCAATGGAAGTGTGAGGCA	Eukaryota	Archaeplastida	Chlorophyta	Chlorophyta	Chlorophyceae	Chlamydomonadales	Chlamydomonadales_X	NA	NA	phototrophs	63
L226N	0.5	0	2014.41098	2018	ASV0165	GGAAAACTTACCAGGTCCAGACATAGTGAGGATTGACAGGTTGAAGATCTTTCTTGATTCTATGGGTGGTGGTGCATGGCCGTTCTTAGTTGGTGGATTGATCTGTCTGGTTAATTCCGATAACGAACGAGACCTCAGCCTGCTAAATAGCAGACGTCGGCTTGCCGGCGGCAATTGCTTCTTAGAGGGACTATTGGTGTGTAGCCAATGGAAGATTGAGGCA	Eukaryota	TSAR	Rhizaria	Cercozoa	Novel-clade-10-12	Novel-clade-10	Novel-clade-10_X	Novel-clade-10_XX	Novel-clade-10_XX_sp.	heterotrophs	63
L226N	0.5	0	2014.41098	2018	ASV0254	GGAAAACTCACCAGGTCCAGACATAGTTAGGATTGACAGATTGATAGCTCTTTCTTGATTCTATGGGTGGTGGTGCATGGCCGTTCTTAGTTGGTGGAGTGATTTGTCTGGTTAATTCCGATAACGAACGAGGTCTTAGCCTGCTAAATAGCTGTCAGATAATTAAGTCTGGCCCAGCTTCTTAGAGGGACTTTGTGGTTTAAACATGAGGAAGTTTGAGGCA	Eukaryota	NA	NA	NA	NA	NA	NA	NA	NA	NA	63
L226N	0.5	0	2014.41098	2018	ASV0189	GGGAAACTTACCAGGTCCAGACATAGTGAGGATTGACAGATTGAGAGCTCTTTCTTGATTCTATGGGTGGTGGTGCATGGCCGTTCTTAGTTGGTGGAGTGATTTGTCTGGTTAATTCCGTTAACGAACGAGACCCCCGCCTGCTAAATAGTTTAGCGAATGCTTAGCATTGGCTTGAGCTTCTTAGAGGGACTTTCGGTGACTAACCGAAGGAAGTTGGGGGCA	Eukaryota	TSAR	Stramenopiles	Gyrista	Chrysophyceae	NA	NA	NA	NA	phototrophs	61
L226N	0.5	0	2014.41098	2018	ASV0837	GGGAAACTTACCAGGTCCAGACATAGTGAGGATTGACAGATTGAGAGCTCTTTCTTGATTCTATGGGTGGTGGTGCATGGCCGTTCTTAGTTGGTGGAGTGATTTGTCTGGTTAATTCCGTTAACGAACGAGACCCCCGCCTGCTAAATAGTTGTGTTGATGCTTTGCATCAACTACAGCTTCTTAGAGGGACTTTTGGTGACTAACCAAAGGAAGTTGGGGGCA	Eukaryota	TSAR	Stramenopiles	Gyrista	Chrysophyceae	NA	NA	NA	NA	phototrophs	60
L226N	0.5	0	2014.41098	2018	ASV1073	GGGAAACTTACCAGGTCCAGACATAGTGAGGATTGACAGATTGAGAGCTCTTTCTTGATTCTATGGGTGGTGGTGCATGGCCGTTCTTAGTTGGTGGAGTGATTTGTCTGGTTAATTCCGTTAACGAACGAGACCCCCGCCTGCTAAATAGTGGTGTGAATGCATAGCATTCACGTCTGCTTCTTAGAGGGACTTTCGGTGACTAACCGAAGGAAGTTGGGGGCA	Eukaryota	TSAR	Stramenopiles	Gyrista	Chrysophyceae	Hydrurales	Hydruraceae	Hydrurus	Hydrurus_sp.	phototrophs	59
L226N	0.5	0	2014.41098	2018	ASV0087	GGGAAACTTACCAGGTCCAGACATAGTGAGGATTGACAGATTGAGAGCTCTTTCTTGATTCTATGGGTGGTGGTGCATGGCCGTTCTTAGTTGGTGGAGTGATTTGTCTGGTTAATTCCGTTAACGAACGAGACCCCCGCCTGCTAAATAGTTGTGCTAATGCTTAGGCATTGACGTCGGCTTCTTAGAGGGACTTTCGGTGACTAACCGAAGGAAGTTGGGGGCA	Eukaryota	TSAR	Stramenopiles	Gyrista	Chrysophyceae	Synurales	Synuraceae	Mallomonas	Mallomonas_caudata	phototrophs	58
L226N	0.5	0	2014.41098	2018	ASV0632	GGGAAACTTACCAGGTCCAGACATAGTAAGGATTGACAGATTGATAGCTCTTTCTTGATTCTATGGGTGGTGGTGCATGGCCGTTCTTAGTTGGTGGAGTGATTTGTCTGGTTAATTCCGTTAACGAACGAGACCTTAACCTGCTAAATAGTTACACGTAACCTCGGTTACGTGGGCAACTTCTTAGAGGGACTTTGTGTGTCTAACGCAAGGAAGTTTGAGGCA	Eukaryota	TSAR	Alveolata	Dinoflagellata	Dinophyceae	NA	NA	NA	NA	NA	58
L226N	0.5	0	2014.41098	2018	ASV1671	GGGAAACTTACCAGGTCCAGACATAGTGAGGATTGACAGATTGAGAGCTCTTTCTTGATTCTATGGGTGGTGGTGCATGGCCGTTCTTAGTTGGTGGAGTGATTTGTCTGGTTAATTCCGTTAACGAACGAGACCTCAGCCTGCTAAATAACAGGGCGAATGATTCGTCATTGGCTGCTGTTTCTTAGAGGGACATGGAGTATCAAACTCCAGGAAGATTGAGGCA	Eukaryota	TSAR	Stramenopiles	Gyrista	Coscinodiscophyceae	Rhizosoleniales	Rhizosoleniaceae	Urosolenia	Urosolenia_eriensis	phototrophs	58
L226N	0.5	0	2014.41098	2018	ASV0035	GGAAAACTTACCAGGTCCAGACATAGTGAGGATTGACAGATTGAGAGCTCTTTCTTGATTCTATGGGTGGTGGTGCATGGCCGTTCTTAGTTGGTGGAGTGATTTGTCTGGTTAATTCCGTTAACGAACGAGACCCCTGCCTGCTAAATAGTCCGGTGAATGAATGTTCATTGACCTGGTCTTCTTAGAGGGACTTTCGGTGACTAACCGAAGGAAGTTGGGGGCA	Eukaryota	TSAR	Stramenopiles	Gyrista	Coscinodiscophyceae	Aulacoseirales	Aulacoseiraceae	Aulacoseira	NA	phototrophs	57
L226N	0.5	0	2014.41098	2018	ASV0066	GGGAAACTTACCAGGTCCAGACATAGTAAGGATTGACAGATTGATAGCTCTTTCTTGATTCTATGGGTGGTGGTGCATGGCCGTTCTTAGTTGGTGGAGTGATTTGTCTGGTTAATTCCGATAACGAACGAGACCTTAACCTGCTAACTAGTCTCGCTCATTTCATGGGCGCTGACTTCTTAGAGGGACTATGTGTCGAAAAGCACATGGAAGTTTGAGGCA	Eukaryota	TSAR	Alveolata	Ciliophora	Litostomatea	Litostomatea_X	Litostomatea_XX	Spathidium	NA	heterotrophs	57
L226N	0.5	0	2014.41098	2018	ASV1098	GGGAAACTTACCAGGTCCAGACATAGTGAGGATTGACAGATTGAGAGCTCTTTCTTGATTCTATGGGTGGTGGTGCATGGCCGTTCTTAGTTGGTGGAGTGATTTGTCTGGTTAATTCCGTTAACGAACGAGACCCCCGCCTGCTAAATAGTCATATCAATGCTCTGCATTGGTGTTGGCTTCTTAGAGGGACTTTCGGTGACTAACCGAAGGAAGTTGGGGGCA	Eukaryota	TSAR	Stramenopiles	Gyrista	Chrysophyceae	Chromulinales	Chromulinaceae	Oikomonas	Oikomonas_sp.	phototrophs	57
L226N	0.5	0	2014.41098	2018	ASV0245	GGGAAACTTACCAGGTCCAGACATAGTGAGGATTGACAGATTGAGAGCTCTTTCTTGATTCTATGGGTGGTGGTGCATGGCCGTTCTTAGTTGGTGGAGTGATTTGTCTGGTTAATTCCGTTAACGAACGAGACCCCCGCCTGCTAAATAGTTGGATTAATGCTTAGCATTGATTTCAGCTTCTTAGAGGGACTTTTGGTGACTAACCAAAGGAAGTTGGGGGCA	Eukaryota	TSAR	Stramenopiles	Gyrista	Chrysophyceae	Chrysophyceae_Cluster-II	Chrysophyceae_Cluster-II_X	Chrysophyceae_Cluster-II_XX	Chrysophyceae_Cluster-II_XX_sp.	phototrophs	56
L226N	0.5	0	2014.41098	2018	ASV0122	GGGAAACTTACCAGGTCCAGACATAGTTAGGATTGACAGATTGATAGCTCTTTCTTGATTCTATGGGTGGTGGTGCATGGCCGTTCTTAGTTGGTGGAGTGATTTGTCTGGTTAATTCCGTTAACGAACGAGACCTTAACCTGCTAAATAGTTACATGTAACCTTGGTTACATGGGCAACTTCTTAGAGGGACTTTGCGTGTCTAACGCAAGGAAGTTTGAGGCA	Eukaryota	TSAR	Alveolata	Dinoflagellata	Dinophyceae	Suessiales	Borghiellaceae	Borghiella	Borghiella_tenuissima	phototrophs	55
L226N	0.5	0	2014.41098	2018	ASV0163	GGAAAACTTACCAGGTCCAGACATAGTGAGGATTGACAGATTGAGAGCTCTTTCTTGATTCTATGGGTGGTGGTGCATGGCCGTTCTTAGTTGGTGGAGTGATTTGTCTGGTTAATTCCGTTAACGAACGAGACCCCTGCCTGCTAAATAGTTGAGCGAGTGAATGTTCACTGGCTGCAGCTTCTTAGAGGGACGTGCGTTCTATTAGACGCAGGAAGATAGGGGCA	Eukaryota	TSAR	Stramenopiles	Gyrista	Bacillariophyceae	Fragilariales	Staurosiraceae	Staurosira	NA	phototrophs	55
L226N	0.5	0	2014.41098	2018	ASV0309	GGGAAACTTACCAGGTCCAGACATAGTAAGGATTGACAGATTGATAGCTCTTTCTCGATTCTATGGGTGGTGGTGCATGGCCGTTCTTAGTTGGTGGAGTGATTTGTCTGGTTAATTCCGTTAACGAACGAGACCTTAACCTGCTAAATAGTTACACGTAACCTCGGTTATGTGGGCAACTTCTTAGAGGGACTTTGTGTGTCTAACACAAGGAAGTTTGAGGCA	Eukaryota	TSAR	Alveolata	Dinoflagellata	Dinophyceae	Peridiniales	Blastodiniaceae	Blastodinium	NA	mixotrophs	55
L226N	0.5	0	2014.41098	2018	ASV0095	GGAAAACTCACCAGGTCCAGACATGGTAAGGATTGACAGATTGAGAGCTCTTTCTTGATTCTATGGGTGGTGGTGCATGGCCGTTCTTAGTTGGTGGAGTGATTTGTCTGGTTAATTCCGATAACGAACGAGACCTTAACCTGCTAAATAGGGGCGGTAGCGCAAGCTGCCGACTCCTTCTTAGAGGGACTAGCTAGGTGTTACTAGCTGGAAGTTTGAGGCA	Eukaryota	NA	NA	NA	NA	NA	NA	NA	NA	NA	54
L226N	0.5	0	2014.41098	2018	ASV0959	GGGAAACTCACCAGGTCCAGACATAGTAAGGATTGACAGATTGAGAGCTCTTTCTTGATTCTATGGGTGGTGGTGCATGGCCGTTCTTAGTTGGTGGAGTGATTTGTCTGGTTAATTCCGATAACGAACGAGACCTTAACCTGCTAAATAGTTACGTTCACTTTGGTGGACGCCTAACTTCTTAGAGGGACTATGGATGTTTAATCCATGGAAGTTTGAGGCA	Eukaryota	Obazoa	Opisthokonta	Fungi	Chytridiomycota	NA	NA	NA	NA	saprotrophs/parasites	54
L226N	0.5	0	2014.41098	2018	ASV0222	GGGAAACTTACCAGGTCCGGACATAGTAAGGATTGACAGATTGACAGCTCTTTCTTGATTCTATGGGTGGTGGTGCATGGCCGTTCTTAGTTGGTGGAGTGATTTGTCTGGTTAATTCCGTTAACGAACGAGACCTCCGCCTGCTAAATAGTAACAATCTTATTTATAAGGTTGGTTTATCTTCTTAGAGGGACACTGGATTTTTAATCCAGGGAAGTTGGAGGCA	Eukaryota	TSAR	Stramenopiles	Bigyra	Opalozoa	Opalozoa_X	MAST-12	MAST-12C	MAST-12C_sp.	heterotrophs	53
L226N	0.5	0	2014.41098	2018	ASV1533	GGGAAACTTACCAGGTCCAGACATAGTGAGGATTGACAGATTGAGAGCTCTTTCTTGATTCTATGGGTGGTGGTGCATGGCCGTTCTTAGTTGGTGGAGTGATTTGTCTGGTTAATTCCGTTAACGAACGAGACCCCCGCCTGCTAAATAGTCTTATCAATGCCTAGCATTGGTTATGACTTCTTAGAGGGACTTTTGGTGACTAACCAAAGGAAGTTGGGGGCA	Eukaryota	TSAR	Stramenopiles	Gyrista	Chrysophyceae	NA	NA	NA	NA	phototrophs	52
L226N	0.5	0	2014.41098	2018	ASV1301	GGAAAACTCACCAGGTCCAGACATAGTGAGGATTGACAGATTGAGAGCTCTTTCTTGATTCTATGGGTGGTGGTGCATGGCCGTTCTTAGTTGGTGGAGTGATTTGTCTGGTTAATTCCGTTAACGAACGAGACCCCCGCCTGCTAAATAGTTGCCACAATGCTTTGCATTGTGCGTTCTGCTTCTTAGAGGGACTTTCGGTGACTAACCGAAGGAAGTTGGGGGCA	Eukaryota	TSAR	Stramenopiles	Gyrista	Chrysophyceae	NA	NA	NA	NA	phototrophs	51
L226N	0.5	0	2014.41098	2018	ASV0447	GGGAAACTTACCAGGTCAAGACATAAGTGGGATTGACAGATTGAGAGCTCTTTCTTGATTCTATGGGTGGTGGTGCATGGCCGTTCTTAGTTGGTGGAGTGATTTGTCTGGTTAATTCCGTTAACGAACGAGACCTTAACCTGCTAAATAGTCATGCTGTGAATAACAGTATTGACTTCTTAGAGGGACTATGCGTTCAAGCGCATGGAAGTTTGAGGCA	Eukaryota	TSAR	Alveolata	Ciliophora	Prostomatea	Prostomatea_X	Prostomatea_XX	Hexasterias	Hexasterias_problematica	heterotrophs	50
L226N	0.5	0	2014.41098	2018	ASV0038	GGAAAACTTACCAGGTCCAGACATAGTGAGGATTGACAGATTGATAGCTCTTTCTTGATTCTATGGGTGGTGGTGCATGGCCGTTCTTAGTTGGTGGAGTGATTTGTCTGGTTAATTCCGTTAACGAACGAGACCTTAGCCTACTAACTAGTCGGGTGAATCTCGCATTCTCCGCGACTTCTTAGAGGGACTTTGTGGGCCAAACACAAGGAAGTTTGAGGCA	Eukaryota	TSAR	Alveolata	Ciliophora	Spirotrichea	Hypotrichia	NA	NA	NA	heterotrophs	49
L226N	0.5	0	2014.41098	2018	ASV0912	GGGAAACTTACCAGGTCCAGACATAGTGAGGATTGACAGATTGAGAGCTCTTTCTTGATTCTATGGGTGGTGGTGCATGGCCGTTCTTAGTTGGTGGAGTGATTTGTCTGGTTAATTCCGTTAACGAACGAGACCCCCGCCTGCTAAATAGTTGAGTCAATGCCTAGCATTGATTTCAGCTTCTTAGAGGGACTTTCGGTGACTAACCGAAGGAAGTTGGGGGCA	Eukaryota	TSAR	Stramenopiles	Gyrista	Chrysophyceae	Chrysophyceae_Cluster-II	Chrysophyceae_Cluster-II_X	Chrysophyceae_Cluster-II_XX	Chrysophyceae_Cluster-II_XX_sp.	phototrophs	49
L226N	0.5	0	2014.41098	2018	ASV2758	GGGAAACTTACCAGGTCCAGACATAGTGAGGATTGACAGATTGAGAGCTCTTTCTTGATTCTATGGGTGGTGGTGCATGGCCGTTCTTAGTTGGTGGAGTGATTTGTCTGGTTAATTCCGTTAACGAACGAGACCCCCGCCTGCTAAATAGTTGTGTCAATGCCTAGCATTGATGTCAGCTTCTTAGAGGGACTTTCGGTGACTAACCGAAGGAAGTTGGGGGCA	Eukaryota	TSAR	Stramenopiles	Gyrista	Chrysophyceae	Paraphysomonadales	Paraphysomonadales_Clade-EC1Gb	Paraphysomonadales_Clade-EC1Gb_X	Paraphysomonadales_Clade-EC1Gb_X_sp.	heterotrophs	49
L226N	0.5	0	2014.41098	2018	ASV0610	GGGAAACTTACCAGGTCCAGACATAGTGAGGATTGACAGATTGAGAGCTCTTTCTTGATTCTATGGGTGGTGGTGCATGGCCGTTCTTAGTTGGTGGAGTGATTTGTCTGGTTAATTCCGTTAACGAACGAGACCCCCGCCTGCTAAATAGTCATATGAATGCTTAGCATTGATGTTGGCTTCTTAGAGGGACTTTTGGTGACTAACCAAAGGAAGTTGGGGGCA	Eukaryota	TSAR	Stramenopiles	Gyrista	Chrysophyceae	Synurales	Synuraceae	Mallomonas	Mallomonas_akrokomos	phototrophs	48
L226N	0.5	0	2014.41098	2018	ASV0655	GGGAAACTTACCAGGTCCAGACATAGTGAGGATTGACAGATTGAGAGCTCTTTCTTGATTCTATGGGTGGTGGTGCATGGCCGTTCTTAGTTGGTGGAGTGATTTGTCTGGTTAATTCCGTTAACGAACGAGACCCCCGCCTGCTAAATAGTTGTGTGAATGCTTAGCATTCTCGTCAGCTTCTTAGAGGGACTTTCGGTGACTAACCGAAGGAAGTTGGGGGCA	Eukaryota	TSAR	Stramenopiles	Gyrista	Chrysophyceae	Hydrurales	Hydrurales_X	Hydrurales_XX	Hydrurales_XX_sp.	phototrophs	48
L226N	0.5	0	2014.41098	2018	ASV1650	GGAAAACTTACCAGGACTAGACACAGGAAGGATTGACAGATTGAGTGTTCTTTCTTAATTCTATGGGAGGTGGTGCATGGCCGTTCTTAGTTGGTGGAGTGATTTGTCTGGTTAATTCCGTTAACGAACGAGACTTTACCCTGCTAATTAGTTGAGGCAGTTACACTGCACTCGTACTTCTTAGAGGGACTATGTGTGATTAACACATGGAAGTTTGAAGTA	Eukaryota	TSAR	NA	NA	NA	NA	NA	NA	NA	NA	48
L226N	0.5	0	2014.41098	2018	ASV2542	GGAAACTCATCAGGGCAAGAAGATTTTAGGATTGACAGATTGAGAGTTCTTTCTTGATTGGTCTAGTGGTGGTGCATGGCCGTTCTTAGTTGGTGGAGTGATTTGTCTGGTTAATTCCGTTAACGAACGAGACCTTAACCTGCTAACTAGTACGTTGATGACAAATCAACGTTACTTCTTAGAGGGACTATGTGATGTAATCACATGGAAGTTTGAGGCA	Eukaryota	TSAR	Alveolata	Ciliophora	Oligohymenophorea	Peritrichia_2	Sessilida	NA	NA	heterotrophs	48
L226N	0.5	0	2014.41098	2018	ASV0033	GGAAAACTCACCAGGTCCAGACATGGGAAGGATTGACAGATTGAAAGCTCTTTCTTGATTCTATGGGTGGTGGTGCATGGCCGTTCTTAGTTGGTGGAGTGATTTGTCTGGTTAATTCCGTTAACGAACGAGACCTTAGCCTGCTAAATAGTTGCTTGAAACTTCGGTTTTTTGCCAGCTTCTTAGAGGGACTTCGTGTGTTTAACACGAGGAAGTTTGAGGCA	Eukaryota	TSAR	Alveolata	Apicomplexa	Coccidiomorphea	Eimeriida	Eimeriidae	NA	NA	parasites	47
L226N	0.5	0	2014.41098	2018	ASV0304	GGAAAACTTACCAGGTCCAGACATAGTGAGGATTGACAGATTGAGAGCTCTTTCTTGATTCTATGGGTGGTGGTGCATGGCCGTTCTTAGTTGGTGGAGTGATTTGTCTGGTTAATTCCGTTAACGAACGAGACCCCCGCCTGCTAAATAGTTGGACCCATGCTTTGCATTGGTTACAGCTTCTTAGAGGGACTTTTGGTGACTAACCAAAGGAAGTTGGGGGCA	Eukaryota	TSAR	Stramenopiles	Gyrista	Chrysophyceae	Chrysosaccales	Chrysosaccaceae	NA	NA	phototrophs	47
L226N	0.5	0	2014.41098	2018	ASV0511	GGAAAACTTACCAGGTCCGGACATAGTGAGGATTGACAGATTGAAGATCTTTCTTGATTCTATGGGTGGTGGTGCATGGCCGTTCTTAGTTGGTGGAGTGATTTGTCTGGTTAATTCCGTTAACGAACGAGACCTCGACCTACTAAATAGTTGGACGAACTCTCCGGGGTTCGGACTAACTTCTTAGAGGGACTTTTGATGAGTAGTCAAAGGAAGTTCGAGGCA	Eukaryota	TSAR	Rhizaria	Cercozoa	Filosa-Thecofilosea	Cryomonadida	Rhogostoma-lineage	NA	NA	NA	46
L226N	0.5	0	2014.41098	2018	ASV1727	GGAAAACTCACCAGGTCCGGACATAGTAAGGATTGACAGATTGAGAGCTCTTTCTTGATTCTATGGGTGGTGGTGCATGGCCGTTCTTAGTTGGTGGAGTGATTTGTCTGGTTAATTCCGATAACGAACGAGACCTTAACCTGCTAAATAGTGGTGCCAACCTTGGTTGGTGATCACTTCTTAGAGGGACTGACTACGATTAGTGGTCGGAAGTTTGAGGCA	Eukaryota	Obazoa	Opisthokonta	Fungi	Rozellomycota	Rozellomycota_X	Rozellomycota_XX	Rozellomycota_XXX	Rozellomycota_XXX_sp.	parasites	45
L226N	0.5	0	2014.41098	2018	ASV0179	GGAAAACTTACCAGGTCCAGACATAGTGAGGATTGACAGATTGAGAGCTCTTTCTTGATTCTATGGGTGGTGGTGCATGGCCGTTCTTAGTTGGTGGAGTGATTTGTCTGGTTAATTCCGTTAACGAACGAGACCCCTGCCTGCTAAATAGTTGAGCGAGTGAATGTTCACTGGCTACAGCTTCTTAGAGGGACGTGCGTTCTATTAGACGCAGGAAGATAGGGGCA	Eukaryota	TSAR	Stramenopiles	Gyrista	Bacillariophyceae	Fragilariales	Staurosiraceae	Staurosira	Staurosira_construens	phototrophs	43
L226N	0.5	0	2014.41098	2018	ASV1428	GGGAAACTTACCAGGTCCAGACATAGTGAGGATTGACAGATTGAGAGCTCTTTCTTGATTCTATGGGTGGTGGTGCATGGCCGTTCTTAGTTGGTGGAGTGATTTGTCTGGTTAATTCCGTTAACGAACGAGACCCCCGCCTGCTAAATAGTCGGGCGAATGCTTAGCATTGGCTACGGCTTCTTAGAGGGACTTTCGGTGACTAACCGAAGGAAGTTGGGGGCA	Eukaryota	TSAR	Stramenopiles	Gyrista	Chrysophyceae	Chrysophyceae_X	Chrysophyceae_XX	Chrysophyceae_XXX	Chrysophyceae_XXX_sp.	phototrophs	43
L226N	0.5	0	2014.41098	2018	ASV1766	GGAAAACTCACCAGGTCCAGACATAGTGAGGATTGACAGATTGAGAGCTCTTTCTTGATTCTATGGGTGGTGGTGCATGGCCGTTCTTAGTTGGTGGAGTGATTTGTCTGGTTAATTCCGTTAACGAACGAGACCCCCGCCTGCTAAATAGTAGCCGCAATGCTTTGCATTGTGTGTCTGCTTCTTAGAGGGACTTTCGGTGACTAACCGAAGGAAGTTGGGGGCA	Eukaryota	TSAR	Stramenopiles	Gyrista	Chrysophyceae	NA	NA	NA	NA	phototrophs	43
L226N	0.5	0	2014.41098	2018	ASV0251	GGAAAACTTACCAGGTCCAGACATAGTGAGGATTGACAGATTGATAGCTCTTTCTTGATTCTATGGGTGGTGGTGCATGGCCGTTCTTAGTTGGTGGAGTGATTTGTCTGGTTAATTCCGTTAACGAACGAGACCTTAGCCTACTAACTAGTCGAGCCAATCCTAGATTGGCCCCGACTTCTTAGAGGGACTTTGTGGCTCCAAACACAAGGAAGTTTGAGGCA	Eukaryota	TSAR	Alveolata	Ciliophora	Spirotrichea	Hypotrichia	Hypotrichia_X	Hypotrichia_XX	Hypotrichia_XX_sp.	heterotrophs	42
L226N	0.5	0	2014.41098	2018	ASV1448	GGAAAACTTACCAGGTCCAGACATAGTGAGGATTGACAGATTGATAGCTCTTTCTTGATTCTATGGGTGGTGGTGCATGGCCGTTCTTAGTTGGTGGAGTGATTTGTCTGGTTAATTCCGTTAACGAACGAGACCTTAGCCTACTAACTAGTCGAGCTAATTTCGATTGGCTGCGACTTCTTAGAGGGACTTTGTGGTTCAAACACAAGGAAGTTTGAGGCA	Eukaryota	TSAR	Alveolata	Ciliophora	Spirotrichea	Hypotrichia	Oxytrichidae	NA	NA	heterotrophs	41
L226N	0.5	0	2014.41098	2018	ASV0683	GGAAAACTTACCAGGTCCAGACATAGTGAGGATTGACAGATTGATAGCTCTTTCTTGATTCTATGGGTGGTGGTGCATGGCCGTTCTTAGTTGGTGGAGTGATTTGTCTGGTTAATTCCGTTAACGAACGAGACCTTAGCCTACTAACTAGTCGAGCCAATCCTAGATTGGCCGCGACTTCTTAGAGGGACTTTGTGGCTCCAAACACAAGGAAGTTTGAGGCA	Eukaryota	TSAR	Alveolata	Ciliophora	Spirotrichea	Hypotrichia	Hypotrichia_X	Hypotrichia_XX	Hypotrichia_XX_sp.	heterotrophs	40
L226N	0.5	0	2014.41098	2018	ASV3039	GGAAAACTCACCAGGTCCAGACATAGTTAGGATTGACAGATTGATAGCTCTTTCTTGATTCTATGGGTGGTGGTGCATGGCCGTTCTTAGTTGGTGGAGTGATTTGTCTGGTTAATTCCGATAACGAACGAGATCTTATCCTGCTAAATAGCTGTTGGATTTATTAGTCTAATCTGGCTTCTTAGAGGGACTTTGTGGTTTAAACATGAGGAAGTTTGAGGCA	Eukaryota	NA	NA	NA	NA	NA	NA	NA	NA	NA	40
L226N	0.5	0	2014.41098	2018	ASV0529	GGAAAACTTACCAGGTCCAGACACAGTAAGGATTGACAGATTGAAGATCTTTCTTGATTCTGTGGGTGGTGGTGCATGGCCGTTCTTAGTTGGTGGAGTGATTTGTCTGGTTAATTCCGTTAACGAACGAGACCTCGACCTGCTAAATAGTTCGACAAAGGATTCTCCTTTGGACGCGACTTCTTAGAGGGACTATCGGTGTGTAGCCGACGGAAGTTCGAGGCA	Eukaryota	TSAR	Rhizaria	Cercozoa	Filosa-Sarcomonadea	Glissomonadida	Sandonidae	Sandonidae_X	Sandonidae_X_sp.	heterotrophs	39
L226N	0.5	0	2014.41098	2018	ASV0573	GGAAAACTCACCAGATCCAGACATAGTTAGGATTGACAGATTGATAGCTCTTTCTTGATTCTATGGGTGGTGGTGCATGGCCGTTCTTAGTTGGTGGAGTGATTTGTCTGGTTAATTCCGATAACGAACGAGATCTTAGCCTGCTAAATAGCTGTCAGATAATTAAGTCTGGCCCAGCTTCTTAGAGGGACTTTGTGGTTTAAACATGAGGAAGTTTGAGGCA	Eukaryota	TSAR	Alveolata	NA	NA	NA	NA	NA	NA	NA	39
L226N	0.5	0	2014.41098	2018	ASV0622	GGGAAACTTACCAGGTCCAGACATAGTGAGGATTGACAGATTGAGAGCTCTTTCTTGATTCTATGGGTGGTGGTGCATGGCCGTTCTTAGTTGGTGGAGTGATTTGTCTGGTTAATTCCGATAACGAACGAGACCCCCGCCTGCTAAATAGTTACGGGAATCCTCGGATTCCGGTTAGCTTCTTAGAGGGACTTTTGGTGACTAACCAAAGGAAGTTGGGGGCA	Eukaryota	TSAR	Stramenopiles	Gyrista	Chrysophyceae	NA	NA	NA	NA	phototrophs	39
L226N	0.5	0	2014.41098	2018	ASV0637	GGGAAACTTACCAGGTCCAGACATAGTGAGGATTGACAGATTGAGAGCTCTTTCTTGATTCTATGGGTGGTGGTGCATGGCCGTTCTTAGTTGGTGGAGTGATTTGTCTGGTTAATTCCGTTAACGAACGAGACCCCCGCCTGCTAACTAGTCATACCAATTCCTATGGATTGGTGTTGGCTTCTTAGAGGGACTTTCGGTGACTAACCGAAGGAAGTTGGGGGCA	Eukaryota	TSAR	Stramenopiles	Gyrista	Chrysophyceae	Ochromonadales	Ochromonadaceae	Dinobryon	Dinobryon_divergens_cluster1	mixotrophs	39
L226N	0.5	0	2014.41098	2018	ASV1134	GGGAAACTTACCAGGTCCAGACATAGTTAGGATTGACAGATTGATAGCTCTTTCTTGATTCTATGGGTGGTGGTGCATGGCCGTTCTTAGTTGGTGGAGTGATTTGTCTGGTTAATTCCGTTAACGAACGAGACGACCGCCTGCTAAATAGTTACGCTAACGCTTGCGTTGGCGGGCAACTTCTTAGAGGGACTCTTGGTGACTAACCAAGGGAAGCTGGTCGCA	Eukaryota	TSAR	Stramenopiles	Gyrista	Pirsoniales	Pirsoniales_X	Pirsoniales_XX	Pirsonia_Clade__XXX	Pirsonia_Clade__XXX_sp.	parasites	39
L226N	0.5	0	2014.41098	2018	ASV2605	GGGAAACTCACCAGGTCCAGACATAGGTAGGATTGACAGATTGAGAGCTCTTTCTTGATTCTATGGGTGGTGGTGCATGGCCGTTCTTAGTTGGTGGAATGATTTGTCTGCTTAATTGCGATAACGAACGAGACCTTAACCTGCTAACTAGACTGGGGAACCTTTCAGGTTTTTTGTGGGTCTTCTTAGAGGGACTATCGATGATTAATCGATGGAAGTTTGAGGCA	Eukaryota	Obazoa	Opisthokonta	Fungi	NA	NA	NA	NA	NA	heterotrophs	39
L226N	0.5	0	2014.41098	2018	ASV0065	GGAAAACTCACCAGGTCCAGACATAGTAAGGATTGACAGATTGATAGCTCTTTCTTGATTCTATGGGTGGTGGTGCATGGCCGTTCTTAGTTGGTGGAGTGATTTGTCTGGTTAATTCCGTTAACGAACGAGACCTTAACCTGCTAAATAGTAACACAAAGCTTCGGCTTCGTGGTATACTTCTTAGAGGGACTTTGTGTGTCTAACACAAGGAAGTTTGAGGCA	Eukaryota	TSAR	Alveolata	NA	NA	NA	NA	NA	NA	NA	38
L226N	0.5	0	2014.41098	2018	ASV0296	GGGAAACTTACCAGGTCCAGACATAGTGAGGATTGACAGATTGAGAGCTCTTTCTTGATTCTATGGGTGGTGGTGCATGGCCGTTCTTAGTTGGTGGAGTGATTTGTCTGGTTAATTCCGTTAACGAACGAGACCCCCGCCTGCTAAATAGTTGTGATAATGCATAGCATTTTCGTCAGCTTCTTAGAGGGACTTTCGGTGACTAACCGAAGGAAGTTGGGGGCA	Eukaryota	TSAR	Stramenopiles	Gyrista	Chrysophyceae	Chromulinales	Chromulinaceae	Cyclonexis	Cyclonexis_annularis	phototrophs	38
L226N	0.5	0	2014.41098	2018	ASV0746	GGGAAACTTACCAGGTCCAGACATAGTTAGGATTGACAGATTGATAGCTCTTTCTTGATTCTATGGGTGGTGGTGCATGGCCGTTCTTAGTTGGTGGAGTGATTTGTCTGGTTAATTCCGTTAACGAACGAGACCCCCGCCTGCTAAATAGTTTAGCGAATGCTTAGCATTGGCTTAAGCTTCTTAGAGGGACTTTCGGTGACTAACCGAAGGAAGTTGGGGGCA	Eukaryota	TSAR	Stramenopiles	Gyrista	Chrysophyceae	NA	NA	NA	NA	phototrophs	38
L226N	0.5	0	2014.41098	2018	ASV0041	GGGAAACTCACCAGGTCCAGACATAATAAGGATTGACAGATTGAGAGCTCTTTCTTGATTTTATGGGTGGTGGTGCATGGCCGTTCTTAGTTGGTGGAGTGATTTGTCTGGTTAATTCCGTTAACGAACGAGACCTTAACCTGCTAAATAGTTACAGCCACTTTGGTGGTTGCTTAACTTCTTAGAGGGACTATCGGCGATTAGTCGATGGAAGTTTGAGGCA	Eukaryota	Obazoa	Opisthokonta	Fungi	NA	NA	NA	NA	NA	heterotrophs	37
L226N	0.5	0	2014.41098	2018	ASV0207	GGGAAGCTTACCAGGTCCAGACACGGGAATGATGAACAGATTGAGAGCTCTTTTTTGATTCTGTGGGTGGTGGTGCATGGCCGTTCTTAGTTGGTGGGTTGCCTTGTCAGGTTGATTCCGGTAACGAACGAGACCTCAGCCTGCTAAATAATCGGTGGTCCTCCTTGGATCATGTCGGTTTCTTAGAGGGACTATTGGCGTTTAGTCAATGGAAGTGTGAGGCA	Eukaryota	Archaeplastida	Chlorophyta	Chlorophyta	Chlorophyceae	Chlamydomonadales	Chlamydomonadales_X	Chlamydomonas	Chlamydomonas_nasuta	phototrophs	37
L226N	0.5	0	2014.41098	2018	ASV0415	GGGAAACTCACCAGGTCCAGACATAGTGAGGATTGACAGATTGAGAGCTCTTTCTTGATTCTATGGGTGGTGGTGCATGGCCGTTCTTAGTTGGTGGAGTGATTTGTCTGGTTAATTCCGATAACGAACGAGACCCCCGCCTGCTAAATAGTCACATTAATGCTTTGCATTCTTAGTTGGCTTCTTAGAGGGACTTATGGTGATTAACCATAGGAAGTTGGGGGCA	Eukaryota	TSAR	Stramenopiles	Gyrista	Chrysophyceae	Chrysophyceae_Cluster-I	Chrysophyceae_Cluster-I_X	Chrysophyceae_Cluster-I_XX	Chrysophyceae_Cluster-I_XX_sp.	phototrophs	37
L226N	0.5	0	2014.41098	2018	ASV1130	GGGAAACTTACCAGGTCCAGACATAGTGAGGATTGACAGATTGAGAGCTCTTTCTTGATTCTATGGGTGGTGGTGCATGGCCGTTCTTAGTTGGTGGAGTGATTTGTCTGGTTAATTCCGTTAACGAACGAGACCCCCGCCTGCTAAATAGTTGTGTGAATGCTTAGCATTCGCGTCAGCTTCTTAGAGGGACTTTCGGTGACTAACCGAAGGAAGTTGGGGGCA	Eukaryota	TSAR	Stramenopiles	Gyrista	Chrysophyceae	Hydrurales	Hydrurales_X	Hydrurales_XX	Hydrurales_XX_sp.	phototrophs	37
L226N	0.5	0	2014.41098	2018	ASV1187	GGGAAACTTACCAGGTCCAGACATAGTGAGGATTGACAGATTGAGAGCTCTTTCTTGATTCTATGGGTGGTGGTGCATGGCCGTTCTTAGTTGGTGGAGTGATTTGTCTGGTTAATTCCGTTAACGAACGAGACCCCCGCCTGCTAAATAGTCATACCAATGCCTAGCATTGGTGGTGGCTTCTTAGAGGGACTTTTGGTGACTAACCAAAGGAAGTTGGGGGCA	Eukaryota	TSAR	Stramenopiles	Gyrista	Chrysophyceae	NA	NA	NA	NA	phototrophs	37
L226N	0.5	0	2014.41098	2018	ASV1595	GGGAAACTTACCAGGTCCAGACATAGTGAGGATTGACAGATTGAGAGCTCTTTCTTGATTCTATGGGTGGTGGTGCATGGCCGTTCTTAGTTGGTGGAGTGATTTGTCTGGTTAATTCCGTTAACGAACGAGACCCCCGCCTGCTAAATAATCATATCAATGCATTGCCTTGATGTTGGTTTCTTAGAGGGACTTTTGGTGACTAACCAAAGGAAGTTGGGGGCA	Eukaryota	TSAR	Stramenopiles	Gyrista	Chrysophyceae	NA	NA	NA	NA	phototrophs	37
L226N	0.5	0	2014.41098	2018	ASV0719	GGAAAACTTACCAGGTCCAGACATAGTGAGGATTGACAGATTGAGAGCTCTTTCTTGATTCTATGGGTGGTGGTGCATGGCCGTTCTTAGTTGGTGGGTTGCCTTGTCAGGTTGATTCCGGTAACGAACGAGACCTCAGCCTGCTAAATAGTCACGGTTGGCTCGCCAGCCGGCGGACTTCTTAGAGGGACTATTGGCGACTAGCCAATGGAAGCATGAGGCA	Eukaryota	Archaeplastida	Chlorophyta	Chlorophyta	Trebouxiophyceae	Chlorellales	Chlorellales_X	Actinastrum	Actinastrum_hantzschii	phototrophs	36
L226N	0.5	0	2014.41098	2018	ASV2300	GGAAAACTCACCAGGTCCAGACATGGTAAGGATTGACAGATTGATGGTTCTTTCTTGATTCTATGGGTGGTGGTGCATGGCCGTTCTTAGTTGGTGGAGTGATTTGTCTGGTTAATTCCGTTAACGAACGAGACCTTAACCTGCTAACTAGTTCCGTGTAACACTTGTTATGCGCGACGCTTCTTAGAGGGACTTTGTGGGTTTACCACAAGGAGGTTTGAGGCA	Eukaryota	NA	NA	NA	NA	NA	NA	NA	NA	NA	36
L226N	0.5	0	2014.41098	2018	ASV3173	GGGAAACTTACCAGGTCCAGACATAGTGAGGATTGACAGATTGAGAGCTCTTTCTTGATTCTATGGGTGGTGGTGCATGGCCGTTCTTAGTTGGTGGAGTGATTTGTCTGGTTAATTCCGTTAACGAACGAGACCCCCGCCTGCTAAATAGTTGTAATTATGCTTTGTATAGTTTTCAGCTTCTTAGAGGGACTTTTGGTGACTAACCAAAGGAAGTTGGGGGCA	Eukaryota	TSAR	Stramenopiles	Gyrista	Chrysophyceae	NA	NA	NA	NA	phototrophs	36
L226N	0.5	0	2014.41098	2018	ASV3470	GGGAAACTTACCAGGTCCAGACATAGTGAGGATTGACAGATTGAGAGCTCTTTCTTGATTCTATGGGTGGTGGTGCATGGCCGTTCTTAGTTGGTGGAGTGATTTGTCTGGTTAATTCCGTTAACGAACGAGACCCCCGCCTGCTAAATAGTTACACCAATGCTTAGCATTGATGATAGCTTCTTAGAGGGACTTTCGGTGACTAACCGAAGGAAGTTGGGGGCA	Eukaryota	TSAR	Stramenopiles	Gyrista	Chrysophyceae	NA	NA	NA	NA	phototrophs	36
L226N	0.5	0	2014.41098	2018	ASV0086	GGAAAACTTACCAGGTCCAGACATAGTGAGGATTGACAGATTGATAGCTCTTTCTTGATTCTATGGGTGGTGGTGCATGGCCGTTCTTAGTTGGTGGAGTGATTTGTCTGGTTAATTCCGTTAACGAACGAGACCTTAGCCTGCTAACTAGTCGAACCAATGCGAATTGGTCGCGACTTCTTAGAGGGACTTTGTGTTCCAAGCACAAGGAAGTTTGAGGCA	Eukaryota	TSAR	Alveolata	Ciliophora	Spirotrichea	Hypotrichia	NA	NA	NA	heterotrophs	35
L226N	0.5	0	2014.41098	2018	ASV0361	GGGAAACTTACCAGGTCCAGACATAGTGAGGATTGACAGATTGAGAGCTCTTTCTTGATTCTATGGGTGGTGGTGCATGGCCGTTCTTAGTTGGTGGAGTGATTTGTCTGGTTAATTCCGTTAACGAACGAGACCCCTGCCTGCTAAATAGTTGAGCGAGTGAATGTTCACTGGCTGCAGCTTCTTAGAGGGACGTGCGTTCTATTAGACGCAGGAAGATAGGGGCA	Eukaryota	TSAR	Stramenopiles	Gyrista	Bacillariophyceae	Fragilariales	Staurosiraceae	Staurosira	NA	phototrophs	35
L226N	0.5	0	2014.41098	2018	ASV1656	GGGAAACTTACCAGGTCCAGACATAGTGAGGATTGACAGATTGAGAGCTCTTTCTTGATTCTATGGGTGGTGGTGCATGGCCGTTCTTAGTTGGTGGAGTGATTTGTCTGGTTAATTCCGTTAACGAACGAGACCCCCGCCTGCTAAATAGTCGCGCGAATGCTTAGCATTGGTGATGTCTTCTTAGAGGGACTTTCGGTGACTAACCGAAGGAAGTTGGGGGCA	Eukaryota	TSAR	Stramenopiles	Gyrista	Chrysophyceae	Chrysophyceae_X	Chrysophyceae_XX	Chrysophyceae_XXX	Chrysophyceae_XXX_sp.	phototrophs	35
L226N	0.5	0	2014.41098	2018	ASV0051	GGAAAACTCACCAGGTCCAGACATGGGAAGGATTGACAGATTGAAAGCTCTTTCTTGATTCTATGGGTGGTGGTGCATGGCCGTTCTTAGTTGGTGGAGTGATTTGTCTGGTTAATTCCGTTAACGAACGAGACCTTAGCCTGCTAAATAGTTGCTTGAAACTTCGGTTTCTTGCCAGCTTCTTAGAGGGACTTCGTGTGTTTAACACGAGGAAGTTTGAGGCA	Eukaryota	TSAR	Alveolata	Apicomplexa	Coccidiomorphea	Eimeriida	Eimeriidae	Goussia1	NA	parasites	34
L226N	0.5	0	2014.41098	2018	ASV0391	GGGAAACTCACCAGGTCCAGACACAATAAGGATTGACAGATTGATAGCTCTTTCTTGATCTTGTGGTTGGTGGTGCATGGCCGTTCTTAGTTGGTGGAGTGATTTGTCTGGTTAATTCCGATAACGAACGAGACCTTAACCTGCTAAATAGACCAGCCGGCTTTGGCTGGCTGTCGTCTTCTTAGAGGGACTATCAGCGTTTAGCTGATGGAAGTTTGAGGCA	Eukaryota	Obazoa	Opisthokonta	Fungi	Basidiomycota	Pucciniomycotina	NA	NA	NA	heterotrophs	34
L226N	0.5	0	2014.41098	2018	ASV0676	GGGAAACTTACCAGGTCCAGACATAATAAGGATTGACAGATTGATAGCTCTTTCTTGATTCTATGGGTGGTGGTGCATGGCCGTTCTTAGTTGGTGGAGTGATTTGTCTGGTTAATTCCGTTAACGAACGAGACCTTAACCTGCTAAATAGTTACATGTAACCTCGGTTACGTGGGCAACTTCTTAGAGGGACTTTGTGTGTCTAACGCAAGGAAGTTTGAGGCA	Eukaryota	TSAR	Alveolata	Dinoflagellata	Dinophyceae	NA	NA	NA	NA	NA	34
L226N	0.5	0	2014.41098	2018	ASV0246	GGGAAACTCACCAGGTCCAGACATGGGAAGGATTGACAGATTGAGAGCTCTTTCTTGATTCTATGGGTGGTGGTGCATGGCCGATCTTAGTTGGTGGAGTGATTTGTCTGGTTAATTCCGTTAACGAACGAGATCTTAATCTGCTAAATAGACACTGGAGCTTAGGCTTCAGCTGCGCTTCTTAGAGAGACTACAGACGTCTAGTCTGAGGAGGTTTAAGGCA	Eukaryota	TSAR	Alveolata	Apicomplexa	Gregarinomorphea	NA	NA	NA	NA	parasites	33
L226N	0.5	0	2014.41098	2018	ASV0656	GGAAAACTCACCAGGTCCAGACATGGTAAGGATTGACAGATTGATAGCTCTTTCTTGATTCTATGGGTGGTGGTGCATGGCCGTTCTTAGTTGGTGGAGTGATTTGTCTGGTTAATTCTATGAACGAACGAGACCTTAATCTGCTAAATAGTAGCGTAAAGCTTCGGCTTTATGATATACTTCTTAGAGGGACGTTGCGTGTCTAACGCAAGGCAGTATGAGGCA	Eukaryota	TSAR	Alveolata	Chrompodellids	Colpodellidea	Colpodellida	Colpodellida_CHR1	Colpodellida_CHR1_X	Colpodellida_CHR1_X_sp.	NA	33
L226N	0.5	0	2014.41098	2018	ASV1864	GGAAAACTCACCAGGTCCGGACATAGTAAGGATTGACAGATTGAGAGCTCTTTCTTGATTCTATGGGTGGTGGTGCATGGCCGTTCTTAGTTGGTGGAGTGATTTGTCTGGTTAATTCCGATAACGAACGAGACCTTAACCTGCTAAATAGGCGGCGTGGCCTTGGCTGCGTACGCCTTCTTAGAGGGACTGACTACGATTAGTGGTCGGAAGTTTGAGGCA	Eukaryota	Obazoa	Opisthokonta	NA	NA	NA	NA	NA	NA	heterotrophs	33
L226N	0.5	0	2014.41098	2018	ASV0971	GGGAAACTTACCAGGTCCAGACATAGTGAGGATTGACAGATTGAGAGCTCTTTCTTGATTCTATGGGTGGTGGTGCATGGCCGTTCTTAGTTGGTGGAGTGATTTGTCTGGTTAATTCCGTTAACGAACGAGACCCCCGCCTGCTAAATAGTCTTATCAATGCCTAGCATTGGTTATGGCTTCTTAGAGGGACTTTTGGTGACTAACCAAAGGAAGTTGGGGGCA	Eukaryota	TSAR	Stramenopiles	Gyrista	Chrysophyceae	NA	NA	NA	NA	phototrophs	32
L226N	0.5	0	2014.41098	2018	ASV1861	GGGAAACTTACCAGGTCCAGACATAGTGAGGATTGACAGATTGAGAGCTCTTTCTTGATTCTATGGGTGGTGGTGCATGGCCGTTCTTAGTTGGTGGAGTGATTTGTCTGGTTAATTCCGTTAACGAACGAGACCCCCGCCTGCTAAATAGTTGTGTTGATGCTTTGCATCAATGGCAGCTTCTTAGAGGGACTTTTGGTGACTAACCGAAGGAAGTTGGGGGCA	Eukaryota	TSAR	Stramenopiles	Gyrista	Chrysophyceae	NA	NA	NA	NA	phototrophs	32
L226N	0.5	0	2014.41098	2018	ASV3212	GGGAAACTTACCAGGACTAGACACAGGAAGGATTGACAGATTGAGTGTTCTTTCTTAATTCTATGGGAGGTGGTGCATGGCCGTTCTTAGTTGGTGGAGTGATTTGTCTGGTTAATTCCGTTAACGAACGAGACTTTAACCTGCTAATTAGTTGAGGCAGTTACACTGCACTCGTACTTCTTAGAGGGACTATGTGTGATTAACACATGGAAGTTTGAAGTA	Eukaryota	TSAR	Alveolata	NA	NA	NA	NA	NA	NA	NA	32
L226N	0.5	0	2014.41098	2018	ASV0089	GGGAAACTTACCAGGTCCAGACATAGTGAGGATTGACAGATTGAGAGCTCTTTCTTGATTCTATGGGTGGTGGTGCATGGCCGTTCTTAGTTGGTGGAGTGATTTGTCTGGTTAATTCCGTTAACGAACGAGACCCCCGCCTGCTAAATAGTTGGGTAAATGCTTAGCATTTACTTCAGCTTCTTAGAGGGACTTTCGGTGACTAACCGAAGGAAGTTGGGGGCA	Eukaryota	TSAR	Stramenopiles	Gyrista	Chrysophyceae	NA	NA	NA	NA	phototrophs	31
L226N	0.5	0	2014.41098	2018	ASV0255	GGGAAACTTACCAGGTCCAGACATAGTTAGGATTGACAGATTGATAGCTCTTTCTTGATTCTATGGGTGGTGGTGCATGGCCGTTCTTAGTTGGTGGAGTGATTTGTCTGGTTAATTCCGTTAACGAACGAGACCTTAACCTGCTAAATAGTTACATGTGACCTCGGTTACATGGGCAACTTCTTAGAGGGACTTTGCGTGTCTAACGCAAGGAAGTTTGAGGCA	Eukaryota	TSAR	Alveolata	Dinoflagellata	Dinophyceae	Suessiales	Borghiellaceae	Borghiella	Borghiella_tenuissima	phototrophs	31
L226N	0.5	0	2014.41098	2018	ASV1103	GGAAAACTCACCAGGTCCGGACATAGTAAGGATTGACAGATTGAGAGCTCTTTCTTGATTCTATGGGTGGTGGTGCATGGCCGTTCTTAGTTGGTGGAGTGATTTGTCTGGTTAATTCCGATAACGAACGAGACCTTAACCTGCTAACTAGCCGCGCGAACGCTTGTTGGCGTCGGCTTCTTAGAGGGACTGACTACGATTAGTGGTCGGAAGTTTGAGGCA	Eukaryota	Obazoa	Opisthokonta	Fungi	NA	NA	NA	NA	NA	heterotrophs	31
L226N	0.5	0	2014.41098	2018	ASV1582	GGGAAACTTACCAGGTCCAGACATAGTGAGGATTGACAGATTGAGAGCTCTTTCTTGATTCTATGGGTGGTGGTGCATGGCCGTTCTTAGTTGGTGGAGTGATTTGTCTGGTTAATTCCGTTAACGAACGAGACCCCCGCCTGCTAACTAGTCATATCAATTCCTATGGATTGATGGTGGCTTCTTAGAGGGACTTTCGGTGACTAACCGAAGGAAGTTGGGGGCA	Eukaryota	TSAR	Stramenopiles	Gyrista	Chrysophyceae	Ochromonadales	Ochromonadaceae	Dinobryon	Dinobryon_sociale	mixotrophs	31
L226N	0.5	0	2014.41098	2018	ASV1669	GGGAAACTCACCAGGTCCAGACATAGTGAGGATTGACAGATTGAGAGCTCTTTCTTGATTCTATGGGTGGTGGTGCATGGCCGTTCTTAGTTGGTGGAGTGATTTGTCTGGTTAATTCCGTTAACGAACGAGACCCCCGCCTGCTAAATAGTTATGTCAATGCTTAGCATTGTCGTTAGCTTCTTAGAGGGACTTTCGGTGACTAACCGAAGGAAGTTGGGGGCA	Eukaryota	TSAR	Stramenopiles	Gyrista	Chrysophyceae	NA	NA	NA	NA	phototrophs	31
L226N	0.5	0	2014.41098	2018	ASV2044	GGGAAACTTACCAGGTCCAGACATAGTGAGGATTGACAGATTGAGAGCTCTTTCTTGATTCTATGGGTGGTGGTGCATGGCCGTTCTTAGTTGGTGGAGTGATTTGTCTGGTTAATTCCGTTAACGAACGAGACCCCCGCCTGCTAAATAGTCATAATAATGCTTAGCATTGTTTTTGGCTTCTTAGAGGGACTTTCGGTGACTAACCGAAGGAAGTTGGGGGCA	Eukaryota	TSAR	Stramenopiles	Gyrista	Chrysophyceae	Ochromonadales	Ochromonadaceae	Dinobryon	Dinobryon_sociale	mixotrophs	31
L226N	0.5	0	2014.41098	2018	ASV2498	GGGAAACTTACCAGGTCCAGACATAGTGAGGATTGACAGATTGAGAGCTCTTTCTTGATTCTATGGGTGGTGGTGCATGGCCGTTCTTAGTTGGTGGAGTGATTTGTCTGGTTAATTCCGTTAACGAACGAGACCCCCGCCTGCTAACTAGTCATACCAATTCCTATGGATTGGTGTTGTCTTCTTAGAGGGACTTTCGGTGACTAACCGAAGGAAGTTGGGGGCA	Eukaryota	TSAR	Stramenopiles	Gyrista	Chrysophyceae	Ochromonadales	Ochromonadaceae	Dinobryon	NA	mixotrophs	31
L226N	0.5	0	2014.41098	2018	ASV0672	GGGAAACTTACCAGGTCCAGACATAGTGAGGATTGACAGATTGAGAGCTCTTTCTTGATTCTATGGGTGGTGGTGCATGGCCGTTCTTAGTTGGTGGAGTGATTTGTCTGGTTAATTCCGTTAACGAACGAGACCCCCGCCTGCTAAATAGCACAGGGAATGCTCAGCATTGCCTGCGGCTTCTTAGAGGGACTTTCAGTGTTTAACTGAAGGAAGTTGGGGGCA	Eukaryota	TSAR	Stramenopiles	Gyrista	Eustigmatophyceae	Eustigmatophyceae_X	Eustigmatophyceae_XX	Pseudocharaciopsis	Pseudocharaciopsis_ovalis	phototrophs	30
L226N	0.5	0	2014.41098	2018	ASV1261	GGGAAACTTACCAGGTCCAGACATAGTGAGGATTGACAGATTGAGAGCTCTTTCTTGATTCTATGGGTGGTGGTGCATGGCCGTTCTTAGTTGGTGGAGTGATTTGTCTGGTTAATTCCGTTAACGAACGAGACCCCCGCCTGCTAACTAGTGATACGAATGCTTAGCATTGGTGTTCGCTTCTTAGAGGGACTTTTGGTGACTAACCAAAGGAAGTTGGGGGCA	Eukaryota	TSAR	Stramenopiles	Gyrista	Chrysophyceae	Ochromonadales	Ochromonadaceae	Uroglenopsis	Uroglenopsis_botrys	phototrophs	30
L226N	0.5	0	2014.41098	2018	ASV1415	GGGAAACTTACCAGGTCCAGACATAGTGAGGATTGACAGATTGAGAGCTCTTTCTTGATTCTATGGGTGGTGGTGCATGGCCGTTCTTAGTTGGTGGAGTGATTTGTCTGGTTAATTCCGTTAACGAACGAGACCCCCGCCTGCTAAATAGTTGAATCAATGTTTGACATTGATTTCAGCTTCTTAGAGGGACTTTTGGTGACTAACCAAAGGAAGTTGGGGGCA	Eukaryota	TSAR	Stramenopiles	Gyrista	Chrysophyceae	NA	NA	NA	NA	phototrophs	30
L226N	0.5	0	2014.41098	2018	ASV1602	GGAAAACTTACCAGGTCCGGACATAGTGAGGATTGACAGATTGAAGATCTTTCTTGATTCTATGGGTGGTGGTGCATGGCCGTTCCTAGTTGGTGGAGTGATTTGTCTGGTTAATTCCGTTAACGAACGAGACCTCGACCTGCTAAATAGGACGGTCCACCCTTCGGGGTGGGTACGGACTTCTTAGAGGGACTTTGGATGAGTAGTCCAAGGAAGTTCGAGGCA	Eukaryota	TSAR	Rhizaria	Cercozoa	Filosa-Thecofilosea	Cryomonadida	Protaspa-lineage	Protaspa-lineage_X	Protaspa-lineage_X_sp.	NA	30
L226N	0.5	0	2014.41098	2018	ASV0062	GGAAAACTTACCAGGTCCAGACATAGGAAGGATTGACAGATTGAGAGCTCTTTCTTGATTCTATGGGTGGTGGTGCATGGCCGTTCTTAGTTGGTGGGTTGTCTTGTCAGGTTGATTCCGGTAACGAACGAGACCTCAGCCTTTAAATAGTCACTGTCGCTTTTTGCGGCTGGCTTGACTTCTTAGAGGGACAGTTGGCGTTTAGTCAACGGAAGTATGAGGCA	Eukaryota	Archaeplastida	Chlorophyta	Chlorophyta	Chlorophyceae	Sphaeropleales	Sphaeropleales_X	Desmodesmus	Desmodesmus_pannonicus	phototrophs	29
L226N	0.5	0	2014.41098	2018	ASV0101	GGAAAACTTACCAGGTCCAGACATAGTGAGGATTGACAGATTGAGAGCTCTTTCTTGATTCTATGGGTGGTGGTGCATGGCCGTTCTTAGTTGGTGGAGTGATTTGTCTGGTTAATTCCGTTAACGAACGAGACCCCCGCCTGCTAAATAGTCCGGTGAATGAGTGTTCATTGACCTGGTCTTCTTAGAGGGACTTTCGGTGACTAACCGAAGGAAGTTGGGGGCA	Eukaryota	TSAR	Stramenopiles	Gyrista	Coscinodiscophyceae	Aulacoseirales	Aulacoseiraceae	Aulacoseira	Aulacoseira_sp.	phototrophs	29
L226N	0.5	0	2014.41098	2018	ASV0285	GGGAAACTCACCAGGTCCAGACATAGTAAGGATTGACAGATTGAGAGCTCTTTCTTGATTCTATGGGTGGTGGTGCATGGCCGTTCTTAGTTGGTGGAGTGATTTGTCTGGTTAATTCCGTTAACGAACGAGACCTTAACCTGCTAAATAGGCAAGCCAACTTTGGTTGGTTTTTGACTTCTTAGAGGGACTATTGATGTTTAATCAATGGAAGTTTGAGGCA	Eukaryota	Obazoa	Opisthokonta	Fungi	NA	NA	NA	NA	NA	heterotrophs	29
L226N	0.5	0	2014.41098	2018	ASV0434	GGGAAACTTACCAGGTCCAGACATAGTGAGGATTGACAGATTGAGAGCTCTTTCTTGATTCTATGGGTGGTGGTGCATGGCCGTTCTTAGTTGGTGGAGTGATTTGTCTGGTTAATTCCGTTAACGAACGAGACCCCTGCCTGCTAAATAGTTGAGCGAGTGAATGTTCACTGGCTACAGCTTCTTAGAGGGACGTGCGTTCTATTAGACGCAGGAAGATAGGGGCA	Eukaryota	TSAR	Stramenopiles	Gyrista	Bacillariophyceae	Fragilariales	Staurosiraceae	Staurosira	Staurosira_construens	phototrophs	29
L226N	0.5	0	2014.41098	2018	ASV0436	GGGAAACTTACCAGGTCCAGACATAGTGAGGATTGACAGATTGAGAGCTCTTTCTTGATTCTATGGGTGGTGGTGCATGGCCGTTCTTAGTTGGTGGAGTGATTTGTCTGGTTAATTCCGTTAACGAACGAGACCTCAGCCTGCTAAATAATAGGGCGAATGATTCGTCATTGGCTACTGTTTCTTAGAGGGACATGGAGTATCAAACTCCAGGAAGATTGAGGCA	Eukaryota	TSAR	Stramenopiles	Gyrista	Coscinodiscophyceae	Rhizosoleniales	Rhizosoleniaceae	Urosolenia	Urosolenia_eriensis	phototrophs	29
L226N	0.5	0	2014.41098	2018	ASV0526	GGGAAACTTACCAGGTCCAGACATAGTGAGGATTGACAGATTGAGAGCTCTTTCTTGATTCTATGGGTGGTGGTGCATGGCCGTTCTTAGTTGGTGGAGTGATTTGTCTGGTTAATTCCGTTAACGAACGAGACCCCCGCCTGCTAAATAGTGGCACCAATGCTTAGCATTGGTGTTATCTTCTTAGAGGGACTTTTGGTGACTAACCAAAGGAAGTTGGGGGCA	Eukaryota	TSAR	Stramenopiles	Gyrista	Chrysophyceae	Chrysophyceae_Cluster-II	Chrysophyceae_Cluster-II_X	Chrysophyceae_Cluster-II_XX	Chrysophyceae_Cluster-II_XX_sp.	phototrophs	29
L226N	0.5	0	2014.41098	2018	ASV0116	GGAAAACTTACCAGGTCCAGACATAGTGAGGATTGACAGGTTGAAGATCTTTCTTGATTCTATGGGTGGTGGTGCATGGCCGTTCTTAGTTGGTGGATTGATCTGTCTGGTTAATTCCGATAACGAACGAGACCTCAGCCTGCTAAATAGCAGACGCCGGCGTGCCGGTGGCAATTGCTTCTTAGAGGGACTATTGGTGTTTAGCCAATGGAAGATTGAGGCA	Eukaryota	TSAR	Rhizaria	Cercozoa	Novel-clade-10-12	Novel-clade-10	Novel-clade-10_X	Novel-clade-10_XX	Novel-clade-10_XX_sp.	heterotrophs	28
L226N	0.5	0	2014.41098	2018	ASV0159	GGAAAACTTACCAGGTCCAGACATAGTGAGGATTGACAGATTGAGAGCTCTTTCTTGATTCTATGGGTGGTGGTGCATGGCCGTTCTTAGTTGGTGGAGTGATTTGTCTGGTTAATTCCGTTAACGAACGAGACCCCTGCCTGCTAAATAGTTGAGCGAGTGAATGTTCACTGGCTCCAGCTTCTTAGAGGGACGTGCGTTCTATTAGACGCAGGAAGATAGGGGCA	Eukaryota	TSAR	Stramenopiles	Gyrista	Bacillariophyceae	Fragilariales	Staurosiraceae	Staurosira	Staurosira_construens	phototrophs	28
L226N	0.5	0	2014.41098	2018	ASV0205	GGAAAACTTACCAGGTCCAGACATAGTGAGGATTGACAGGTTGAAGATCTTTCTTGATTCTATGGGTGGTGGTGCATGGCCGTTCTTAGTTGGTGGATTGATCTGTCTGGTTAATTCCGATAACGAACGAGACCTCAGCCTGCTAAATAGTGGATGCCGGCGTGCCGGTAGCAATCGCTTCTTAGAGGGACTATTGGTGTGTAGCCAATGGAAGATTGAGGCA	Eukaryota	TSAR	Rhizaria	Cercozoa	Novel-clade-10-12	Novel-clade-10	Novel-clade-10_X	Novel-clade-10_XX	Novel-clade-10_XX_sp.	heterotrophs	28
L226N	0.5	0	2014.41098	2018	ASV0397	GGAAAACTCACCAGGTCCGGACATGGTAAGGATTGACAGATTGAGAGCTCTTTCTTGATTCTATGGGTGGTGGTGCATGGCCGTTCTTAGTTGGTGGAGTGATTTGTCTGGTTAATTCCGATAACGAACGAGACCTTAACCTGCTAAATAGTGCGGGCGACTTGCGTCGCTGCGTTCTTCTTAGAGGGACTGACTACGATTAGTGGTCGGAAGTTTGAGGCA	Eukaryota	Obazoa	Opisthokonta	Fungi	Rozellomycota	Rozellomycota_X	Rozellomycota_XX	Rozellomycota_XXX	Rozellomycota_XXX_sp.	parasites	28
L226N	0.5	0	2014.41098	2018	ASV0471	GGGAAACTTACCAGGTCCAGACATAGTGAGGATTGACAGATTGAGAGCTCTTTCTTGATTCTATGGGTGGTGGTGCATGGCCGTTCTTAGTTGGTGGAGTGATTTGTCTGGTTAATTCCGTTAACGAACGAGACCCCCGCCTGCTAAATAGTTGGACCCATGCTTTGCATTGGTTACAGCTTCTTAGAGGGACTTTTGGTGACTAACCAAAGGAAGTTGGGGGCA	Eukaryota	TSAR	Stramenopiles	Gyrista	Chrysophyceae	Chrysosaccales	Chrysosaccaceae	NA	NA	phototrophs	28
L226N	0.5	0	2014.41098	2018	ASV0851	GGAAAACTTACCAGGTCCAGACATAGTGAGGATTGACAGATTGAGAGCTCTTTCTTGATTCTATGGGTGGTGGTGCATGGCCGTTCTTAGTTGGTGGAGTGATTTGTCTGGTTAATTCCGTTAACGAACGAGACCCCCGCCTGCTAAATAGTTGAATCAATGTTTGACATTGATTTCAGCTTCTTAGAGGGACTTTTGGTGACTAACCAAAGGAAGTTGGGGGCA	Eukaryota	TSAR	Stramenopiles	Gyrista	Chrysophyceae	NA	NA	NA	NA	phototrophs	28
L226N	0.5	0	2014.41098	2018	ASV0945	GGGAAACTTACCAGGTCCGGACATAGTGAGGATTGACAGATTGAAGATCTTTCTTGATTCTATGGGTGGTGGTGCATGGCCGTTCTTAGTTGGTGGAGTGATTTGTCTGGTTAATTCCGTTAACGAACGAGACCTCGACCTGCTAAATAGACTGGCAAACTCTTCGGGGTTTGTACACGTCTTCTTAGAGGGACTATCGGTGTTTAGCCGATGGAAGTTCGAGGCA	Eukaryota	TSAR	Rhizaria	Cercozoa	NA	NA	NA	NA	NA	NA	28
L226N	0.5	0	2014.41098	2018	ASV2070	GGGAAACTTACCAGGTCCAGACATAGTGAGGATTGACAGATTGAGAGCTCTTTCTTGATTCTATGGGTGGTGGTGCATGGCCGTTCTTAGTTGGTGGAGTGATTTGTCTGGTTAATTCCGTTAACGAACGAGACCCCCGCCTGCTAAATAGTTGTAACAATGCCTAGCATTGGTGTCAGCTTCTTAGAGGGACTTTCGGTGACTAACCGAAGGAAGCTGGGGGCA	Eukaryota	TSAR	Stramenopiles	Gyrista	Chrysophyceae	NA	NA	NA	NA	phototrophs	28
L226N	0.5	0	2014.41098	2018	ASV0180	GGGAAACTCACCAGGTCCAGACATAGTAAGGATTGACAGATTGAGAGCTCTTTCTTGATTCTATGGGTGGTGGTGCATGGCCGTTCTTAGTTGGTGGAGTGATTTGTCTGGTTAATTCCGATAACGAACGAGACCTTAACCTGCTAACTAGTTACGCCAACTTTGGTTGGTGCGAACTTCTTAGAGGGACTATGGATGTTTAATTCATGGAAGTTTGAGGCA	Eukaryota	Obazoa	Opisthokonta	Fungi	NA	NA	NA	NA	NA	heterotrophs	27
L226N	0.5	0	2014.41098	2018	ASV1080	GGAAAACTTACCAGGTCCAGACATAGTGAGGATTGACAGATTGAGAGCTCTTTCTTGATTCTATGGGTGGTGGTGCATGGCCGTTCTTAGTTGGTGGAGTGATTTGTCTGGTTAATTCCGTTAACGAACGAGACCCCCGCCTGCTAAATAGTTAGGCCAATGCTTTGCATTAGTCATAACTTCTTAGAGGGACTTTTGGTGACTAACCAAAGGAAGTTGGGGGCA	Eukaryota	TSAR	Stramenopiles	Gyrista	Chrysophyceae	NA	NA	NA	NA	phototrophs	27
L226N	0.5	0	2014.41098	2018	ASV1418	GGGAAACTCACCAGGTCCAGACATAGTGAGGATTGACAGATTGAGAGCTCTTTCTTGATTCTATGGGTGGTGGTGCATGGCCGTTCTTAGTTGGTGGAGTGATTTGTCTGGTTAATTCCGATAACGAACGAGACCCCCGCCTGCTAAATAGTCACATTAATGCTTTGCATTCTTAGTTGGCTTCTTAGAGGGACTTATGGTGATTAATCATAGGAAGTTGGGGGCA	Eukaryota	TSAR	Stramenopiles	Gyrista	Chrysophyceae	Chrysophyceae_Cluster-I	Chrysophyceae_Cluster-I_X	Chrysophyceae_Cluster-I_XX	Chrysophyceae_Cluster-I_XX_sp.	phototrophs	27
L226N	0.5	0	2014.41098	2018	ASV1519	GGAAAACTCACCAGGTCCGGACATAGTAAGGATTGACAGATTGAGAGCTCTTTCTTGATTCTGTGGGTGGTGGTGCATGGCCGTTCTTAGTTGGTGGAGTGATTTGTCTGGTTAATTCCGATAACGAACGAGACCTTAACCTGCTAACTAGTGCGCATTACGTGAGTAGTGCGTGACTTCTTAGAGGGACTGACTATGTTTAATAGTCGGAAGTTTGAGGCA	Eukaryota	Obazoa	Opisthokonta	Fungi	Opisthosporidia	Microsporida	Microsporida_X	Paramicrosporidium	Paramicrosporidium_saccamoebae	parasites	27
L226N	0.5	0	2014.41098	2018	ASV0616	GGAAAACTTACCAGGTCCAGACATAGTGAGGATTGACAGATTGAGAGCTCTTTCTTGATTCTATGGGTGGTGGTGCATGGCCGTTCTTAGTTGGTGGAGTGATTTGTCTGGTTAATTCCGTTAACGAACGAGACCCCCGCCTGCTAAATAGTTGCATTAATGCTTTGCATTGATGACAGCTTCTTAGAGGGACTTTTGGTGACTAACCAAAGGAAGTTGGGGGCA	Eukaryota	TSAR	Stramenopiles	Gyrista	Chrysophyceae	Chrysosaccales	Chrysosaccaceae	NA	NA	phototrophs	26
L226N	0.5	0	2014.41098	2018	ASV0789	GGGAAACTTACCAGGTCCAGACATAGTGAGGATTGACAGATTGATAGCTCTTTCTTGATTCTATGGGTGGTGGTGCATGGCCGTTCTTAGTTGGTGGAGTGATTTGTCTGGTTAATTCCGTTAACGAACGAGACCCCCGCCTGCTAAATAGTTGTATCAATGCTTTGCATTGGTGTCAGCTTCTTAGAGGGACTTTCGGTGACTAACCGAAGGAAGTTGGGGGCA	Eukaryota	TSAR	Stramenopiles	Gyrista	Chrysophyceae	Chromulinales	Chromulinales_X	Chromulinales_XX	Chromulinales_XX_sp.	phototrophs	26
L226N	0.5	0	2014.41098	2018	ASV1057	GGAAAACTCACCAGGTCCGGACATAGTAAGGATTGACAGATTGAGAGCTCTTTCTTGATTCTATGGGTGGTGGTGCATGGCCGTTCTTAGTTGGTGGAGTGATTTGTCTGGTTAATTCCGTTAACGAACGAGACCTTAACCTGCTAAATAGCCGGGCGAACTCTGGTTCGCGGCGGCTTCTTAGAGGGACTAGCCACGTTTAGTGGTTGGAAGTTTGAGGCA	Eukaryota	Obazoa	Opisthokonta	NA	NA	NA	NA	NA	NA	heterotrophs	26
L226N	0.5	0	2014.41098	2018	ASV0688	GGGAAACTCACCAGGTCCAGACATAACTAGGATTGACAGATTGATAGCTCTTTCATGATTTTATGGGTGGTGGTGCATGGCCGTTCTTAGTTGGTGGAGTGATTTGTCTGGTTAATTCCGATAACGAACGAGACCTTAACCTGCTAAATAGCCAGGCCGGCTTTTGCTGGTCGCCGGCTTCTTAGAGGGACTGTCAGCGTCTAGCTGACGGAAGTTTGAGGCA	Eukaryota	Obazoa	Opisthokonta	Fungi	Basidiomycota	Agaricomycotina	Agaricomycetes	NA	NA	heterotrophs	25
L226N	0.5	0	2014.41098	2018	ASV0691	GGAAAACTCACCAGGTCCAGACATGGGAAGGATTGACAGATTGAGAGCTCTTTCTTGATTCTATGGGTGGTGGTGCATGGCCGTTCTTAGTTGGTGGAGTGATTTGTCTGGTTAATTCCGTTAACGAACGAGACTTTAACCTGCTAAATAGACACTAGAGCTTTGGCTCTGGCTGCGCTTCTTAGAGGGACTTTGCGTGTCTAACGCAAGGAAGTTTAAGGCA	Eukaryota	TSAR	Alveolata	Apicomplexa	Gregarinomorphea	Neogregarinorida	Actinocephalidae	NA	NA	parasites	25
L226N	0.5	0	2014.41098	2018	ASV1784	GGGAAACTTACCAGGTCCAGACATAGTGAGGATTGACAGATTGAGAGCTCTTTCTTGATTCTATGGGTGGTGGTGCATGGCCGTTCTTAGTTGGTGGAGTGATTTGTCTGGTTAATTCCGATAACGAACGAGACCCCCGCCTGCTAAATAGTTGTATCAATGCTTAGCATTGATGTCAGCTTCTTAGAGGGACTTTCGGTGACTAACCGAAGGAAGTTGGGGGCA	Eukaryota	TSAR	Stramenopiles	Gyrista	Chrysophyceae	NA	NA	NA	NA	phototrophs	25
L226N	0.5	0	2014.41098	2018	ASV2360	GGGAAACTTACCAGGTCCAGACATAGTGAGGATTGACAGATTGAGAGCTCTTTCTTGATTCTATGGGTGGTGGTGCATGGCCGTTCTTAGTTGGTGGAGTGATTTGTCTGGTTAATTCCGATAACGAACGAGACCTTAACCTGCTAAATAGTGGTGCCAACCTTGGTTGGTGATCACTTCTTAGAGGGACTGACTACGATTAGTGGTCGGAAGTTTGAGGCA	Eukaryota	Obazoa	Opisthokonta	NA	NA	NA	NA	NA	NA	heterotrophs	25
L226N	0.5	0	2014.41098	2018	ASV3518	GGGAAACTCACCAGGTCCAGACAAATTAAGGATTGACAGATTGAGAGCTCTTTCTTGATTATTTGGGTGGTGGTGCATGGCCGTTCTTAGTTGGTGGAGTGATTTGTCTGGTTAATTCCGTTAACGAACGAGACCTTAACCTGCTAAATAGTTGGACCCACTTTGGTGGGTAAGCAACTTCTTAGAGGGACTATAGACGCTTAGTCTATGGAAGTTTGAGGCA	Eukaryota	Obazoa	Opisthokonta	Fungi	Chytridiomycota	NA	NA	NA	NA	saprotrophs/parasites	25
L226N	0.5	0	2014.41098	2018	ASV3625	GGGAAACTCACCAGGTCCAGATACAGTAAGGATTGACAGATTGATAGCTCTTTCTTGATTTTGTAGTTGGTGGTGCATGGCCGTTCTTAGTTGGTGGAGTGATTTGTCTGGTTAATTCCGATAACGAACGAGACCTTAACCTGCTAAATAGCCCGGCCGGCCACGGCTGGCCGCTGGCTTCTTAGAGGGACTCTCGGCGTCTACAGCCGAGGGAAGTTTGAGGCA	Eukaryota	Obazoa	Opisthokonta	Fungi	NA	NA	NA	NA	NA	heterotrophs	25
L226N	0.5	0	2014.41098	2018	ASV0068	GGAAACCTTACTAGGGTATGACATTAGTATGATTGACAGATTACTTGATCTTTCTTGATTTGGTGGGTGGTGGTGCATGGCCGATCTTAGTTGGTGGGGTGACCCGTCTGGTTAATTTCGATAACGAACGAGATCCGAGCTGTTTAGTTGGCCTGCTCCGCTTTGCGGTGTAGTGTCTCCTATATGGACTGTCAGTTTGAGGCTGAAGGAAGTTTCGGGCT	Eukaryota	TSAR	Alveolata	Apicomplexa	Gregarinomorphea	Eugregarinorida	Cephaloidophoridae	Cephaloidophora	Cephaloidophora_oradareae	parasites	24
L226N	0.5	0	2014.41098	2018	ASV0623	GGGAAACTTACCAGGTCCAGACATAGTAAGGATTGACAGATTGAGAGCTCTTTCTTGATTCTATGGGTGGTGGTGCATGGCCGTTCTTAGTTGGTGGAGTGATTTGTCTGGTTAATTCCGTTAACGAACGAGACCCCCGCCTGCTAAATAGTTCGCGGAATGAATTTCATTGCGTAGAGCTTCTTAGAGGGACTTTGCGTGACTAACGCAAGGAAGTTGGGGGCA	Eukaryota	TSAR	Stramenopiles	Gyrista	Bolidophyceae	Parmales	NA	NA	NA	phototrophs	24
L226N	0.5	0	2014.41098	2018	ASV0627	GGGAAACTTACCAGGTCCAGACATAGTGAGGATTGACAGATTGAGAGCTCTTTCTTGATTCTATGGGTGGTGGTGCATGGCCGTTCTTAGTTGGTGGAGTGATTTGTCTGGTTAATTCCGTTAACGAACGAGACCCCCGCCTGCTAAATAGTTGCGCCAAATCATAGATTTGGTGGCAGCTTCTTAGAGGGACTTTCGGTGACCAACCGAAGGAAGTTGGGGGCA	Eukaryota	TSAR	Stramenopiles	Gyrista	Chrysophyceae	NA	NA	NA	NA	phototrophs	24
L226N	0.5	0	2014.41098	2018	ASV0667	GGGAAACTTACCAGGTCCAGACATAGTGAGGATTGACAGATTGAGAGCTCTTTCTTGATTCTATGGGTGGTGGTGCATGGCCGTTCTTAGTTGGTGGAGTGATTTGTCTGGTTAATTCCGTTAACGAACGAGACCCCCGCCTGCTAAATAGTTATACCAATGCTTAGCATTGGTGTTAGCTTCTTAGAGGGACTTTTGGTGACTAACCAAAGGAAGTTGGGGGCA	Eukaryota	TSAR	Stramenopiles	Gyrista	Chrysophyceae	Ochromonadales	Ochromonadales_clade-VIII	Ochromonadales_clade-VIII_X	Ochromonadales_clade-VIII_X_sp.	phototrophs	24
L226N	0.5	0	2014.41098	2018	ASV0808	GGAAAACTCACCAGGTCCAGACATGGGAAGGATTGACAGATTGATAGCTCTTTCTTGATTCTATGGGTGGTGGTGCATGGCCGTTCTTAGTTGGTGGAGTGATCTGTCTGGTTAATTCCGATAACGAACGAGACCTTAACCTGCTAAATAGGGTCGGGAACTTGATTTCCGTATCACTTCTTAGAGGGACTTTGCGTGTATAACGCAAGGAAGTTTGAGGCA	Eukaryota	TSAR	Alveolata	Apicomplexa	Coccidiomorphea	Eimeriida	Eimeriidae	Goussia1	Goussia1_sp.	parasites	24
L226N	0.5	0	2014.41098	2018	ASV0063	GGGAAACTTACCAGGTCCAGACATAGTAAGGATTGACAGATTGATAGCTCTTTCTTGATTCTATGGGTGGTGGTGCATGGCCGTTCTTAGTTGGTGGAGTGATTTGTCTGGTTAATTCCGTTAACGAACGAGACCTTAACCTGCTAAATAGTTACACTTAACCTCGGTTAAGTGGGCAACTTCTTAGAGGGACTTTGTGTGTCTAACGCAAGGAAGTTTGAGGCA	Eukaryota	TSAR	Alveolata	Dinoflagellata	Dinophyceae	Peridiniales	Thoracosphaeraceae	Apocalathium	Apocalathium_aciculiferum	phototrophs	23
L226N	0.5	0	2014.41098	2018	ASV0327	GGGAAACTTACCAGGTCCGGACATAGTAAGGATTGACAGATTGACAGCTCTTTCTTGATTCTATGGGTGGTGGTGCATGGCCGTTCTTAGTTGGTGGAGTGATTTGTCTGGTTAATTCCGTTAACGAACGAGACCTCCGCCTGCTAAATAGTAATAATCATTTCGATGGTTAGTAATCTTCTTAGAGGGACACTCGATTTTTCGTCGAGGGAAGTTGGAGGCA	Eukaryota	TSAR	Stramenopiles	NA	NA	NA	NA	NA	NA	NA	23
L226N	0.5	0	2014.41098	2018	ASV1923	GGAAACTCATCAGGGCAAGAAGATTTTAGGATTGACAGATTGAGAGTTCTTTCTTGATTGGTCTAGTGGTGGTGCATGGCCGTTCTTAGTTGGTGGAGTGATTTGTCTGGTTAATTCCGTTAACGAACGAGACCTTAACCTGCTAACTAGTATACTGATTTTCAATCGGTATTACTTCTTAGAGGGACTATGTGATGTAATCACATGGAAGTTTGAGGCA	Eukaryota	TSAR	Alveolata	Ciliophora	Oligohymenophorea	Peritrichia_2	Sessilida	Epistylis	NA	heterotrophs	23
L226N	0.5	0	2014.41098	2018	ASV2181	GGGAAACTTACCAGGTCCAGACATAGTTAGGATTGACAGATTGATAGCTCTTTCTTGATTCTATGGGTGGTGGTGCATGGCCGTTCTTAGTTGGTGGAGTGATTTGTCTGGTTAATTCCGTTAACGAACGAGACCCCCGCCTGCTAAATAGTTGTATCAATGCCTAGCATTGGTGTCAGCTTCTTAGAGGGACTTTCGGTGACTAACCGAAGGAAGTTGGGGGCA	Eukaryota	TSAR	Stramenopiles	Gyrista	Chrysophyceae	NA	NA	NA	NA	phototrophs	23
L226N	0.5	0	2014.41098	2018	ASV2477	GGGAAACTTACCAGGTCCAGACATAGTGAGGATTGACAGATTGAGAGCTCTTTCTTGATTCTATGGGTGGTGGTGCATGGCCGTTCTTAGTTGGTGGAGTGATTTGTCTGGTTAATTCCGTTAACGAACGAGACCCCCGCCTGCTAAATAGTTATGTCAATGCTTAGCATTGTCGTTAGCTTCTTAGAGGGACTTTCGGTGACTAACCGAAGGAAGTTGGGGGCA	Eukaryota	TSAR	Stramenopiles	Gyrista	Chrysophyceae	NA	NA	NA	NA	phototrophs	23
L226N	0.5	0	2014.41098	2018	ASV0070	GGGAAACTTACCAGGTCCAGACATAGTGAGGATTGACAGATTGAGAGCTCTTTCTTGATTCTATGGGTGGTGGTGCATGGCCGTTCTTAGTTGGTGGAGTGATTTGTCTGGTTAATTCCGTTAACGAACGAGACCCCCGCCTGCTAAATAGTCATATTAATGCTTAGCATTAATGTTGGCTTCTTAGAGGGACTTTCGGTGACTAACCGAAGGAAGTTGGGGGCA	Eukaryota	TSAR	Stramenopiles	Gyrista	Chrysophyceae	Ochromonadales	Ochromonadaceae	Dinobryon	Dinobryon_pediforme	mixotrophs	22
L226N	0.5	0	2014.41098	2018	ASV0193	GGAAAACTCACCAGGTCCAGACATGGGAAGGATTGACAGATTGAAAGCTCTTTCTTGATTCTATGGGTGGTGGTGCATGGCCGTTCTTAGTTGGTGGAGTGATTTGTCTGGTTAATTCCGTTAACGAACGAGACTTTGACCTGCTAAATAGTCACCGTAACTACGGTTGCGGCTAGGCTTCTTAGAGGGACATTGCGTGTCTAACGCAAGGAAGTTCAAAGCA	Eukaryota	TSAR	Alveolata	Apicomplexa	Gregarinomorphea	Neogregarinorida	Actinocephalidae	NA	NA	parasites	22
L226N	0.5	0	2014.41098	2018	ASV0558	GGAAAACTTACCAGGTCCAGACACGGGGAGGATTGACAGATTGAGAGCTCTTTCTTGATTCTGTGGGTGGTGGTGCATGGCCGTTCTTAGTTGGTGGGTTGCCTTGTCAGGTTGATTCCGGTAACGAACGAGACCTCAGCCTGCTAAATAGTCACGGCTACTTTTTGTAGCCGCCAGACTTCTTAGAGGGACTATTGTCGTTTAGGCAATGGAAGTGTGAGGCA	Eukaryota	Archaeplastida	Chlorophyta	Chlorophyta	Chlorophyceae	Chlamydomonadales	Chlamydomonadales_X	Chlamydomonas	Chlamydomonas_monadina	phototrophs	22
L226N	0.5	0	2014.41098	2018	ASV0800	GGGAAACTTACCAGGTCCAGACATAGTTAGGATTGACAGATTGATAGCTCTTTCTTGATTCTATGGGTGGTGGTGCATGGCCGTTCTTAGTTGGTGGAGTGATTTGTCTGGTTAATTCCGTTAACGAACGAGACCTTAACCTGCTAAATAGTTACACGTAACTTCGGTTACGTGGGCAACTTCTTAGAGGGACTTTGCGTGTCTAACGCAAGGAAGTTTGAGGCA	Eukaryota	TSAR	Alveolata	Dinoflagellata	Dinophyceae	NA	NA	NA	NA	NA	22
L226N	0.5	0	2014.41098	2018	ASV1227	GGGAAACTCACCAGGTCCAGACATAGTAAGGATTGACAGATTGAGAGCTCTTTCTTGATTCTATGGGTGGTGGTGCATGGCCGTTCTTAGTTGGTGGAGTGATTTGTCTGGTTAATTCCGTTAACGAACGAGACCTTAACCTGCTAAATAGTCACATGAACACTTGTTCATGGTCGTACTTCTTAGAGGGACTGTTGGTGTTTAACCAATGGAAGTTTGAGGCA	Eukaryota	Obazoa	Opisthokonta	NA	NA	NA	NA	NA	NA	heterotrophs	22
L226N	0.5	0	2014.41098	2018	ASV2091	GGGAAACTTACCAGGTCCAGACATAGTGAGGATTGACAGATTGAGAGCTCTTTCTTGATTCTATGGGTGGTGGTGCATGGCCGTTCTTAGTTGGTGGAGTGATTTGTCTGGTTAATTCCGTTAACGAACGAGACCTCAGCCTGCTAAATAGTGGACGCCGGCTTGCCGGTGGCAATCGCTTCTTAGAGGGACTATTGGTGTGTAGCCAATGGAAGATTGAGGCA	Eukaryota	TSAR	NA	NA	NA	NA	NA	NA	NA	NA	22
L226N	0.5	0	2014.41098	2018	ASV3108	GGAAACTCATCAGGGCAAGAAGATTTTAGGATTGACAGATTGAGAGTTCTTTCTTGATTGGTCTAGTGGTGGTGCATGGCCGTTCTTAGTTGGTGGAGTGATTTGTCTGGTTAATTCCGTTAACGAACGAGACCTTAACCTGCTAACTAGTGTTTCGATTCATAATCGAAAGCACTTCTTAGAGGGACTATGTGATGTAATCACATGGAAGTTTGAGGCA	Eukaryota	TSAR	Alveolata	Ciliophora	Oligohymenophorea	Peritrichia_2	Sessilida	Vorticella	NA	heterotrophs	22
L226N	0.5	0	2014.41098	2018	ASV4070	GGGAAACTTACCAGGTCCAGACATAGTGAGGATTGACAGATTGATAGCTCTTTCTTGATTCTATGGGTGGTGGTGCATGGCCGTTCTTAGTTGGTGGAGTGATTTGTCTGGTTAATTCCGTTAACGAACGAGACCCCCGCCTGCTAACTAGTCAGTTTAATGCTTTGCATTGAATATGTCTTCTTAGAGGGACTTTCGGTGACTAACCGAAGGAAGTTGGGGGCA	Eukaryota	TSAR	Stramenopiles	Gyrista	Chrysophyceae	NA	NA	NA	NA	phototrophs	22
L226N	0.5	0	2014.41098	2018	ASV0104	GGAAAACTTACCAGGTCCAGACACAGTAAGGATTGACAGATTGAAGATCTTTCTTGATTCTGTGGGTGGTGGTGCATGGCCGTTCTTAGTTGGTGGAGTGATTTGTCTGGTTAATTCCGTTAACGAACGAGACCTCGACCTGCTAAATAGTTCGACAAAGGATTCTTCCTTTGGACGTGACTTCTTAGAGGGACTATCGGTGTGTAGCCGACGGAAGTTCGAGGCA	Eukaryota	TSAR	Rhizaria	Cercozoa	Filosa-Sarcomonadea	Glissomonadida	Sandonidae	Sandonidae_X	Sandonidae_X_sp.	heterotrophs	21
L226N	0.5	0	2014.41098	2018	ASV1454	GGAAAACTTACCAGGTCCAGACATAGTGAGGATTGACAGATTGAGAGCTCTTTCTTGATTCTATGGGTGGTGGTGCATGGCCGTTCTTAGTTGGTGGAGTGATTTGTCTGGTTAATTCCGTTAACGAACGAGACCCCCGCCTGCTAAATAGTTGGATGAATGCTTTGCATTGATTACAGCTTCTTAGAGGGACTTTTGGTGACTAACCAAAGGAAGTTGGGGGCA	Eukaryota	TSAR	Stramenopiles	Gyrista	Chrysophyceae	NA	NA	NA	NA	phototrophs	21
L226N	0.5	0	2014.41098	2018	ASV1695	GGGAAACTTACCAGGTCCAGACATAGTGAGGATTGACAGATTGATAGCTCTTTCTTGATTCTATGGGTGGTGGTGCATGGCCGTTCTTAGTTGGTGGAGTGATTTGTCTGGTTAATTCCGTTAACGAACGAGACCCCCGCCTGCTAAATAGTTGTACCAATCAGTTTGCTTGGTTTCAGCTTCTTAGAGGGACTTTCGGTGATCAACCGAAGGAAGTTGGGGGCA	Eukaryota	TSAR	Stramenopiles	Gyrista	Chrysophyceae	Chromulinales	Chromulinales_X	Chromulinales_XX	Chromulinales_XX_sp.	phototrophs	21
L226N	0.5	0	2014.41098	2018	ASV2180	GGGAAACTTACCAGGTCCAGACATAGTTAGGATTGACAGATTGATAGCTCTTTCTTGATTCTATGGGTGGTGGTGCATGGCCGTTCTTAGTTGGTGGAGTGATTTGTCTGGTTAATTCCGTTAACGAACGAGACCTTAACCTGCTAAATAGCCGGGCTGCCTGCGGGCGGTGCCGGCTTCTTAGAGGGACTGACCGCGTTTAGCGGTCGGAAGTTTGAGGCA	Eukaryota	Obazoa	Opisthokonta	Fungi	Rozellomycota	Rozellomycota_X	Rozellomycota_XX	Rozella	Rozella_sp.	parasites	21
L226N	0.5	0	2014.41098	2018	ASV4129	GGGAAACTCACCAGGTCCAGACATGGGAAGGATTGACAGATTGAGAGCTCTTTCTTGATTCTATGGGTGGTGGTGCATGGCCGTTCTTAGTTGGTGGAGTGATTTGTCTGGTTAATTCCGATAACGAACGAGACTTTGACCTGCTAAATAGACACTACAGTAAACTGTAGCTGTGCTTCTTAGAGGGACTTTGCAAGTTTATTGCAAGGAAGTTCAAAGCA	Eukaryota	TSAR	Alveolata	Apicomplexa	Gregarinomorphea	Neogregarinorida	Actinocephalidae	NA	NA	parasites	21
L226N	0.5	0	2014.41098	2018	ASV0042	GGGAAACTTACCAGGTCCAGACATAGTGAGGATTGACAGGTTGAAGATCTTTCTTGATTCTATGGGTGGTGGTGCATGGCCGTTCTTAGTTGGTGGATTGATCTGTCTGGTTAATTCCGATAACGAACGAGACCTCAGCCTGCTAAATAGCCGATGCCGGCCTGCCGGTAGCCATGGCTTCTTAGAGGGACTCTTGGTGTGTAGCCAAGGGAAGATTGAGGCA	Eukaryota	TSAR	Rhizaria	Cercozoa	Novel-clade-10-12	Novel-clade-10	Novel-clade-10_X	Novel-clade-10_XX	Novel-clade-10_XX_sp.	heterotrophs	20
L226N	0.5	0	2014.41098	2018	ASV0298	GGAAAACTCACCAGGTCCGGACATGGGAAGGATTGACAGATTGAGAGCTCTTTCTTGATTCTATGGGTGGTGGTGCATGGCCGTTCTTAGTTGGTGGAGTGATTTGTCTGGTTAATTCCGATAACGAACGAGACCTTAACCTGCTAAATAGAGATGCGAACCTGCGTTCGTACGCTCTTCTTAGAGGGACTGACTACGTTTAGTGGTCGGAAGTTTGAGGCA	Eukaryota	Obazoa	Opisthokonta	Fungi	Rozellomycota	Rozellomycota_X	Rozellomycota_XX	Rozellomycota_XXX	Rozellomycota_XXX_sp.	parasites	20
L226N	0.5	0	2014.41098	2018	ASV0797	GGGAAACTTACCAGGTCCAGACATAGTGAGGATTGACAGATTGAGAGCTCTTTCTTGATTCTATGGGTGGTGGTGCATGGCCGTTCTTAGTTGGTGGAGTGATTTGTCTGGTTAATTCCGTTAACGAACGAGACCCCCGCCTGCTAAATAGTCGGGCGAATGCTTAGCATTGGCTGCGGCTTCTTAGAGGGACTTTCGGTGACTAACCGAAGGAAGTTGGGGGCA	Eukaryota	TSAR	Stramenopiles	Gyrista	Chrysophyceae	NA	NA	NA	NA	phototrophs	20
L226N	0.5	0	2014.41098	2018	ASV1194	GGGAAACTTACCAGGTCCGGACATAGTGAGGATTGACAGATTGAAGATCTTTCTTGATTCTATGGGTGGTGGTGCATGGCCGTTCTTAGTTGGTGGAGTGATTTGTCTGGTTAATTCCGTTAACGAACGAGACCTCGACCTGCTAAATAGGCTGGCAAACTCTTCGGGGTTTGTACATGCCTTCTTAGAGGGACTACCGGTGTTTAGCCGGTGGAAGTTCGAGGCG	Eukaryota	TSAR	Rhizaria	Cercozoa	Filosa-Thecofilosea	NA	NA	NA	NA	NA	20
L226N	0.5	0	2014.41098	2018	ASV1621	GGAAAACTCACCAGGTCCGGACATAGTAAGGATTGACAGATTGAGAGCTCTTTCTTGATTCTATGGGTGGTGGTGCATGGCCGTTCTTAGTTGGTGGAGTGATTTGTCTGGTTAATTCCGATAACGAACGAGACCTTAACCTGCTAAATAGTGGTGCCAACCTTGGTTGGTGGTCACTTCTTAGAGGGACTGACTACGATTAGTGGTCGGAAGTTTGAGGCA	Eukaryota	Obazoa	Opisthokonta	Fungi	NA	NA	NA	NA	NA	heterotrophs	20
L226N	0.5	0	2014.41098	2018	ASV0006	GGAAAACTCACCAGGTCCGGACATGGTAAGGATTGACAGAATGAGAGCTCTTTCAAGATTCTATGGGTGGTGGTGCATGGCCGTTCTTAGTTGGTGGAGTGATTTGTCTGGTTAATTCCGATAACGAACGAGACCTCTACCTGTCATACTACGACTGTTGATGTGAATCGACTGGCGTTCTATGAGGGACTGACTGGGGTTACCAGTAGGAAGTTTGAGGCA	Eukaryota	Obazoa	Opisthokonta	Fungi	Rozellomycota	Rozellomycota_X	Rozellomycota_XX	Rozellomycota_XXX	Rozellomycota_XXX_sp.	parasites	19
L226N	0.5	0	2014.41098	2018	ASV0139	GGGAAACTTACCAGGTCCAGACATAGTAAGGATTGACAGATTGATAGCTCTTTCTTGATTCTATGGGTGGTGGTGCATGGCCGTTCTTAGTTGGTGGAGTGATTTGTCTGGTTAATTCCGTTAACGAACGAGACCTTAACCTGCTAAATAGTTACATGTAACCTCGGTTACATGGGCAACTTCTTAGAGGGACTTTGCGTGTCTAACGCAAGGAAGTTTGAGGCA	Eukaryota	TSAR	Alveolata	Dinoflagellata	Dinophyceae	Suessiales	Suessiaceae	NA	NA	NA	19
L226N	0.5	0	2014.41098	2018	ASV0196	GGGAAACTTACCAGGTCCAGACATAGTAAGGATTGACAGATTGATAGCTCTTTCTTGATTCTATGGGTGGTGGTGCATGGCCGTTCTTAGTTGGTGGAGTGATTTGTCTGGTTAATTCCGATAACGAACGAGACCTTAACCTGCTAACTAGTCTTACTCATTTCATGGGTACTGACTTCTTAGAGGGACTATGTGTCGAAAAGCACATGGAAGTTTGAGGCA	Eukaryota	TSAR	Alveolata	Ciliophora	Litostomatea	Litostomatea_X	Litostomatea_XX	Lagynophrya	Lagynophrya_acuminata	heterotrophs	19
L226N	0.5	0	2014.41098	2018	ASV0663	GGGAAACTTACCAGGTCCAGACATAGTAAGGATTGACAGATTGAGAGCTCTTTCTTGATTCTATGGGTGGTGGTGCATGGCCGTTCTTAGTTGGTGGAGTGATTTGTCTGGTTAATTCCGTTAACGAACGAGACCTCCGCCTGCTAAATAGTTACGTTATTCTTTTGAATGATGGACAACTTCTTAGAGGGACTATCGGCGATCAGCCGGTGGAAGTGGGAGGCA	Eukaryota	NA	NA	NA	NA	NA	NA	NA	NA	NA	19
L226N	0.5	0	2014.41098	2018	ASV1877	GGGAAACTTACCAGGTCCAGACATAGTTAGGATTGACAGATTGATAGCTCTTTCTTGATTCTATGGGTGGTGGTGCATGGCCGTTCTTAGTTGGTGGAGTGATTTGTCTGGTTAATTCCGATAACGAACGAGACCTCAGCCTGCTAAATAGTGGACGCCGGCTTGCCGGTGGCAATCGCTTCTTAGAGGGACTATTGGTGTGTAGCCAATGGAAGATTGAGGCA	Eukaryota	TSAR	NA	NA	NA	NA	NA	NA	NA	NA	19
L226N	0.5	0	2014.41098	2018	ASV2815	GGGAAACTCACCAGGTCCAGACATAGGAAGGATTGACAGATTGAGAGCTCTTTCTTGATTCTATGGGTGGTGGTGCATGGCCGTTCTTAGTTGGTGGAGTGATTTGTCTGGTTAATTCCGTTAACGAACGAGACCTTAACCTGCTAAATAGTCACATTAACCTTGGTTGATGTTTGACTTCTTAGAGGGACTATAGACGTTTAGTTTATGGAAGTTTGAGGCA	Eukaryota	Obazoa	Opisthokonta	Fungi	Chytridiomycota	Polychytriales	Polychytriales_X	Neokarlingia	Neokarlingia_chitinophila	pathotrophs	19
L226N	0.5	0	2014.41098	2018	ASV2896	GGGAAACTTACCAGGTCCAGACATAGTGAGGATTGACAGATTGAGAGCTCTTTCTTGATTCTATGGGTGGTGGTGCATGGCCGTTCTTAGTTGGTGGAGTGATTTGTCTGGTTAATTCCGTTAACGAACGAGACCCCCGCCTGCTAAATAGTAGCCGCAATGCTTTGCATTGTGTGTCTGCTTCTTAGAGGGACTTTCGGTGACTAACCGAAGGAAGTTGGGGGCA	Eukaryota	TSAR	Stramenopiles	Gyrista	Chrysophyceae	NA	NA	NA	NA	phototrophs	19
L226N	0.5	0	2014.41098	2018	ASV0147	GGAAAACTCACCAGGTCCAGACATAGTAAGGATTGACAGATTGAGAGCTCTTTCATGATTCTATGGGTGGTGGTGCATGGCCGTTCTTAGTTGGTGGAGTGATTTGTCTGGTTAATTCCGATAACGAACGAGACCTTAACCTGCTAACTAGTTTACTGAACGCGAGTTCTGGGAAACTTCTTAGAGGGACTATCTGTGACTAACAGATGGAAGTTTGAGGCA	Eukaryota	Obazoa	Opisthokonta	Fungi	Opisthosporidia	Microsporida	Microsporida_X	Mitosporidium	Mitosporidium_daphniae	parasites	18
L226N	0.5	0	2014.41098	2018	ASV0290	GGGAAACTTACCAGGTCCAGACATAGTAAGGATTGACAGATTGAGAGCTCTTTCTTGATTCTATGGGTGGTGGTGCATGGCCGTTCTTAGTTGGTGGAGTGATTTGTCTGGTTAATTCCGTTAACGAACGAGACCCCCGCCTGCTAAATAGTTCGCTTAATGAATTTCATTTCGTAGAGCTTCTTAGAGGGACTTTGCGTGACTAACGCAAGGAAGTTGGGGGCA	Eukaryota	TSAR	Stramenopiles	Gyrista	Bolidophyceae	Parmales	Parmales_env_2	Parmales_env_2_X	Parmales_env_2_X_sp.	phototrophs	18
L226N	0.5	0	2014.41098	2018	ASV0350	GGGAAACTTACCAGGTCCAGACATAGTGAGGATTGACAGATTGATAGCTCTTTCTTGATTCTATGGGTGGTGGTGCATGGCCGTTCTTAGTTGGTGGAGTGATTTGTCTGGTTAATTCCGTTAACGAACGAGACCTTAGCCTGCTAACTAGTCGCTGCAATCATGATTGGCTGCGACTTCTTAGAGGGACTTTGTAAGCAAATACAAGGAAGTTTGAGGCA	Eukaryota	TSAR	Alveolata	Ciliophora	Spirotrichea	Choreotrichida	Strobilidiidae	Strobilidiidae_X	Strobilidiidae_X_sp.	heterotrophs	18
L226N	0.5	0	2014.41098	2018	ASV0433	GGGAACCTTACCAGGCTCGTACATAGTCATGATTGACAGATTGAGAGTTCTTTCTCGATTCTATGGGTGGTGGTGCATGGCCGTTCTTAGTCGGTGAGGTGACTTGTCAGGTTAATTCCGATAACGGACGAGACCTCGGCCTGATAATTAGTTGCGACCCACTACGGTGAGAACGCAACTTCTTAAAGGGACTTTGTGACCAATCACAAGGAAGTTCGAGCCT	Eukaryota	TSAR	Alveolata	Apicomplexa	Gregarinomorphea	Eugregarinorida	Gregarinidae	Leidyana1	NA	parasites	18
L226N	0.5	0	2014.41098	2018	ASV0867	GGAAAACTCACCAGGTCCGGACATACGTAGGATTGACAGATTGAGAGCTCTTTCATGATTGTGTGGGTGGTGGTGCATGGCCGTTCTTAGTTGGTGGATTGATTTGTCTGGTTAATTCCGATAACGAGCGAGACCTCCACCGGTGTGTTTCGGGGGGTGACTCGTCATCCTTTCTTGAAACACCGGGACTGTATGCGGTTAGCATACGGAAGTTGGAGGCA	Eukaryota	Obazoa	Opisthokonta	NA	NA	NA	NA	NA	NA	heterotrophs	18
L226N	0.5	0	2014.41098	2018	ASV2263	GGGAAACTTACCAGGTCCAGACATAGTGAGGATTGACAGATTGAGAGCTCTTTCTTGATTCTATGGGTGGTGGTGCATGGCCGTTCTTAGTTGGTGGAGTGATTTGTCTGGTTAATTCCGATAACGAACGAGGTCTTAGCCTGCTAAATAGCTGTCAGATAATTAAGTCTGGCCCAGCTTCTTAGAGGGACTTTGTGGTTTAAACATGAGGAAGTTTGAGGCA	Eukaryota	TSAR	NA	NA	NA	NA	NA	NA	NA	NA	18
L226N	0.5	0	2014.41098	2018	ASV2728	GGGAAACTTACCAGGTCCAGACATAGTGAGGATTGACAGATTGAGAGCTCTTTCTTGATTCTATGGGTGGTGGTGCATGGCCGTTCTTAGTTGGTGGAGTGATTTGTCTGGTTAATTCCGTTAACGAACGAGACCCCCGCCTGCTAAATAGTTGTACCAATCAGTTTGCTTGGTTTCAGCTTCTTAGAGGGACTTTCGGTGATCAACCGAAGGAAGTTGGGGGCA	Eukaryota	TSAR	Stramenopiles	Gyrista	Chrysophyceae	Chromulinales	NA	NA	NA	phototrophs	18
L226N	0.5	0	2014.41098	2018	ASV3466	GGGAAACTTACCAGGTCCAGACATTGTGAGGATTGACAGATTGAGAGCTCTTTCTTGATTCGATGGGTGGTGGTGCATGGCCGTTCTTAGTTGGTGGAGTGATTTGTCTGGTTAATTCCGTTAACGAACGAGACCGTTGCCTATTAAATAGTGACGCGAACACTTCGTTCGTGGCGCACTTCTTAGAGGGACAACTTGTTTTCAACAAGTGGAAGTTAGCGGCA	Eukaryota	Haptista	Haptophyta	Haptophyta	Prymnesiophyceae	Prymnesiales	Prymnesiophyceae_Clade_B3	Prymnesiophyceae_Clade_B3_X	Prymnesiophyceae_Clade_B3_X_sp.	NA	18
L226N	0.5	0	2014.41098	2018	ASV0142	GGAAAACTTACCAGGTCCAGACATAGTGAGGATTGACAGATTGAAGATCTTTCTTGATTCTATGGGTGGTGGTGCATGGCCGTTCTTAGTTGGTGGATTGATCTGTCTGGTTAATTCCGATAACGAACGAGACCTCAGCCTGCTAAATAGTGAACGTCGGGTTCTCCCGGCGGCTACGCTTCTTAGAGGGACTATCGGTGTGTAACCGATGGAGGATTGAGGCA	Eukaryota	TSAR	Rhizaria	Cercozoa	Novel-clade-10-12	Novel-clade-10	Novel-clade-10_X	Novel-clade-10_XX	Novel-clade-10_XX_sp.	heterotrophs	17
L226N	0.5	0	2014.41098	2018	ASV0181	GGAAAACTCACCAGGTCCGGACATAAGAAGGATTGACAGATTGAAAGCTCTTTCTTGATTTTATGGGAGGTGGTGCATGGCCGTTCGTAGTTGGTGGAGTGATTTGTCTGGTTAATTCCGATAACGAACGAGACCTAAACCTGCTAAATAGGGGCGGGCACGCGAGTGCTTCGAACCTTCTTAGAGGGACTGAATACGTTTAGTATTCGGAAGTTTTAGGCA	Eukaryota	Obazoa	Opisthokonta	Fungi	NA	NA	NA	NA	NA	heterotrophs	17
L226N	0.5	0	2014.41098	2018	ASV0190	GGAAAACTCACCAGGTCCGGACATGGGAAGGATTGACAGATTGAGAGCTCTTTCTTGATTCTATGGGTGGTGGTGCATGGCCGTTCTTAGTTGGTGGAGTGATTTGTCTGGTTAATTCCGATAACGAACGAGACCTTAACCTGCTAAATAGAGATGCGAACCTGTGTTCGTACGCTCTTCTTAGAGGGACTGACTACGTTTAGTGGTCGGAAGTTTGAGGCA	Eukaryota	Obazoa	Opisthokonta	Fungi	Rozellomycota	Rozellomycota_X	Rozellomycota_XX	Rozellomycota_XXX	Rozellomycota_XXX_sp.	parasites	17
L226N	0.5	0	2014.41098	2018	ASV0208	GGAAAACTCACCAGGTCCGGACATAGTAAGGATTGACAGATTGAGAGCTCTTTCATGATTCTATGGGTGGTGGTGCATGGCCGTTCTTAGTTGGTGGAGTGATTTGTCTGGTTAATTCCGTTAACGAACGAGACCTTAACCTGCTAAATAGTGTCGCGAACCTGCGTTCGTAGATGCTTCTTAGAGGGACTGACCACGTTTAGTGGTAGGAAGTTTGAGGCA	Eukaryota	Obazoa	Opisthokonta	Fungi	Rozellomycota	Rozellomycota_X	Rozellomycota_XX	Rozellomycota_XXX	Rozellomycota_XXX_sp.	parasites	17
L226N	0.5	0	2014.41098	2018	ASV0241	GGGAAACTCACCAGGTCCAGACATAGTAAGGATTGACAGATTGAGAGCTCTTTCTTGATTCTATGGGTGGTGGTGCATGGCCGTTCTTAGTTGGTGGAGTGATTTGTCTGGTTAATTCCGTTAACGAACGAGACCTTAACCTGCTAAATAGCCACGTTCACTTTGGTGGGCGCTGGCTTCTTAGAGGGACTATGGATGTTTAATCCATGGAAGTTTGAGGCA	Eukaryota	Obazoa	Opisthokonta	Fungi	Chytridiomycota	NA	NA	NA	NA	saprotrophs/parasites	17
L226N	0.5	0	2014.41098	2018	ASV0262	GGGAAACTTACCAGGTCCAGACATAGTAAGGATTGACAGATTGATAGCTCTTTCTTGATTCTATGGGTGGTGGTGCATGGCCGTTCTTAGTTGGTGGAGTGATTTGTCTGGTTAATTCCGTTAACGAACGAGACCTTAACCTGCTAAATAGTTACATGTAACCTCGGTTACATGGGCTACTTCTTAGAGGGACTTTGCGTGTCTAACGCAAGGAAGTTTGAGGCA	Eukaryota	TSAR	Alveolata	Dinoflagellata	Dinophyceae	Suessiales	NA	NA	NA	NA	17
L226N	0.5	0	2014.41098	2018	ASV0323	GGAAAACTCACCAGGTCCGGACATGGGAAGGATTGACAGATTGAGAGCTCTTTCTTGATTCTATGGGTGGTGGTGCATGGCCGTTCTTAGTTGGTGGAGTGATTTGTCTGGTTAATTCCGATAACGAACGAGACCTTAACCTGCTAAATAGTTATGCGAACCTGCGTTCGTAGCTAACTTCTTAGAGGGACTGACTACGTTTAGTGGTCGGAAGTTTGAGGCA	Eukaryota	Obazoa	Opisthokonta	Fungi	Rozellomycota	Rozellomycota_X	Rozellomycota_XX	Rozellomycota_XXX	Rozellomycota_XXX_sp.	parasites	17
L226N	0.5	0	2014.41098	2018	ASV0635	GGAAAACTTACCAGGTCCAGACATAGTGAGGATTGACAGATTGAGAGCTCTTTCTTGATTCTATGGGTGGTGGTGCATGGCCGTTCTTAGTTGGTGGGTTGCCTTGTCAGGTTGATTCCGGTAACGAACGAGACCTCAGCCTGCTAAATAGTCACGTTCGCTTTTTGCGGATGGCCGACTTCTTAGAGGGACTATTGGCGTTTAGTCAATGGAAGTATGAGGCA	Eukaryota	Archaeplastida	Chlorophyta	Chlorophyta	Chlorophyceae	Sphaeropleales	Selenastraceae	Monoraphidium	Monoraphidium_griffithi	phototrophs	17
L226N	0.5	0	2014.41098	2018	ASV1185	GGGAAACTCACCAGGTCCAGACATAGTAAGGATTGACAGATTGAGAGCTCTTTCTTGATTCTATGGGTGGTGGTGCATGGCCGTTCTTAGTTGGTGGAGTGATTTGTCTGCTTAATTGCGTTAACGAACGAGACCTTAACCTGCTAAATAGTCACGTCAACTTTGGTTGGCGCCTGACTTCTTAGAGGGACTATGAATGTCAAATTCATGGAAGTTTGAGGCA	Eukaryota	Obazoa	Opisthokonta	Fungi	NA	NA	NA	NA	NA	heterotrophs	17
L226N	0.5	0	2014.41098	2018	ASV1260	GGGAAACTTACCAGGTCCAGACATAGTTAGGATTGACAGATTGATAGCTCTTTCTTGATTCTATGGGTGGTGGTGCATGGCCGTTCTTAGTTGGTGGAGTGATTTGTCTGGTTAATTCCGTTAACGAACGAGACCCCCGCCTGCTAAATAGTCATAATAATGCTTAGCATTGTTGTTGGCTTCTTAGAGGGACTTTCGGTGACTAACCGAAGGAAGTTGGGGGCA	Eukaryota	TSAR	Stramenopiles	Gyrista	Chrysophyceae	Ochromonadales	Ochromonadaceae	Dinobryon	NA	mixotrophs	17
L226N	0.5	0	2014.41098	2018	ASV1590	GGAAAACTTACCAGGTCCAGACATAGTGAGGATTGACAGATTGAGAGCTCTTTCTTGATTCTATGGGTGGTGGTGCATGGCCGTTCTTAGTTGGTGGAGTGATTTGTCTGGTTAATTCCGTTAACGAACGAGACCCCCGCCTGCTAACTAGTGGATGGAATGCTTAGCATTGCATGCTGCTTCTTAGAGGGACTTTTGGTGACTAACCAAAGGAAGTTGGGGGCA	Eukaryota	TSAR	Stramenopiles	Gyrista	Chrysophyceae	NA	NA	NA	NA	phototrophs	17
L226N	0.5	0	2014.41098	2018	ASV1665	GGGAAACTTACCAGGTCCAGACATAGTGAGGATTGACAGATTGAGAGCTCTTTCTTGATTCTATGGGTGGTGGTGCATGGCCGTTCTTAGTTGGTGGAGTGATTTGTCTGGTTAATTCCGTTAACGAACGAGACCCCCGCCTGCTAAATAGTTCTGCCAAATCATAGATTTGGTCGGAGCTTCTTAGAGGGACTTTCGGTGACCAACCGAAGGAAGTTGGGGGCA	Eukaryota	TSAR	Stramenopiles	Gyrista	Chrysophyceae	NA	NA	NA	NA	phototrophs	17
L226N	0.5	0	2014.41098	2018	ASV1769	GGGAAACTTACCAGGTCCAGACATAGTGAGGATTGACAGATTGAGAGCTCTTTCTTGATTCTATGGGTGGTGGTGCATGGCCGTTCTTAGTTGGTGGAGTGATTTGTCTGGTTAATTCCGATAACGAACGAGACCTTAACCTGCTAACTAGCCGCGCGAACGCTTGTTGGCGTCGGCTTCTTAGAGGGACTGACTACGATTAGTGGTCGGAAGTTTGAGGCA	Eukaryota	NA	NA	NA	NA	NA	NA	NA	NA	NA	17
L226N	0.5	0	2014.41098	2018	ASV3076	GGGAAACTCACCAGGTCCAGACATAGTAAGGATTGACAGATTGAGAGCTCTTTCTTGATTCTATGGGTGGTGGTGCATGGCCGTTCTTAGTTGGTGGAGTGATTTGTCTGGTTAATTCCGTTAACGAACGAGACCTTAACCTGCTAAATAGTTACGTTAACTTTGGTTGACGGCTAACTTCTTAGAGGGACTATTGATGTTTAATCAATGGAAGTTTGAGGCA	Eukaryota	Obazoa	Opisthokonta	Fungi	Chytridiomycota	NA	NA	NA	NA	saprotrophs/parasites	17
L226N	0.5	0	2014.41098	2018	ASV4303	GGGAAACTCACCAGGTCCAGACATGGTAAGGATTGACAGATTGAGAGCTCTTTCTTGATTCTATGGGTGGTGGTGCATGGCCGTTCTTAGTTGGTGGAGTGATTTGTCTGGTTAATTCCGATAACGAACGAGACCTTATTCTGCTAAATAGTTGCAATCACTTAGGTGGCTGCCAACTTCTTAGAGAGACTGTGTACGCTTAGTACGCGGAAGTGAGGCA	Eukaryota	Obazoa	Opisthokonta	NA	NA	NA	NA	NA	NA	heterotrophs	17
L226N	0.5	0	2014.41098	2018	ASV0659	GGAAAACTCACCAGGTCCAGACATGGGAAGGATTGACAGATTGATAGCTCTTTCTTGATTCTATGGGTGGTGGTGCATGGCCGTTCTTAGTTGGTGGAGTGATTTGTCTGGTTAATTCCGTTAACGAACGAGACCTTAACCTGCTAAATAGTACGCTGTAACTTGTTATAGTTGTACTTCTTAGAGGGACTTCGTGATTCAAACACGAGGAAGTTTGAGGCA	Eukaryota	TSAR	Alveolata	NA	NA	NA	NA	NA	NA	NA	16
L226N	0.5	0	2014.41098	2018	ASV0703	GGGAAACTTACCAGGTCCAGACATAGTAAGGATTGACAGATTGATAGCTCTTTCTTGATTCTATGGGTGGTGGTGCATGGCCGTTCTTAGTTGGTGGAGTGATTTGTCTGGTTAATTCCGATAACGAACGAGACCTTAACCTGCTAACTAGTCTTGCTCATTTCATGAGTACTGACTTCTTAGAGGGACTATGTGTCGAAAAGCACATGGAAGTTTGAGGCA	Eukaryota	TSAR	Alveolata	Ciliophora	Litostomatea	Litostomatea_X	Litostomatea_XX	NA	NA	heterotrophs	16
L226N	0.5	0	2014.41098	2018	ASV0744	GGAAAACTCACCAGGTCCGGACATGGGAAGGATTGACAGATTGAGAGCTCTTTCTTGATTCTATGGGTGGTGGTGCATGGCCGTTCTTAGTTGGTGGAGTGATTTGTCTGGTTAATTCCGATAACGAACGAGACCTTAACCTGCTAAATAGAGATGCGAACCTGCGTTCGTAAGCTCTTCTTAGAGGGACTGACTACGTTTAGTGGTCGGAAGTTTGAGGCA	Eukaryota	Obazoa	Opisthokonta	Fungi	Rozellomycota	Rozellomycota_X	Rozellomycota_XX	Rozellomycota_XXX	Rozellomycota_XXX_sp.	parasites	16
L226N	0.5	0	2014.41098	2018	ASV1126	GGGAAACTTACCAGGTCCAGACATAGTGAGGATTGACAGATTGAGAGCTCTTTCTTGATTCTATGGGTGGTGGTGCATGGCCGTTCTTAGTTGGTGGAGTGATTTGTCTGGTTAATTCCGTTAACGAACGAGACCCCCGCCTGCTAAATAGTTGCATTAATGCTTTGCATTGATGACAGCTTCTTAGAGGGACTTTTGGTGACTAACCAAAGGAAGTTGGGGGCA	Eukaryota	TSAR	Stramenopiles	Gyrista	Chrysophyceae	NA	NA	NA	NA	phototrophs	16
L226N	0.5	0	2014.41098	2018	ASV1569	GGGAAACTTACCAGGTCCAGACATAGTGAGGATTGACAGATTGAGAGCTCTTTCTTGATTCTATGGGTGGTGGTGCATGGCCGTTCTTAGTTGGTGGAGTGATTTGTCTGGTTAATTCCGTTAACGAACGAGACCCCCGCCTGCTAAATAGTTAGGCCAATGCTTTGCATTAGTCATAACTTCTTAGAGGGACTTTTGGTGACTAACCAAAGGAAGTTGGGGGCA	Eukaryota	TSAR	Stramenopiles	Gyrista	Chrysophyceae	NA	NA	NA	NA	phototrophs	16
L226N	0.5	0	2014.41098	2018	ASV1657	GGAAACTCATCAGGGCAAGAAGATTGTAGGATTGACAGATTGAGAGTTCTTTCTTGATTGGTCTAGTGGTGGTGCATGGCCGTTCTTAGTTGGTGGAGTGATTTGTCTGGTTAATTCCGTTAACGAACGAGACCTTAACCTGCTAACTAGTACGTTGATGACAAATCAACGATACTTCTTAGAGGGACTATGTGATGTAATCACATGGAAGTTTGAGGCA	Eukaryota	TSAR	Alveolata	Ciliophora	Oligohymenophorea	Peritrichia_2	Sessilida	Vorticella	Vorticella_microstoma	heterotrophs	16
L226N	0.5	0	2014.41098	2018	ASV1982	GGGAAACTTACCAGGTCCAGACATAGTGAGGATTGACAGATTGAGAGCTCTTTCTTGATTCTATGGGTGGTGGTGCATGGCCGTTCTTAGTTGGTGGAGTGATTTGTCTGGTTAATTCCGTTAACGAACGAGACTTTAACCTGCTAAATAGACACTAGAGCTTTGGCTCTGGCTGCGCTTCTTAGAGGGACTTTGCGTGTCTAACGCAAGGAAGTTTAAGGCA	Eukaryota	TSAR	Alveolata	Apicomplexa	Gregarinomorphea	Neogregarinorida	Actinocephalidae	Aranciocystis	Aranciocystis_muskarensis	parasites	16
L226N	0.5	0	2014.41098	2018	ASV2219	GGGAAACTTACCAGGTCCAGACATAGTGAGGATTGACAGATTGAGAGCTCTTTCTTGATTCTATGGGTGGTGGTGCATGGCCGTTCTTAGTTGGTGGAGTGATTTGTCTGGTTAATTCCGTTAACGAACGAGACCCCCGCCTGCTAAATAGTTGGATGAATGCTTTGCATTGATTACAGCTTCTTAGAGGGACTTTTGGTGACTAACCAAAGGAAGTTGGGGGCA	Eukaryota	TSAR	Stramenopiles	Gyrista	Chrysophyceae	NA	NA	NA	NA	phototrophs	16
L226N	0.5	0	2014.41098	2018	ASV2334	GGAAAACTCACCAGGTCCAGACATGGGAAGGATTGACAGATTGAAAGCTCTTTCTTGATTCTATGGGTGGTGGTGCATGGCCGTTCTTAGTTGGTGGAGTGATTTGTCTGGTTAATTCCGTTAACGAACGAGACCCCCGCCTGCTAAATAGTAGGGTGAATGCTTAGCATTGACTACTGCTTCTTAGAGGGACTTTCGGTGACTAACCGAAGGAAGTTGGGGGCA	Eukaryota	TSAR	Stramenopiles	Gyrista	Chrysophyceae	NA	NA	NA	NA	phototrophs	16
L226N	0.5	0	2014.41098	2018	ASV2499	GGAAAACTTACCAGGTCCAGACACGGGGAGGATTGACAGATTGAGAGCTCTTTCTTGATTCTGTGGGTGGTGGTGCATGGCCGTTCTTAGTTGGTGGGTTGCCTTGTCAGGTTGATTCCGGTAACGAACGAGACCTCAGCCTGCTAAATAGTCACGTCTACTTTTTGTAGACGCCAGACTTCTTAGAGGGACTATTGTCGTTTAGGCAATGGAAGTGTGAGGCA	Eukaryota	Archaeplastida	Chlorophyta	Chlorophyta	Chlorophyceae	Chlamydomonadales	Chlamydomonadales_X	Tetracystis	Tetracystis_vinatzeri	phototrophs	16
L226N	0.5	0	2014.41098	2018	ASV3031	GGGAAACTTACCAGGTCCAGACATAGTGAGGATTGACAGATTGAGAGCTCTTTCTTGATTCTATGGGTGGTGGTGCATGGCCGTTCTTAGTTGGTGGAGTGATTTGTCTGGTTAATTCCGTTAACGAACGAGACCCCCGCCTGCTAAATAGTTGTGCCAATGCTTAGCATTGGTTATAGCTTCTTAGAGGGACTTTTGGTGACTAACCAAAGGAAGTTGGGGGCA	Eukaryota	TSAR	Stramenopiles	Gyrista	Chrysophyceae	NA	NA	NA	NA	phototrophs	16
L226N	0.5	0	2014.41098	2018	ASV3109	GGGAAACTCACCAGGTCCAGACATGGTAAGGATTGACAGATTGAGAGCTCTTTCTTGATTCTATGGGTGGTGGTGCATGGCCGTTCTTAGTTGGTGGAGTGATTTGTCTGGTTAATTCCGATAACGAACGAGACCTTAATCTGCTAAATAGTTGTGTTCACTTTGGTGGATATTCAACTTCTTAGAGAGACTGTGTACGTTTAGTACGCGGAAGTTTGAGGCA	Eukaryota	Obazoa	Opisthokonta	Fungi	Chytridiomycota	Chytridiales	NA	NA	NA	saprotrophs/parasites	16
L226N	0.5	0	2014.41098	2018	ASV0071	GGAAAACTCACCAGGTCCGGACATGGGAAGGATTGACAGATTGAGAGCTCTTTCTTGATTCTATGGGTGGTGGTGCATGGCCGTTCTTAGTTGGTGGAGTGATTTGTCTGGTTAATTCCGATAACGAACGAGACCTTAACCTGCTAAATAGTTCTGCGAACCTGCGTTCGTAGCTAACTTCTTAGAGGGACTGACTACGTTTAGTGGTCGGAAGTTTGAGGCA	Eukaryota	Obazoa	Opisthokonta	Fungi	Rozellomycota	Rozellomycota_X	Rozellomycota_XX	Rozellomycota_XXX	Rozellomycota_XXX_sp.	parasites	15
L226N	0.5	0	2014.41098	2018	ASV0186	GGGAAACTCACCAGGTCCAGACATAGTAAGGATTGACAGATTGAGAGCTCTTTCTTGATTCTATGGGTGGTGGTGCATGGCCGTTCTTAGTTGGTGGAGTGATTTGTCTGGTTAATTCCGATAACGAACGAGACCTTAACCTGCTAACTAGATACATGAACTTTGGTTTGTGAGATCTTCTTAGAGGGACTATGGATGTTTAATTCATGGAAGTTTGAGGCA	Eukaryota	Obazoa	Opisthokonta	Fungi	NA	NA	NA	NA	NA	heterotrophs	15
L226N	0.5	0	2014.41098	2018	ASV0225	GGAAAACTTACCAGGTCCAGACATAGTGAGGATTGACAGGTTGAAGATCTTTCTTGATTCTATGGGTGGTGGTGCATGGCCGTTCTTAGTTGGTGGATTGATCTGTCTGGTTAATTCCGATAACGAACGAGACCTCAGCCTGCTAAATAGTGGATTCCGGTTTTCCGGGAGCGATCGCTTCTTAGAGGGACTATTGGTGTGTAGCCAATGGAAGATTGAGGCA	Eukaryota	TSAR	Rhizaria	Cercozoa	Novel-clade-10-12	Novel-clade-10	Novel-clade-10_X	Novel-clade-10_XX	Novel-clade-10_XX_sp.	heterotrophs	15
L226N	0.5	0	2014.41098	2018	ASV0244	GGGAAACTTACCAGGTCCGGACATAGTAAGGATTGACAGATTGACAGCTCTTTCTTGATTCTATGGGTGGTGGTGCATGGCCGTTCTTAGTTGGTGGAGTGATTTGTCTGGTTAATTCCGTTAACGAACGAGACCTCCGCCTGCTAAATAGTAACAATCTTGCTTGCAAGGTTGGTTATCTTCTTAGAGGGACACTGGATTTTTAATCCAGGGAAGTTGGAGGCA	Eukaryota	TSAR	Stramenopiles	Bigyra	Opalozoa	Opalozoa_X	MAST-12	MAST-12C	MAST-12C_sp.	heterotrophs	15
L226N	0.5	0	2014.41098	2018	ASV0282	GGAAAACTTACCAGGTCCAGACATAGTAAGGATTGACAGATTGATAGCTCTTTCTTGATTCTATGGGTGGTGGTGCATGGCCGTTCTTAGTTGGTGGAGTGATTTGTCTGGTTAATTCCGTTAACGAACGAGACCTTAGCCTGCTAACTAGTCGCGGCGATCTCGATCGTCACCGGCTTCTTAGAGGGACTTTGTGGCACTAAACACAAGGAAGTTTGAGGCA	Eukaryota	TSAR	Alveolata	Ciliophora	Spirotrichea	Oligotrichida	Strombidiidae	Strombidium	NA	heterotrophs	15
L226N	0.5	0	2014.41098	2018	ASV0505	GGGAAACTTACCAGGTCCAGACATAGTGAGGATTGACAGATTGAGAGCTCTTTCTTGATTCTATGGGTGGTGGTGCATGGCCGTTCTTAGTTGGTGGAGTGATTTGTCTGGTTAATTCCGTTAACGAACGAGACCCCCGCCTGCTAAATAGTTGGGCGAATGCATTGCATTGGCTACAGCTTCTTAGAGGGACTTTTGGTGACTAACCAAAGGAAGTTGGGGGCA	Eukaryota	TSAR	Stramenopiles	Gyrista	Chrysophyceae	Chrysophyceae_X	Chrysophyceae_XX	Chrysophyceae_XXX	Chrysophyceae_XXX_sp.	phototrophs	15
L226N	0.5	0	2014.41098	2018	ASV0587	GGAAAACTTACCAGGTCCAGACATAGTGAGGATTGACAGATTGAGAGCTCTTTCTTGATTCTATGGGTGGTGGTGCATGGCCGTTCTTAGTTGGTGGAGTGATTTGTCTGGTTAATTCCGTTAACGAACGAGACCCCTGCCTGCTAAATAGGTGTGCGAATGAATGTTCATTGGCAGCACCTTCTTAGAGGGACGTGCGTTCTATTAGACGCAGGAAGATAGGGGCA	Eukaryota	TSAR	Stramenopiles	Gyrista	Bacillariophyceae	Fragilariales	Staurosiraceae	NA	NA	phototrophs	15
L226N	0.5	0	2014.41098	2018	ASV0848	GGAAAACTCACCAGGTCCGGACATGCGTAGGATTGACAGATTGAGAGCTCTTTCATGATTGTGTGGGTGGTGGTGCATGGCCGTTCTTAGTTGGTGGATTGATTTGTCTGGTTAATTCCGATAACGAGCGAGACCTCCACTGGTGTCTGTTGGGCTGCCAAGCGATTGGGGGCTGCGACACACTGGGACTGCACACGGTTAGTGTGCGGAAGTTGGAGGCA	Eukaryota	Obazoa	Opisthokonta	NA	NA	NA	NA	NA	NA	heterotrophs	15
L226N	0.5	0	2014.41098	2018	ASV1149	GGGAAACTTACCAGGTCCAGACATAGTGAGGATTGACAGATTGAGAGCTCTTTCTTGATTCTATGGGTGGTGGTGCATGGCCGTTCTTAGTTGGTGGAGTGATTTGTCTGGTTAATTCCGATAACGAACGAGACCTTAACCTGCTAAATAGCCAGGCCGGCTTTTGCTGGTCGCCGGCTTCTTAGAGGGACTGTCAGCGTCTAGCTGACGGAAGTTTGAGGCA	Eukaryota	Obazoa	Opisthokonta	Fungi	Basidiomycota	Agaricomycotina	Agaricomycetes	NA	NA	heterotrophs	15
L226N	0.5	0	2014.41098	2018	ASV1280	GGGAACCTTACCAGGCTCGTACATAGTCATGATTGACAGATTGAGAGTTCTTTCTCGATTCTATGGGTGGTGGTGCATGGCCGTTCTTAGTCGGTGAGGTGACTTGTCTGGTTAATTCCGATAACGGACGAGACCTCGACCTGATAATTAGTTGACGCGCACTCCGGTTCGTGTTCAACTTCTTAAAGGGACTTTGTGACCAATCACAAGGAAGTTCGAGCCT	Eukaryota	TSAR	Alveolata	Apicomplexa	Gregarinomorphea	Eugregarinorida	Gregarinidae	Leidyana1	Gregarina_blattarum	parasites	15
L226N	0.5	0	2014.41098	2018	ASV1329	GGGAAACTTACCAGGTCCGGACATAGTGAGGATTGACAGATTGAAGTTCTTTCTTGATTCTATGGGTGGTGGTGCATGGCCGTTCTTAGTTGGTGGAGTGATTTGTCTGGTTAATTCCGTTAACGAACGAGACCTCGACCTGCTAAATAGTGGGGCTAAGGTTCGTCCTAAGTGCTTACTTCTTAGAGGGACTATCGGTTTTTAGCCGAAGGAAGTTCGAGGCA	Eukaryota	TSAR	Rhizaria	Cercozoa	Filosa-Sarcomonadea	Cercomonadida	Paracercomonadidae	NA	NA	heterotrophs	15
L226N	0.5	0	2014.41098	2018	ASV2246	GGGAAACTCACCAGGTCCAGACATAACTAGGATTGACAGATTGATAGCTCTTTCATGATTTTATGGGTGGTGGTGCATGGCCGTTCTTAGTTGGTGGAGTGATTTGTCTGGTTAATTCCGATAACGAACGAGACCTTAACCTGCTAAATAGCCAGGCCGGCTTTCGCTGGTCGCCGGCTTCTTAGAGGGACTGTCAGCGTCTAGCTGACGGAAGTTTGAGGCA	Eukaryota	Obazoa	Opisthokonta	Fungi	Basidiomycota	Agaricomycotina	Agaricomycetes	Galerina	Galerina_sp.	pathotrophs/saprotrophs	15
L226N	0.5	0	2014.41098	2018	ASV2500	GGAAAACTCACCAGGTCCAGACATGGTTAGGATTGACAGATTGATAGCTCTTTCTTGATTCTATGAGTGGTGGTGCATGGCCGTTCTTAGTTGGTGGAGTGATTTGTCTGGTTAATTCCGATAACGAATGAGATCTTAGCCTGCTAAATAGCTGTCAGATAATTAAGTCTGGCCCAGCTTCTTAGAGGGACTTTGTGGTTTAAACATGAGGAAGTTTGAGGCA	Eukaryota	TSAR	Alveolata	NA	NA	NA	NA	NA	NA	NA	15
L226N	0.5	0	2014.41098	2018	ASV4130	GGGAAACTTACCAGGTCCAGACATAGGAAGGATTGACAGATTGAGAGCTCTTTCTTGATTCTATGGGTGGTGGTGCATGGCCGTTCTTAGTTGGTGGAGCGATTTGTCTGGTTAATTCCGTTAACGAACGAGACCACCGCCTACTAAATAGTACGTCTTATGGTAACATAGGCCGAGACTTCTTAGAGGGACATTTCGGGTTTACCGGAAGGAAGTTGGTGGCA	Eukaryota	TSAR	Stramenopiles	Bigyra	Sagenista	Labyrinthulomycetes	Thraustochytriaceae	Ulkenia	NA	heterotrophs	15
L226N	0.5	0	2014.41098	2018	ASV4450	GGGAAACTTACCAGGTCCAGACATAGTGAGGATTGACAGATTGAGAGCTCTTTCTTGATTCTATGGGTGGTGGTGCATGGCCGTTCTTAGTTGGTGGAGTGATTTGTCTGGTTAATTCCGTTAACGAACGAGACCCCCGCCTGCTAAATAGTTGGGCCAATGCATTGCATTGGTTTCAGCTTCTTAGAGGGACTTTCGGCGACCAGCCGAAGGAAGTTGGGGGCA	Eukaryota	TSAR	Stramenopiles	Gyrista	Chrysophyceae	NA	NA	NA	NA	phototrophs	15
L226N	0.5	0	2014.41098	2018	ASV4451	GGGAAACTTACCAGGTCCAGACATAGTTAGGATTGACAGATTGATAGCTCTTTCTTGATTCTATGGGTGGTGGTGCATGGCCGTTCTCAGTTGGTGAAGTGATTTGTCTGGTTAATTCCGTTAATGAACGAGACCTTAACCTGCTAAATAGTTACATGTAACCACGGTTACATGGGCAACTTCTTAGAGGGACTTTGCGTGTCTAACGCAAGGAAGTTTGAGGCA	Eukaryota	TSAR	Alveolata	Dinoflagellata	Dinophyceae	Suessiales	Borghiellaceae	Borghiella	Borghiella_tenuissima	phototrophs	15
L226N	0.5	0	2014.41098	2018	ASV0185	GGGAAACTCACCAGGTCCAGACATAATAAGGATTGACAGATTGAGAGCTCTTTCTTGATTTTATGGGTGGTGGTGCATGGCCGTTCTTAGTTGGTGGAGTGATTTGTCTGGTTAATTCCGATAACGAACGAGACCTTAATCTGCTAAATAGTTGCAATCACTTTGGTGGTTGATTCAACTTCTTAGAGAGACTGTGTACGTTTAGTACGCGGAAGTTTGAGGCA	Eukaryota	Obazoa	Opisthokonta	Fungi	Chytridiomycota	NA	NA	NA	NA	saprotrophs/parasites	14
L226N	0.5	0	2014.41098	2018	ASV0839	GGGAAACTTACCAGGTCCAGACATAGTGAGGATTGACAGATTGAGAGCTCTTTCTTGATTCTATGGGTGGTGGTGCATGGCCGTTCTTAGTTGGTGGAGTGATTTGTCTGGTTAATTCCGTTAACGAACGAGACCCCCGCCTGCTAAATAGTTCGCTTAATGAATTTCATTTCGTAGAGCTTCTTAGAGGGACTTTGCGTGACTAACGCAAGGAAGTTGGGGGCA	Eukaryota	TSAR	Stramenopiles	Gyrista	Bolidophyceae	Parmales	Parmales_env_2	Parmales_env_2_X	Parmales_env_2_X_sp.	phototrophs	14
L226N	0.5	0	2014.41098	2018	ASV1347	GGAAAACTTACCAGGTCCAGACACGAGGATGATTAACAGATTGAGAGCTCTTTTTTGATTTTGTGGGTGGTGGTGCATGGCCGTTCTTAGTTGGTGGGTTGCCTTGTCAGGTTGATTCCGGTAACGAACGAGACCTCAGCCTGCTAAATAGTCACGCGTCCTTTTTGGATGCGCCTGACTTCTTAGAGGGACTATTGTCGTTTAGGCAATGGAAGTGTGAGGCA	Eukaryota	Archaeplastida	Chlorophyta	Chlorophyta	Chlorophyceae	Chlamydomonadales	Chlamydomonadales_X	NA	NA	phototrophs	14
L226N	0.5	0	2014.41098	2018	ASV2127	GGAAAACTTACCAGGTCCAGACACAGTAAGGATTGACAGATTGAAGATCTTTCTTGATTCTGTGGGTGGTGGTGCATGGCCGTTCTTAGTTGGTGGAGTGATTTGTCTGGTTAATTCCGTTAACGAACGAGACCTCGACCTGCTAAATAGTTCGACAATGGATTCTTTCATTGGACGCGACTTCTTAGAGGGACTATCGGTGTGTAGCCGACGGAAGTTCGAGGCA	Eukaryota	TSAR	Rhizaria	Cercozoa	Filosa-Sarcomonadea	Glissomonadida	Sandonidae	NA	NA	heterotrophs	14
L226N	0.5	0	2014.41098	2018	ASV2387	GGAAAACTCACCAGGTCCGGACATAGTAAGGATTGACAGATTGAGAGCTCTTTCTTGATTCTATGGGTGGTGGTGCATGGCCGTTCTTAGTTGGTGGAGTGATTTGTCTGGTTAATTCCGTTAACGAACGAGACCTTAACCTGCTAAATAGCTGCGGGAACGTGAGTTCTTGGCTGGCTTCTTAGAGGGACTAACCACATTTAGTGGTTGGAAGTTTGAGGCA	Eukaryota	NA	NA	NA	NA	NA	NA	NA	NA	NA	14
L226N	0.5	0	2014.41098	2018	ASV2400	GGGAAACTTACCAGGTCCAGACATAGTGAGGATTGACAGATTGAGAGCTCTTTCTTGATTCTATGGGTGGTGGTGCATGGCCGTTCTTAGTTGGTGGAGTGATTTGTCTGGTTAATTCCGTTAACGAACGAGACCCCCGCCTGCTAAATAGTCATATGAATGCTTTGCATTCGTACTGGCTTCTTAGAGGGACTTTCGGTGACTTTAACCGAAGGAAGTTGGGGGCA	Eukaryota	TSAR	Stramenopiles	Gyrista	Chrysophyceae	Synurales	Synuraceae	NA	NA	phototrophs	14
L226N	0.5	0	2014.41098	2018	ASV2543	GGGAAACTCACCAGGTCCAGACATAGTGAGGATTGACAGATTGAGAGCTCTTTCTTGATTCTATGGGTGGTGGTGCATGGCCGTTCTTAGTTGGTGGAGTGATTTGTCTGGTTAATTCCGATAACGAACGAGACCCCCGCCTGCTAAATAGTTACGTCAATTCTTTGAATTTTCAGTTAGCTTCTTAGAGGGACTTCTGGTGATTAACCAGAGGAAGTTGGGGGCA	Eukaryota	TSAR	Stramenopiles	Gyrista	NA	NA	NA	NA	NA	NA	14
L226N	0.5	0	2014.41098	2018	ASV2600	GGAAAACTTACCAGGTCCAGACATAGTGAGGATTGACAGATTGAGAGCTCTTTCTTGATTCTATGGGTGGTGGTGCATGGCCGTTCTTAGTTGGTGGGTTGCCTTGTCAGGTTGATTCCGGTAACGAACGAGACCTCAGCCTGCTAAATAGTCCTAGTTGCTTTTTGCAGCTAGCTGACTTCTTAGAGGGACTATTGGCGTTTAGTCAATGGAAGTATGAGGCA	Eukaryota	Archaeplastida	Chlorophyta	Chlorophyta	Chlorophyceae	Sphaeropleales	Sphaeropleales_X	Asterarcys	Asterarcys_sp.	phototrophs	14
L226N	0.5	0	2014.41098	2018	ASV3519	GGAAAACTCACCAGGTCCAGACATGGGAAGGATTGACAGATTGAAAGCTCTTTCTTGATTCTATGGGTGGTGGTGCATGGCCGTTCTTAGTTGGTGGAGTGATTTGTCTGGTTAATTCCGTTAACGAACGAGACCCCCGCCTGCTAAATAGTTGTATCAATGCCTAGCATTGGTGTCAGCTTCTTAGAGGGACTTTCGGTGACTAACCGAAGGAAGTTGGGGGCA	Eukaryota	TSAR	Stramenopiles	Gyrista	Chrysophyceae	NA	NA	NA	NA	phototrophs	14
L226N	0.5	0	2014.41098	2018	ASV4508	GGAAAACTCACCAGGTCCGGACATAGTAAGGATTGACAGATTGAGAGCTCTTTCTTGATTCTGTGGGTGGTGGTGCATGGCCGTTCTTAGTTGGTGGAGTGATTTGTCTGGTTAATTCCGATAACGAACGAGACCTTAACCTGCTAACTAGCAGCGTGTACGTGAGTATGCGACGCTTCTTAGAGGGACTGACTATGGTTAATAGTCGGAAGTTTGAGGCA	Eukaryota	Obazoa	Opisthokonta	Fungi	Opisthosporidia	Microsporida	Microsporida_X	Paramicrosporidium	Paramicrosporidium_saccamoebae	parasites	14
L226N	0.5	0	2014.41098	2018	ASV4509	GGGAAACTTACCAGGTCCAGACATAGTGAGGATTGACAGATTGAGAGCTCTTTCTTGATTCTATGGGTGGTGGTGCATGGCCGTTCTTAGTTGGTGGAGTGATTTGTCTGGTTAATTCCGTTAACGAACGAGACCCCCGCCTGCTAAATAGTCGGGCGAATGCTTAGCATTCACACCGGCTTCTTAGAGGGACTTTCGGTGACTAACCGAAGGAAGTTGGGGGCA	Eukaryota	TSAR	Stramenopiles	Gyrista	Chrysophyceae	NA	NA	NA	NA	phototrophs	14
L226N	0.5	0	2014.41098	2018	ASV0121	GGAAAACTTACCAGGTCCAGACATAGTGAGGATTGACAGATTGAGAGCTCTTTCTTGATTCTATGGGTGGTGGTGCATGGCCGTTCTTAGTTGGTGGGTTGCCTTGTCAGGTTGATTCCGGTAACGAACGAGACCTCAGCCTGCTAAATAGTCACGGGTGCTCCGGCAGCCGGCGGACTTCTTAGAGGGACTATTGGCGACTAGCCAATGGAAGCATGAGGCA	Eukaryota	Archaeplastida	Chlorophyta	Chlorophyta	Trebouxiophyceae	Chlorellales	Chlorellales_X	NA	NA	phototrophs	13
L226N	0.5	0	2014.41098	2018	ASV0155	GGGAAACTTACCAGGTCCAGACATAGTAAGGATTGACAGATTGATAGCTCTTTCTTGATTCTATGGGTGGTGGTGCATGGCCGTTCTTAGTTGGTGGAGTGATTTGTCTGGTTAATTCCGATAACGAACGAGACCTTAACCTGCTAACTAGTCTTGCTCATTTCATGGGTACTGACTTCTTAGAGGGACTATGTGTCGAAAAGCACATGGAAGTTTGAGGCA	Eukaryota	TSAR	Alveolata	Ciliophora	Litostomatea	Litostomatea_X	Litostomatea_XX	NA	NA	heterotrophs	13
L226N	0.5	0	2014.41098	2018	ASV0357	GGGAAACTCACCAGGTCCAGACAAAATAAGGATTGACAGATTGAGAGCTCTTTCTTGATCTTTTGGATGGTGGTGCATGGCCGTTCTTAGTTGGTGGAGTGATTTGTCTGCTTAATTGCGATAACGAACGAGACCTCGGCCCTTAAATAGCCCGGTCCGCATTTGCGGGCCGCTGGCTTCTTAGGGGGACTATCGGCTCAAGCCGATGGAAGTGCGCGGCA	Eukaryota	Obazoa	Opisthokonta	Fungi	Ascomycota	Pezizomycotina	Eurotiomycetes	NA	NA	heterotrophs	13
L226N	0.5	0	2014.41098	2018	ASV0359	GGGAAACTTACCAGGTCCAGACATAGTGAGGATTGACAGATTGAGAGCTCTTTCTTGATTCTATGGGTGGTGGTGCATGGCCGTTCTTAGTTGGTGGAGTGATTTGTCTGGTTAATTCCGTTAACGAACGAGACCCCCGCCTGCTAAATAGTTTGTCCAATGCCTAGCATTGGTTTGAGCTTCTTAGAGGGACTTTCGGTGACTAACCGAAGGAAGTTGGGGGCA	Eukaryota	TSAR	Stramenopiles	Gyrista	Chrysophyceae	NA	NA	NA	NA	phototrophs	13
L226N	0.5	0	2014.41098	2018	ASV0432	GGAAAACTCACCAGGTCCGGACATAGTAAGGATTGACAGATTGAGAGCTCTTTCTTGATTCTATGGGTGGTGGTGCATGGCCGTTCTTAGTTGGTGGAGTGATTTGTCTGGTTAATTCCGTTAACGAACGAGACCTTAACCTGCTAAATAGCCGGGCGGCCTGCGGGCCGTGCCGGCTTCTTAGAGGGACTGACCGCGTTTAGCGGTCGGAAGTTTGAGGCA	Eukaryota	Obazoa	Opisthokonta	Fungi	Rozellomycota	Rozellomycota_X	Rozellomycota_XX	Rozella	Rozella_sp.	parasites	13
L226N	0.5	0	2014.41098	2018	ASV0482	GGGAAACTTACCAGGTCCAGACATAGTGAGGATTGACAGATTGAGAGCTCTTTCTTGATTCTATGGGTGGTGGTGCATGGCCGTTCTTAGTTGGTGGGTTGTCTTGTCAGGTTGATTCCGGTAACGAACGAGACCTCAGCCTTTAAATAGTCACTGTCGCTTTTTGCGGCTGGCTTGACTTCTTAGAGGGACAGTTGGCGTTTAGTCAACGGAAGTATGAGGCA	Eukaryota	Archaeplastida	Chlorophyta	Chlorophyta	Chlorophyceae	Sphaeropleales	Sphaeropleales_X	Desmodesmus	Desmodesmus_pannonicus	phototrophs	13
L226N	0.5	0	2014.41098	2018	ASV0701	GGAAAACTCACCAGGTCCAGACATAGGTAGGATTGACAGATTGATAGTTTTTTCTTGATTCTATGGGTGGTGGTGCATGGCCGTTCTTAGTTGGTGGAGTGATTTGTCTGGTTAATTCCGATAACGAACGAGATCTTATCCTGCTAAATAGCCGCGATAATTTGATTCAATTTAGCGTCTGGCTTCTTAGAGGGACTTTGTGTTTTAAACATGAGGAAGTTTGAGGCA	Eukaryota	TSAR	NA	NA	NA	NA	NA	NA	NA	NA	13
L226N	0.5	0	2014.41098	2018	ASV0752	GGAAAACTTACCAGGTCCAGAGATGTAGAGGATTGACAGATTGAAGCTCTTTCTTGATCACTTCGGTGGTGGTGCATGGCCGTTCTTAGTTGGTGGAGTGATTTGTCTGGTTAATTCCGTTAACGAACGAGACCTCAGCCTGCTTTTGTAGTTGTGGCCATCTTCGGCTGGCTCTGCAACTTCTTAGAGGGACTATCGGTTTTTCGCCGATGGAAGTTTGAGGCA	Eukaryota	TSAR	Rhizaria	Cercozoa	Endomyxa-Phytomyxea	Plasmodiophorida	Plasmodiophorida_X	Plasmodiophorida_XX	Plasmodiophorida_XX_sp.	parasites	13
L226N	0.5	0	2014.41098	2018	ASV0981	GGGAAACTTACCAGGTCCAGACATAGTGAGGATTGACAGATTGAGAGCTCTTTCTTGATTCTATGGGTGGTGGTGCATGGCCGTTCTTAGTTGGTGGAGTGATTTGTCTGGTTAATTCCGTTAACGAACGAGACTTTGACCTGCTAAATAGTCACCGTAACTACGGTTGCGGCTAGGCTTCTTAGAGGGACATTGCGTGTCTAACGCAAGGAAGTTCAAAGCA	Eukaryota	TSAR	Alveolata	NA	NA	NA	NA	NA	NA	NA	13
L226N	0.5	0	2014.41098	2018	ASV1137	GGAAAACTCACCAGGTCCGGACATAGTAAGGATTGACAGATTGAGAGCTCTTTCTTGATTCTGTGGGTGGTGGTGCATGGCCGTTCTTAGTTGGTGGAGTGATTTGTCTGGTTAATTCCGATAACGAACGAGACCTTAACCTGCTAACTAGTTGCAGGTACGTGAGTATCTGACACTTCTTAGAGGGACTGACTACGCTTAGTAGTCGGAAGTTTGAGGCA	Eukaryota	Obazoa	Opisthokonta	Fungi	NA	NA	NA	NA	NA	heterotrophs	13
L226N	0.5	0	2014.41098	2018	ASV1635	GGGAAACTTACCAGGTCCAGACATAGTTAGGATTGACAGATTGATAGCTCTTTCTTGATTCTATGGGTGGTGGTGCATGGCCGTTCTTAGTTGGTGGAGTGATTTGTCTGGTTAATTCCGTTAACGAACGAGACCTTAACCTGCTAAATAGTCATGCTGTGAATAACAGTATTGACTTCTTAGAGGGACTATGCGTTCAAGCGCATGGAAGTTTGAGGCA	Eukaryota	TSAR	Alveolata	Ciliophora	Prostomatea	Prostomatea_X	Prostomatea_XX	Hexasterias	Hexasterias_problematica	heterotrophs	13
L226N	0.5	0	2014.41098	2018	ASV1825	GGGAAACTTACCAGGTCCAGACATAGTTAGGATTGACAGATTGAGAGCTCTTTCTTGATTCTATGGGTGGTGGTGCATGGCCGTTCTTAGTTGGTGGAGTGATTTGTCTGGTTAATTCCGTTAACGAACGAGACCCCCGCCTGCTAAATAGTCATATGAATGCTTTGCATTCGTACTGGCTTCTTAGAGGGACTTTCGGTGACTTTAACCGAAGGAAGTTGGGGGCA	Eukaryota	TSAR	Stramenopiles	Gyrista	Chrysophyceae	NA	NA	NA	NA	phototrophs	13
L226N	0.5	0	2014.41098	2018	ASV2160	GGAAAACTTACCAGGTCCAGACATGGGAAGGATTGACAGATTGAGAGCTCTTTCTTGATTCTATGGGTGGTGGTGCATGGCCGTTCTTAGTTGGTGGAGTGATTTGTCTGGTTAATTCCGTTAACGAACGAGACTTTGACCTACTAAATAGACACTATAGTCTTGGCTATAGCTGGCTTCTTAGAGGGACTTTGCGTGTTTAAGGCAAGGAAGTGCAAAGCA	Eukaryota	TSAR	Alveolata	Apicomplexa	Gregarinomorphea	Neogregarinorida	Actinocephalidae	NA	NA	parasites	13
L226N	0.5	0	2014.41098	2018	ASV2501	GGGAAACTTACCAGGTCCAGACATAGTGAGGATTGACAGATTGATAGCTCTTTCTTGATTCTATGGGTGGTGGTGCATGGCCGTTCTTAGTTGGTGGAGTGATTTGTCTGGTTAATTCCGTTAACGAACGAGACCTTAGCCTACTAAATAGTCGTTTCAATTCTATTGACTATGACTTCTTAGAGGGACTTTGTACTAAATACAAGGAAGTTTGAGGCA	Eukaryota	TSAR	Alveolata	Ciliophora	Spirotrichea	Choreotrichida-Tintinnina	Tintinnidiidae	Tintinnidiidae_X	Tintinnidiidae_X_sp.	heterotrophs	13
L226N	0.5	0	2014.41098	2018	ASV2954	GGAAAACTCACCAGGTCCGGACATAGTAAGGATTGACAGATTGAGAGCTCTTTCTTGATTCTATGGGTGGTGGTGCATGGCCGTTCTTAGTTGGTGGAGTGATTTGTCTGGTTAATTCCGATAACGAACGAGACCTTAACCTGCTAAATAGTGGCGCTAACCATGTGTTGGCGTCTCACTTCTTAGAGGGACTGACTACGATTAGTGGTCGGAAGTTTGAGGCA	Eukaryota	Obazoa	Opisthokonta	NA	NA	NA	NA	NA	NA	heterotrophs	13
L226N	0.5	0	2014.41098	2018	ASV3277	GGAAAACTCACCAGGTCCAGACATAGTAAGGATTGACAGATTGATAGCTCTTTCTTGATTCTATGGGTGGTGGTGCATGGCCGTTCTTAGTTGGTGGAGTGATTTGTCTGGTTAATTCCGATAACGAACGAGACCTTAACCTGCTAAATAGTTACACTAACCTTGGTTGGTGCGAACTTCTTAGAGGGACTGACTACGTTTAGTGGTCGGAAGTTTGAGGCA	Eukaryota	Obazoa	Opisthokonta	Fungi	NA	NA	NA	NA	NA	heterotrophs	13
L226N	0.5	0	2014.41098	2018	ASV3620	GGGAAACTTACCAGGTCCAGACATAGTTAGGATTGACAGATTGATAGCTCTTTCTTGATTCTATGGGTGGTGGTGCATGGCCGTTCTTAGTTGGTGGAGTGATTTGTCTGGTTAATTCCGTTAACGAACGAGACCCCCGCCTGCTAAATAGTGATATCAATGCTTAGCATTGGTATTATCTTCTTAGAGGGACTTTTGGTGACTAACCAAAGGAAGTTGGGGGCA	Eukaryota	TSAR	Stramenopiles	Gyrista	Chrysophyceae	NA	NA	NA	NA	phototrophs	13
L226N	0.5	0	2014.41098	2018	ASV0239	GGAAAACTTACCAGGTCCAGACATAGTGAGGATTGACAGATTGAGAGCTCTTTCTTGATTCTATGGGTGGTGGTGCATGGCCGTTCTTAGTTGGTGGAGTGATTTGTCTGGTTAATTCCGTTAACGAACGAGACCCCCGCCTGCTAAATAGTTAGGTCAATGCTTAGCATTGATTGTAGCTTCTTAGAGGGACTTTCGGTGACTAACCGAAGGAAGTTGGGGGCA	Eukaryota	TSAR	Stramenopiles	Gyrista	Chrysophyceae	Ochromonadales	Ochromonadaceae	NA	NA	phototrophs	12
L226N	0.5	0	2014.41098	2018	ASV0503	GGAAAACTTACTAGGTCCAGACGTAGGAAGGATTGACAGATTGAGAGCTCTTTCTTGATTCTATGGGTGGTGGTGCATGGCCGTTCTTAGTTGGTGGAGTAATTTGTCTGGTTAATTCCGATAACGAACGAGACCTTAATCTGCTAAATAGACACTGTAGCTTAGGCTGCAGCTGCGCTTCTTAGAGAGACCACAGACGTCTAGTCTGAGGAGGTTCAAGGCA	Eukaryota	NA	NA	NA	NA	NA	NA	NA	NA	NA	12
L226N	0.5	0	2014.41098	2018	ASV0639	GGGAAACTTACCAGGTCCAGACATAGTGAGGATTGACAGATTGAGAGCTCTTTCTTGATTCTATGGGTGGTGGTGCATGGCCGTTCTTAGTTGGTGGAGTGATTTGTCTGGTTAATTCCGTTAACGAACGAGACCTCCGCCTGCTAATTAGTTGTATTAATACTTTGTATTGATTACATCTTCTTAGAGGGACTTTTGGTGACTAACCAAAGGAAGTTGGAGGCA	Eukaryota	TSAR	Stramenopiles	Gyrista	Hyphochytriomyceta	Hyphochytriales	Hyphochytrydiales_X	Hyphochytrydiales_XX	Hyphochytrydiales_XX_sp.	saprotrophs	12
L226N	0.5	0	2014.41098	2018	ASV0761	GGAAAACTTACCAGGTCCGGACACAGTAAGGATTGACAGATTGACGCTCTTTCGTGATTCTGTGGGTAGTGGTGCATGGCCGTTCTTAGTTGGTGGAGTGATTTGTCTGGTTAATTCCGATAACGAGCGAGACCTCAGCCTACTAATTAGACAATCAAATCTTTGGATTTGTATTAGCTTCTTAGAGGGACTATCGGTGTCCAGCCGATGGAGGTTTGAGGCA	Eukaryota	TSAR	Rhizaria	Cercozoa	Endomyxa	Vampyrellida	Penardia-lineage	Penardia-lineage_X	Penardia-lineage_X_sp.	heterotrophs	12
L226N	0.5	0	2014.41098	2018	ASV0804	GGGAAACTTACCAGGTCCAGACATAGTGAGGATTGACAGATTGAGAGCTCTTTCTTGATTCTATGGGTGGTGGTGCATGGCCGTTCTTAGTTGGTGGAGTGATTTGTCTGGTTAATTCCGTTAACGAACGAGACCTTAGCCTGCTAACTAGTCGCGGCGATCTCGATCGTCACCGGCTTCTTAGAGGGACTTTGTGGCACTAAACACAAGGAAGTTTGAGGCA	Eukaryota	TSAR	Alveolata	Ciliophora	Spirotrichea	Oligotrichida	Strombidiidae	Strombidium	NA	heterotrophs	12
L226N	0.5	0	2014.41098	2018	ASV1135	GGAAAACTCACCAGGTCCAGACATGGGAAGGATTGACAGATTGAAAGCTCTTTCTTGATTCTATGGGTGGTGGTGCATGGCCGTTCTTAGTTGGTGGAGTGATTTGTCTGGTTAATTCCGTTAACGAACGAGACCTTAACCTGCTAAATAGTTACATGTAACCTCGGTTACATGGGCAACTTCTTAGAGGGACTTTGCGTGTCTAACGCAAGGAAGTTTGAGGCA	Eukaryota	TSAR	Alveolata	Dinoflagellata	Dinophyceae	Suessiales	NA	NA	NA	NA	12
L226N	0.5	0	2014.41098	2018	ASV1188	GGAAAACTTACCAGGTCCAGACATAGTGAGGATTGACAGATTGAGAGCTCTTTCTTGATTCTATGGGTGGTGGTGCATGGCCGTTCTTAGTTGGTGGGTTGCCTTGTCAGGTTGATTCCGGTAACGAACGAGACCTCAGCCTGCTAAATAGTCACGCTTGGTTTTCCAGGCGGCCGACTTCTTAGAGGGACTATTGGCGACTAGCCAGTGGAAGCATGAGGCA	Eukaryota	Archaeplastida	Chlorophyta	Chlorophyta	Trebouxiophyceae	NA	NA	NA	NA	phototrophs	12
L226N	0.5	0	2014.41098	2018	ASV1303	GGGAAACTTACCAGGTCCAGACATAGTGAGGATTGACAGATTGAGAGCTCTTTCTTGATTCTATGGGTGGTGGTGCATGGCCGTTCTTAGTTGGTGGAGTGATTTGTCTGGTTAATTCCGTTAACGAACGAGACCCCCGCCTGCTAAATAGTTGGGTTAATGCTTAGCATTGATTACAGCTTCTTAGAGGGACTTTTGGTGACTAACCAAAGGAAGTTGGGGGCA	Eukaryota	TSAR	Stramenopiles	Gyrista	Chrysophyceae	NA	NA	NA	NA	phototrophs	12
L226N	0.5	0	2014.41098	2018	ASV1402	GGAAAACTCACCAGGTCCGGACATGGCAAGGATTGACAGATTGAGAGCGCTTTCATGATTCTGTGGGTGGTGGTGCATGGCCGTTCTTAGTTGGTGGAGTGATTTGTCTGGTTAATTCCGATAACGAACGAGACCTCTGCTGCTAGCTGGTGTGGTGTATGTGGATACACCAACTCACTAACAGGACTGACCGCGCTTAGCGGTCGGAAGTTCGAGGCA	Eukaryota	Obazoa	Opisthokonta	NA	NA	NA	NA	NA	NA	heterotrophs	12
L226N	0.5	0	2014.41098	2018	ASV1490	GGAAAACTCACCAGGTCCAGACATAGTTAGGATTGACAGATTGATAGCTCTTTCTTGATTCTATGGGTGGTGGTGCATGGCCGTTCTTAGTTGGTGGAGTGATTTGTCTGGTTAATTCCGATAACGAACGAGGTCTTAGCCTGCTAAATAGCTGTCAGATAATTAAGTCTGGCTCAGCTTCTTAGAGGGACTTTGTGGTTTAAACATGAGGAAGTTTGAGGCA	Eukaryota	TSAR	Alveolata	NA	NA	NA	NA	NA	NA	NA	12
L226N	0.5	0	2014.41098	2018	ASV1865	GGAAAACTTACCAGGTCCAGACATAGTGAGGATTGACAGATTGAGAGCTCTTTCTTGATTCTATGGGTGGTGGTGCATGGCCGTTCTTAGTTGGTGGGTTGCCTTGTCAGGTTGATTCCGGTAACGAACGAGACCTCAGCCTACTAAATATGTCATTTCCGCATCCCGCGGAAAGCCGACTTCTTAGAGGGACAGATGATGATTAATCATCGGAAGTATGAGGCA	Eukaryota	Archaeplastida	Chlorophyta	Chlorophyta	Chlorophyceae	Sphaeropleales	Sphaeropleales_X	Quadrigula	Quadrigula_closterioides	phototrophs	12
L226N	0.5	0	2014.41098	2018	ASV2059	GGGAAACTTACCAGGTCCAGACATAGTAAGGATTGACAGATTGAGAGCTCTTTCTTGATTCTATGGGTGGTGGTGCATGGCCGTTCTTAGTTGGTGGAGTGATTTGTCTGGTTAATTCCGTTAACGAACGAGACCTCCGCGTGCTAAATAGTTCCGATTGCTTTTTAAGCAGTTTTGGATCTTCTTAGAGGGACTTTTGGCGATTAGCCAAAGGAAGTTGGAGGCA	Eukaryota	TSAR	Stramenopiles	Gyrista	Peronosporomycetes	Peronosporomycetes_X	Haptoglossales	Haptoglossa	Haptoglossa_sp.	parasites	12
L226N	0.5	0	2014.41098	2018	ASV2375	GGGAAACTTACCAGGTCCAGACATAGTGAGGATTGACAGATTGATAGCTCTTTCTTGATTCTATGGGTGGTGGTGCATGGCCGTTCTTAGTTGGTGGAGTGATTTGTCTGGTTAATTCCGTTAACGAACGAGACCCCCGCCTGCTAAATAGTTATATCAATGCTTAGCATTGATGTTAGCTTCTTAGAGGGACTTTCGGTGACTAACCGAAGGAAGTTGGGGGCA	Eukaryota	TSAR	Stramenopiles	Gyrista	Chrysophyceae	NA	NA	NA	NA	phototrophs	12
L226N	0.5	0	2014.41098	2018	ASV2429	GGAAAACTCACCAGGTCCAGACATGGTAAGGATTGACAGATTGATAGCTCTTTCTTGATTCTATGGGTGGTGGTGCATGGCCGTTCTTAGTTGGTGGAGTGATTTGTCTGGTTAATTCTATGAACGAACGAGACCTTAATCTGCTAAATAGTAGCGTAAAGCCTCGGCTTTATGATATACTTCTTAGAGGGACGTTGCGTGTCTAACGCAAGGCAGTATGAGGCA	Eukaryota	TSAR	Alveolata	Chrompodellids	Colpodellidea	Colpodellida	Colpodellida_CHR1	Colpodellida_CHR1_X	Colpodellida_CHR1_X_sp.	NA	12
L226N	0.5	0	2014.41098	2018	ASV2519	GGGAAACTTACCAGGTCCAGACATAGTGAGGATTGACAGATTGAGAGCTCTTTCTTGATTCTATGGGTGGTGGTGCATGGCCGTTCTTAGTTGGTGGAGTGATCTGTCTGGTTAATTCCGATAACGAACGAGACCTTAACCTGCTAAATAGGGTCGGGAACTTGATTTCCGTATCACTTCTTAGAGGGACTTTGCGTGTATAACGCAAGGAAGTTTGAGGCA	Eukaryota	TSAR	Alveolata	Apicomplexa	Coccidiomorphea	Eimeriida	Eimeriidae	Goussia1	NA	parasites	12
L226N	0.5	0	2014.41098	2018	ASV2650	GGAAAACTCACCAGGTCCAGACATGGGAAGGATTGACAGATTGAAAGCTCTTTCTTGATTCTATGGGTGGTGGTGCATGGCCGTTCTTAGTTGGTGGAGTGATTTGTCTGGTTAATTCCGTTAACGAACGAGACCCCCGCCTGCTAAATAGTTTAGCGAATGCTTAGCATTGGCTTAAGCTTCTTAGAGGGACTTTCGGTGACTAACCGAAGGAAGTTGGGGGCA	Eukaryota	TSAR	Stramenopiles	Gyrista	Chrysophyceae	NA	NA	NA	NA	phototrophs	12
L226N	0.5	0	2014.41098	2018	ASV3163	GGGAAACTTACCAGGTCCAGACATAGTAAGGATTGACAGATCGATAGCTCTTTCTCGATTCTATGGGTGGTGGTGCATGGCCGTTCTTAGTTGGTGGAGTGATTTGTCTGGTTAATTCCGTTAACGAACGAGACCTTAACCTGCTAAATAGTTACATGTAACCCCGGTTACATGGGCAACTTCTTAGAGGGACTTTGTGTGTCTAACGCAAGGAAGTTTGAGGCA	Eukaryota	TSAR	Alveolata	Dinoflagellata	Dinophyceae	Suessiales	NA	NA	NA	NA	12
L226N	0.5	0	2014.41098	2018	ASV3552	GGAAAACTCACCAGGTCCAGACATGGGAAGGATTGACAGATTGAAAGCTCTTTCTTGATTCTATGGGTGGTGGTGCATGGCCGTTCTTAGTTGGTGGAGTGATTTGTCTGGTTAATTCCGTTAACGAACGAGACCCCCGCCTGCTAAATAGTAGCCACAATGCTTTGCATTGTGCGTTCTGCTTCTTAGAGGGACTTTCGGTGACTAACCGAAGGAAGTTGGGGGCA	Eukaryota	TSAR	Stramenopiles	Gyrista	NA	NA	NA	NA	NA	NA	12
L226N	0.5	0	2014.41098	2018	ASV3626	GGGAAACTCACCAGGTCCAGACATATGAAGGATTGACAGATTGAGAGCTCTTTCTTGATTCTATGGGTGGTGGTGCATGGCCGTTCTTAGTTGGTGGAGTGATTTGTCTGGTTAATTCCGTTAACGAACGAGACCTTAACCTGCTAAATAGTTGGAGTCACTTTGGTGGCTTTCAACTTCTTAGAGGGACTATAGACGACTAGTCTATGGAAGTTTGAGGCA	Eukaryota	Obazoa	Opisthokonta	Fungi	Chytridiomycota	NA	NA	NA	NA	saprotrophs/parasites	12
L226N	0.5	0	2014.41098	2018	ASV3807	GGGAAACTCACCAGGTCCAGACATAGTAAGGATTGACAGATTGAGAGCTCTTTCTTGATTCTATGGGTGGTGGTGCATGGCCGTTCTTAGTTGGTGGAGTGATTTGTCTGGTTAATTCCGATAACGAACGAGACCTTAACCTGCTAAATAGATACATGAACTTTGGTTTATGAGATCTTCTTAGAGGGACTATGGATGTTTAATTCATGGAAGTTTGAGGCA	Eukaryota	Obazoa	Opisthokonta	Fungi	NA	NA	NA	NA	NA	heterotrophs	12
L226N	0.5	0	2014.41098	2018	ASV4617	GGAAAACTCACCAGGTCCAGAGATAGGAAGGATTGACAGATTGAGAGCTCTTTCATGATTCTATCGGTGGTGGTGCATGGCCGTTCTTAGTTGGTGGAGTGATTTGTCTGCTTAATTGCGATAACGAACGAGACCTCGACCTGCTAACTAGCCGCGCGCACGCGAGTGGGCGTCGGCTTCTTAGAGGGACAATCGACGCGTAGTCGAGGGAAGAGAGGCA	Eukaryota	Obazoa	Opisthokonta	NA	NA	NA	NA	NA	NA	heterotrophs	12
L226N	0.5	0	2014.41098	2018	ASV4618	GGGAAACTTACCAGGTCCAGACATAGTAAGGATTGACAGATTGAGAGCTCTTTCTTGATTCTATGGGTGGTGGTGCATGGCCGTTCTTAGTTGGTGGAGTGATTTGTCTGGTTAATTCCGTTAACGAACGAGACCCCCGCCTGCTAAATAGGGCTGTGAATGTTTGACATTCACAGATACTTCTTAGAGGGACTTTCGGTGACTAATCGAAGGAAGTTGGGGGCA	Eukaryota	TSAR	Stramenopiles	Gyrista	NA	NA	NA	NA	NA	NA	12
L226N	0.5	0	2014.41098	2018	ASV0166	GGAAAACTCACCAGGTCCGGACATAGTAAGGATTGACAGATTGAGAGCTCTTTCATGATTCTATGGGTGGTGGTGCATGGCCGTTCTTAGTTGGTGGAGTGATTTGTCTGGTTAATTCCGTTAACGAACGAGACCTTAACCTGCTAAATAGGTGCGCGAGCCTTCTGGCTCGTAGTGCGTTCTTAGAGGGACAAACCACGGCTAGTGGTTGGAAGTTTGAGGCA	Eukaryota	Obazoa	Opisthokonta	Fungi	Rozellomycota	Rozellomycota_X	Rozellomycota_XX	Rozellomycota_XXX	Rozellomycota_XXX_sp.	parasites	11
L226N	0.5	0	2014.41098	2018	ASV0368	GGGAAACTTACCAGGTCCAGACATAGTGAGGATTGACAGATTGATAGCTCTTTCTTGATTCTATGGGTGGTGGTGCATGGCCGTTCTTAGTTGGTGGAGTGATTTGTCTGGTTAATTCCGTTAACGAACGAGACCCCCGCCTGCTAAATAGTTGTGCGAATGCTTAGCATTGGCGTCAGCTTCTTAGAGGGACTTTCTGTGACTAACCGAAGGAAGTTGGGGGCA	Eukaryota	TSAR	Stramenopiles	Gyrista	Chrysophyceae	NA	NA	NA	NA	phototrophs	11
L226N	0.5	0	2014.41098	2018	ASV0472	GGAAAACTCACCAGGTCCAGACATGGGAAGGATTGACAGATTGAGAGCTCTTTCTTGATTCTATGGGTGGTGGTGCATGGCCGTTCTTAGTTGGTGGAGTGATTTGTCTGGTTAATTCCGTTAACGAACGAGACTTTGACCTGCTAAATAGACACTATAGATTCGTCTATAGCTGTGCTTCTTAGAGGGACTTTGCGTGTTTAACGCAAGGAAGTTCAAAGCA	Eukaryota	TSAR	Alveolata	Apicomplexa	Gregarinomorphea	Neogregarinorida	Actinocephalidae	Monocystis	Monocystis_sp.	parasites	11
L226N	0.5	0	2014.41098	2018	ASV0700	GGAAAACTTACCAGGTCCAGACATAGTGAGGATTGACAGATTGATAGCTCTTTCTTGATTCTATGGGTGGTGGTGCATGGCCGTTCTTAGTTGGTGGAGTGATTTGTCTGGTTAATTCCGTTAACGAACGAGACCTTAGCCTACTAACTAGTCGAGCCAATCTCCGATTGGCCGCGACTTCTTAGAGGGACTTTGTGGCTCCAAACACAAGGAAGTTTGAGGCA	Eukaryota	TSAR	Alveolata	Ciliophora	Spirotrichea	Hypotrichia	NA	NA	NA	heterotrophs	11
L226N	0.5	0	2014.41098	2018	ASV0898	GGAAAACTTACCAGGTCCAGACATAGTGAGGATTGACAGATTGAGAGCTCTTTCTTGATTCTATGGGTGGTGGTGCATGGCCGTTCTTAGTTGGTGGGTTGCCTTGTCAGGTTGATTCCGGTAACGAACGAGACCTCAGCCTGCTAAATAGTCACGGTTGGTTTGTCCAGCTGGCGGACTTCTTAGAGGGACTCTCTGCGACTAGCAGATGGAAGTGTGAGGCG	Eukaryota	Archaeplastida	Chlorophyta	Chlorophyta	Trebouxiophyceae	Chlorellales	Chlorellales_X	NA	NA	phototrophs	11
L226N	0.5	0	2014.41098	2018	ASV1640	GGGAAACTTACCAGGTCCAGACATAGTGAGGATTGACAGATTGAGAGCTCTTTCTTGATTCTATGGGTGGTGGTGCATGGCCGTTCTTAGTTGGTGGAGTGATTTGTCTGGTTAATTCTATGAACGAACGAGACCTTAATCTGCTAAATAGTAGCGTAAAGCTTCGGCTTTATGATATACTTCTTAGAGGGACGTTGCGTGTCTAACGCAAGGCAGTATGAGGCA	Eukaryota	TSAR	NA	NA	NA	NA	NA	NA	NA	NA	11
L226N	0.5	0	2014.41098	2018	ASV1694	GGGAAACTTACCAGGTCCAGACATAGTTAGGATTGACAGATTGATAGCTCTTTCTTGATTCTACGGGTGGTGGTGCATGGCCGTTCTTAGTTGGTGGAGTGATTTGTCTGGTTAATTCCGTTAACGAACGAGACCTTAACCTGCTAAATAGTTACATGTAACCTTGGTTACATGGGCAACTTCTTAGAGGGACTTTGCGTGTCTAACGCAAGGAAGTTTGAGGCA	Eukaryota	TSAR	Alveolata	Dinoflagellata	Dinophyceae	Suessiales	Borghiellaceae	Borghiella	Borghiella_tenuissima	phototrophs	11
L226N	0.5	0	2014.41098	2018	ASV1778	GGAAAACTCACCAGGTCCGGACATAGTAAGGATTGACAGATTGAGAGCTCTTTCTTGATTCTATGGGTGGTGGTGCATGGCCGTTCTTAGTTGGTGGAGTGATTTGTCTGGTTAATTCCGTTAACGAACGAGACCTTAACCTACTAAATAGTTACGTCATTTCCGAATGACGGCGAACTTCTTAGAGGGACTATCGTGATCAAAACGATGGAAGTTTGAGGCA	Eukaryota	Obazoa	Opisthokonta	Ichthyosporea	Ichthyophonida	Pseudoperkinsidae	Pseudoperkinsidae_X	Anurofeca	Anurofeca_sp.	heterotrophs	11
L226N	0.5	0	2014.41098	2018	ASV2045	GGAAAACTCACCAGGTCCAGACATAGTAAGGATTGACAGATTGAGAGCTCTTTCATGATTCTATGGGTGGTGGTGCATGGCCGTTCTTAGTTGGTGGAGTGATTTGTCTGGTTAATTCCGATAACGAACGAGACCTTAACCTGCTAACTAGTTTACAGAACGCGAGTTCTGGGAAACTTCTTAGAGGGACTATCTGTGACTAACAGATGGAAGTTTGAGGCA	Eukaryota	Obazoa	Opisthokonta	Fungi	Opisthosporidia	Microsporida	Microsporida_X	Mitosporidium	Mitosporidium_daphniae	parasites	11
L226N	0.5	0	2014.41098	2018	ASV2301	GGGAAACTCACCAGGTCCAGACATAGTAAGGATTGACAGATTGAGAGCTCTTTCTTGATTCTATGGGTGGTGGTGCATGGCCGTTCTTAGTTGGTGGAGTGATTTGTCTGGTTAATTCCGATAACGAACGAGACCTTAACCTGCTAAATAGTTGAATTCACTTTGGTGGATGTTAACTTCTTAGAGGGACTATGGATGTTTAATCCATGGAAGTTTGAGGCA	Eukaryota	Obazoa	Opisthokonta	Fungi	Chytridiomycota	NA	NA	NA	NA	saprotrophs/parasites	11
L226N	0.5	0	2014.41098	2018	ASV2356	GGGAAACTTACCAGGTCCAGACATAGTGAGGATTGACAGATTGAGAGCTCTTTCTTGATTCTATGGGTGGTGGTGCATGGCCGTTCTTAGTTGGTGGAGTGATTTGTCTGGTTAATTCCGATAACGAACGAGATCTTATCCTGCTAAATAGCCGCGATAATTTGATTCAATTTAGCGTCTGGCTTCTTAGAGGGACTTTGTGTTTTAAACATGAGGAAGTTTGAGGCA	Eukaryota	NA	NA	NA	NA	NA	NA	NA	NA	NA	11
L226N	0.5	0	2014.41098	2018	ASV2373	GGAAAACTTACCAGGTCCAGACATAGTGAGGATTGACAGATTGAGAGCTCTTTCTTGATTCTATGGGTGGTGGTGCATGGCCGTTCTTAGTTGGTGGAGTGATTTGTCTGGTTAATTCCGTTAACGAACGAGACCCCCGCCTGCTAAATAGTTGGTTTAATGCTTTGCATTGAATTCAGCTTCTTAGAGGGACTTTTGGTGACTAACCAAAGGAAGTTGGGGGCA	Eukaryota	TSAR	Stramenopiles	Gyrista	Chrysophyceae	Chrysosaccales	Chrysosaccaceae	Chrysosaccus	Chrysosaccus_sp.	phototrophs	11
L226N	0.5	0	2014.41098	2018	ASV2705	GGGAAACTTACCAGGTCCAGACAAAGTGAGGATTGACAGATTGATAGCTCTTTCTTGATTCTTTGGGTGGTGGTGCATGGCCGTTCTTAGTTGGTGGAGTGATTTGTCTGGTTAATTCCGTTAACGAACGAGACCCCCGCCTGCTAACTAGATTGATGAATGCTTTGCATTGATAAAATCTTCTTAGAGGGACTTTCGGTGACTAACCGAAGGAAGTTGGGGGCA	Eukaryota	TSAR	Stramenopiles	Gyrista	Chrysophyceae	NA	NA	NA	NA	phototrophs	11
L226N	0.5	0	2014.41098	2018	ASV3126	GGAAAACTCACCAGGTCCAGACATAGTAAGGATTGACAGATTGATAGCTCTTTCTTGATTCTATGGGTGGTGGTGCATGGCCGTTCTTAGTTGGTGGAGTGATTTGTCTGGTTAATTCCGTTAACGAACGAGACCTTAACCTGCTAAATAGTAGCGCGAAACTTCTGTTTCGTGATTTACTTCTTAGAGGGACTTTGTGTGTCTAACACAAGGAAGTTTGAGGCA	Eukaryota	TSAR	Alveolata	Dinoflagellata	Dinophyceae	NA	NA	NA	NA	NA	11
L226N	0.5	0	2014.41098	2018	ASV3427	GGGAAACTTACCAGGTCCAGACATAGTGAGGATTGACAGATTGAGAGCTCTTTCTTGATTCTATGGGTGGTGGTGCATGGCCGTTCTTAGTTGGTGGAGTGATTTGTCTGGTTAATTCCGTTAACGAACGAGACCCCCGCCTGCTAAATAGTCGCGCGAATACTTAGTATTGGCGTCGTCTTCTTAGAGGGACTTTCGGTGACTAACCGAAGGAAGTTGGGGGCA	Eukaryota	TSAR	Stramenopiles	Gyrista	Chrysophyceae	NA	NA	NA	NA	phototrophs	11
L226N	0.5	0	2014.41098	2018	ASV4678	GGAAAACTTACCAGGTCCAGACATAGTGAGGATTGACAGATTGAAGATCTTTCTTGATTCTATGGGTGGTGGTGCATGGCCGTTCCTAGTTGGTGGAGTGATTTGTCTGGTTAATTCCGTTAACGAACGAGACCTCGACCTGCTAAATAGTCCGGCTAACCCTTTGGGTTGGTCTGGTACTTCTTAGAGGGACTATCGGTGCTTTAGCCGGTGGAAGTCCGAGGCA	Eukaryota	TSAR	Rhizaria	Cercozoa	NA	NA	NA	NA	NA	NA	11
L226N	0.5	0	2014.41098	2018	ASV0025	GGAAAACTCACCAGGTCCGGACATAAGAAGGATTGACAGATTGAAAGCTCTTTCTTGATTTTATGGGAGGTGGTGCATGGCCGTTCGTAGTTGGTGGAGTGATTTGTCTGGTTAATTCCGATAACGAACGAGACCTAAACCTGCTAAATAGGGGCGGGCACGCGAGTGCTTCGCACCTTCTTAGAGGGACTGAATACGTTTAGTATTCGGAAGTTTTAGGCA	Eukaryota	Obazoa	Opisthokonta	NA	NA	NA	NA	NA	NA	heterotrophs	10
L226N	0.5	0	2014.41098	2018	ASV0120	GGGAACCTTACCAGGCTCGTACATAGTCATGATTGACAGATTGAGAGTTCTTTCTCGATTCTATGGGTGGTGGTGCATGGCCGTTCTTAGTCGGTGAGGTGACTTGTCTGGTTAATTCCGATAACGGACGAGACCTCGACCTGATAATTAGTTGCGTTACAATCATGTGTGGCGTTAACTTCTTAAAGGGACTTTGTGACCAATCACAAGGAAGTTCGAGCCT	Eukaryota	TSAR	Alveolata	Apicomplexa	Gregarinomorphea	Eugregarinorida	Gregarinidae	Leidyana1	NA	parasites	10
L226N	0.5	0	2014.41098	2018	ASV0129	GGAAAACTCACCAGGTCCAGACATAGTAAGGATTGACAGATTGAGAGCTCTTTCTTGATTCTATGGGTGGTGGTGCATGGCCGTTCTTAGTTGGTGGAGTGATTTGTCTGGTTAATTCCGTTAACGAACGAGACCTTAACCTGCTAAATAGTCACACAAAGTCTTTACTTTGTGGGTCGACTTCTTAGAGGGACTATTGATGTTTAATCAATGGAAGTTTGAGGCA	Eukaryota	Obazoa	Opisthokonta	Fungi	NA	NA	NA	NA	NA	heterotrophs	10
L226N	0.5	0	2014.41098	2018	ASV0231	GGAAAACTTACCAGGTCCAGACATAGTGAGGATTGACAGATTGAGAGCTCTTTCTTGATTCTATGGGTGGTGGTGCATGGCCGTTCTTAGTTGGTGGGTTGCCTTGTCAGGTTGATTCCGGTAACGAACGAGACCTCAACCTGCTAAATAGTCACGATCGATTTTTTCGGTTGGCCGACTTCTTAGAGGGACTGTTGGCGACTAGCCAATGGAAGTTTGAGGCA	Eukaryota	Archaeplastida	Chlorophyta	Chlorophyta	Trebouxiophyceae	Prasiolales	Prasiolales_X	Pseudochlorella	Pseudochlorella_signiensis	phototrophs	10
L226N	0.5	0	2014.41098	2018	ASV0250	GGAAAACTCACCAGGTCCGGACATAGTAAGGATTGACAGATTGAGAGCTCTTTCATGATTCTATGGGTGGTGGTGCATGGCCGTTCTTAGTTGGTGGAGTGATTTGTCTGGTTAATTCCGTTAACGAACGAGACCTTAACCTGCTAAATAGTGTCGCGAACCTGCGTTCGTGGATGCTTCTTAGAGGGACTGACCACGTTTAGTGGTAGGAAGTTTGAGGCA	Eukaryota	Obazoa	Opisthokonta	Fungi	Rozellomycota	Rozellomycota_X	Rozellomycota_XX	Rozellomycota_XXX	Rozellomycota_XXX_sp.	parasites	10
L226N	0.5	0	2014.41098	2018	ASV0273	GGGAAACTTACCAGGTCCAGACATAGTGAGGATTGACAGATTGAGAGCTCTTTCTTGATTCTATGGGTGGTGGTGCATGGCCGTTCTTAGTTGGTGGAGTGATTTGTCTGGTTAATTCCGTTAACGAACGAGACCCCCGCCTGCTAAATAGTTTTGAGAATTCATAGAATTGTCGTAAGCTTCTTAGAGGGACTTTTGGTGACTAACCAAAGGAAGTTGGGGGCA	Eukaryota	TSAR	Stramenopiles	Gyrista	Chrysophyceae	Hydrurales	Hydrurales_Clade-II	Hydrurales_Clade-II_X	Hydrurales_Clade-II_X_sp.	phototrophs	10
L226N	0.5	0	2014.41098	2018	ASV0394	GGGAAACTTACCAGGTCCAGACATAGTAAGGATTGACAGATTGAGAGCTCTTTCTTGATTCTATGGGTGGTGGTGCATGGCCGTTCTTAGTTGGTGGAGTGATTTGTCTGGTTAATTCCGTTAACGAACGAGACCTCCGCGTGCTAAATAGTCCTGCTTACCAATTTGGTAGGTAAGGACTTCTTAGAGGGACTTTCAGTGACTAACTGAAGGAAGTTGGAGGCA	Eukaryota	TSAR	Stramenopiles	Gyrista	Peronosporomycetes	Peronosporomycetes_X	Saprolegniales	Leptolegnia	Leptolegnia_sp.	parasites	10
L226N	0.5	0	2014.41098	2018	ASV0457	GGGAAACTTACCAGGTCCAGACATAGTGAGGATTGACAGATTGACAGCTCTTTCTTGATTCTATGGGTGGTGGTGCATGGCCGTTCTTAGTTGGTGGATTGCTTTGTCTGGTTAATTCCGATAACGAACGAGACCCCCGCCTGCTAAATAGTGCATGCAATTCTTAGAATTGTGTGTACTTCTTAGAGGGACTTTCGGTGACTAACCGAAGGAAGTTGGGGGCA	Eukaryota	TSAR	Stramenopiles	Gyrista	Chrysophyceae	Hibberdiales	Hibberdiaceae	Chrysocapsa_Clade2	Chrysocapsa_sp.	phototrophs	10
L226N	0.5	0	2014.41098	2018	ASV0532	GGGAAACTTACCAGGTCCAGACATAGTGAGGATTGACAGATTGAGAGCTCTTTCTTGATTCTATGGGTGGTGGTGCATGGCCGTTCTTAGTTGGTGGAGTGATTTGTCTGGTTAATTCCGTTAACGAACGAGACCTCGACCTGCTAAATAGTTCGACAAAGGATTCTTCCTTTGGACGTGACTTCTTAGAGGGACTATCGGTGTGTAGCCGACGGAAGTTCGAGGCA	Eukaryota	TSAR	Rhizaria	Cercozoa	Filosa-Sarcomonadea	Glissomonadida	Sandonidae	NA	NA	heterotrophs	10
L226N	0.5	0	2014.41098	2018	ASV0793	GGAAAACTTACCAGGTCCAGACACAGTAAGGATTGACAGATTGAAGATCTTTCTTGATTCTGTGGGTGGTGGTGCATGGCCGTTCTTAGTTGGTGGAGTGATTTGTCTGGTTAATTCCGTTAACGAACGAGACCTCGACCTGCTAAATAGTTCGACGAGGGATTCTTCCCTTGGACGCGACTTCTTAGAGGGACTATCGGTGTGTAGCCGACGGAAGTTCGAGGCA	Eukaryota	TSAR	Rhizaria	Cercozoa	Filosa-Sarcomonadea	Glissomonadida	Sandonidae	Sandonidae_X	Sandonidae_X_sp.	heterotrophs	10
L226N	0.5	0	2014.41098	2018	ASV0819	GGGAAACTTACCAGGTCCAGACATAGTGAGGATTGACAGATTGAGAGCTCTTTCTTGATTCTATGGGTGGTGGTGCATGGCCGTTCTTAGTTGGTGGAGTGATTTGTCTGGTTAATTCCGTTAACGAACGAGACCCCCGCCTGCTAACTAGTACCGGGAATGCTTAGCATTGCCGGCGACTTCTTAGAGGGACTTTCGGTGGTTAGCCGAAGGAAGATGGGGGCA	Eukaryota	TSAR	Stramenopiles	Gyrista	Eustigmatophyceae	Eustigmatophyceae_X	Eustigmatophyceae_XX	Characiopsis	Characiopsis_sp.	phototrophs	10
L226N	0.5	0	2014.41098	2018	ASV0868	GGGAAACTTACCAGGTCCGGACATAGTGAGGATTGACAGATTGAAGATCTTTCTTGATTCTATGGGTGGTGGTGCATGGCCGTTCTTAGTTGGTGGAGTGATTTGTCTGGTTAATTCCGTTAACGAACGAGACCTCGACCTGCTAACTAGTACGTCATATCTTTCGGGATATGGTTTGTGACTTCTTAGAGGGACTATCGGTGTGTAGCCGAAGGAAGTTCGAGGCA	Eukaryota	TSAR	Rhizaria	Cercozoa	NA	NA	NA	NA	NA	NA	10
L226N	0.5	0	2014.41098	2018	ASV0915	GGGAAACTTACCAGGTCCAGACATAGTGAGGATTGACAGATTGAGAGCTCTTTCTTGATTCTATGGGTGGTGGTGCATGGCCGTTCTTAGTTGGTGGATTGATCTGTCTGGTTAATTCCGATAACGAACGAGACCTCAGCCTGCTAAATAGTGGATGCCGGCGTGCCGGTAGCAATCGCTTCTTAGAGGGACTATTGGTGTGTAGCCAATGGAAGATTGAGGCA	Eukaryota	TSAR	Rhizaria	Cercozoa	Novel-clade-10-12	Novel-clade-10	Novel-clade-10_X	Novel-clade-10_XX	Novel-clade-10_XX_sp.	heterotrophs	10
L226N	0.5	0	2014.41098	2018	ASV0961	GGGAAACTTACCAGGTCCAGACATAGTAAGGATTGACAGATTGAGAGCTCTTTCTTGATTCTATGGGTGGTGGTGCATGGCCGTTCTTAGTTGGTGGAGTGATTTGTCTGGTTAATTCCGTTAACGAACGAGACCTCCGCGTGCTAAATAGTCTCGCTTACAATTTTTTGTAGGTTTTGAGACTTCTTAGAGGGACTTTTGGGTAATCAAACCAAAGGAAGTTGGAGGCA	Eukaryota	TSAR	Stramenopiles	Gyrista	Peronosporomycetes	Peronosporomycetes_X	Peronosporales	Lagenidium	Lagenidium_giganteum	parasites	10
L226N	0.5	0	2014.41098	2018	ASV1031	GGGAAACTTACCAGGTCCAGACATAGTGAGGATTGACAGATTGATAGCTCTTTCTTGATTCTATGGGTGGTGGTGCATGGCCGTTCTTAGTTGGTGGAGTGATTTGTCTGGTTAATTCCGTTAACGAACGAGACCCCCGCCTGCTAAATAGTTGTGCGAATGCTTAGCATTGGCGTCAGCTTCTTAGAGGGACTTTCGGTGACTAATCGAAGGAAGTTGGGGGCA	Eukaryota	TSAR	Stramenopiles	Gyrista	Chrysophyceae	NA	NA	NA	NA	phototrophs	10
L226N	0.5	0	2014.41098	2018	ASV1053	GGGAAACTTACCAGGTCCGGACATAGTAAGGATTGACAGATTGACAGCTCTTTCTTGATTCTATGGGTGGTGGTGCATGGCCGTTCTTAGTTGGTGGAGTGATTTGTCTGGTTAATTCCGTTAACGAACGAGACCTTAACCTGCTAAATAGTTACATGTAACCTCGGTTACATGGGCAACTTCTTAGAGGGACTTTGCGTGTCTAACGCAAGGAAGTTTGAGGCA	Eukaryota	TSAR	Alveolata	Dinoflagellata	Dinophyceae	Suessiales	Suessiaceae	Biecheleria	Biecheleria_cincta	heterotrophs/mixotrophs	10
L226N	0.5	0	2014.41098	2018	ASV1163	GGGAAACTCACCAGGTCCAGACATAACTAGGATTGACAGATTGATAGCTCTTTCATGATTTTATGGGTGGTGGTGCATGGCCGTTCTTAGTTGGTGGAGTGATTTGTCTGGTTAATTCCGATAACGAACGAGACCTTAACCTGCTAAATAGCCAGGTCGGCTTTTGCTGATCGCCGGCTTCTTAGAGGGACTGTCAGTGTCTAACTGACGGAAGTTTGAGGCA	Eukaryota	Obazoa	Opisthokonta	Fungi	Basidiomycota	Agaricomycotina	Agaricomycetes	NA	NA	heterotrophs	10
L226N	0.5	0	2014.41098	2018	ASV1231	GGAAAACTTACCAGGTCCAGACATAGTGAGGATTGACAGGTTGAAGATCTTTCTTGATTCTATGGGTGGTGGTGCATGGCCGTTCTTAGTTGGTGGATTGATCTGTCTGGTTAATTCCGATAACGAACGAGACCTCAGCCTGCTAAATAGTGGACGTCGGCTTGCCGGCGGCTATCGCTTCTTAGAGGGACTATCGGTGTGTAGCCGATGGAAGATTGAGGCA	Eukaryota	TSAR	Rhizaria	Cercozoa	Novel-clade-10-12	Novel-clade-10	Novel-clade-10_X	Novel-clade-10_XX	Novel-clade-10_XX_sp.	heterotrophs	10
L226N	0.5	0	2014.41098	2018	ASV1483	GGGAAACTTACCAGGTCCAGACATAGTGAGGATTGACAGATTGAGAGCTCTTTCTTGATTCTATGGGTGGTGGTGCATGGCCGTTCTTAGTTGGTGGAGTGATTTGTCTGGTTAATTCCGTTAACGAACGAGACCCCTGCCTGCTAAATAGGTGTGCGAATGAATGTTCATTGGCAGCACCTTCTTAGAGGGACGTGCGTTCTATTAGACGCAGGAAGATAGGGGCA	Eukaryota	TSAR	Stramenopiles	Gyrista	Bacillariophyceae	Fragilariales	Staurosiraceae	NA	NA	phototrophs	10
L226N	0.5	0	2014.41098	2018	ASV1816	GGAAAACTTACCAGGTCCAGACACGAGGATGATTAACAGATTGAGAGCTCTTTTTTGATTTTGTGGGTGGTGGTGCATGGCCGTTCTTAGTTGGTGGGTTGCCTTGTCAGGTTGATTCCGGTAACGAACGAGACCTCAGCCTGCTAAATAGTCACGTGTCCTTTCTGGATACGCTTGACTTCTTAGAGGGACTATTGTCGTTTAGGCAATGGAAGTGTGAGGCA	Eukaryota	Archaeplastida	Chlorophyta	Chlorophyta	Chlorophyceae	Chlamydomonadales	Chlamydomonadales_X	Chlamydomonas	Chlamydomonas_acidophila	phototrophs	10
L226N	0.5	0	2014.41098	2018	ASV2029	GGGAAACTTACCAGGTCCAGACATAGTGAGGATTGACAGATTGATAGCTCTTTCTTGATTCTATGGGTGGTGGTGCATGGCCGTTCTTAGTTGGTGGAGTGATTTGTCTGGTTAATTCCGTTAACGAACGAGACCCCTGCCTGCTAAATAGATGAGCCAATACTTTGTATTGGTATCATCTTCTTAGAGGGACTTTCGGTGACTAACCGAAGGAAGTTGGGGGCA	Eukaryota	TSAR	Stramenopiles	Gyrista	NA	NA	NA	NA	NA	NA	10
L226N	0.5	0	2014.41098	2018	ASV2031	GGGAAACTTACCAGGTCCAGACATAGTGAGGATTGACAGATTGAGAGCTCTTTCTTGATTCTATGGGTGGTGGTGCATGGCCGTTCTTAGTTGGTGGAGTGATTTGTCTGGTTAATTCCGTTAACGAACGAGACCCCCGCCTGCTAAATAGTTTTACCAATGCCTAGCATTGGTTTGAGCTTCTTAGAGGGACTTTCGGTGACTAACCGAAGGAAGTTGGGGGCA	Eukaryota	TSAR	Stramenopiles	Gyrista	Chrysophyceae	Synurales	Synuraceae	Synura	Synura_leptorhabda	phototrophs	10
L226N	0.5	0	2014.41098	2018	ASV2315	GGGAAACTCACCAGGTCCAGACATAGTGAGGATTGACAGATTGAGAGCTCTTTCTTGATTCTATGGGTGGTGGTGCATGGCCGTTCTTAGTTGGTGGAGTGATTTGTCTGGTTAATTCCGTTAACGAACGAGACCCCCGCCTGCTAAATAGTGATATCAATGCTTCGCATTGGTGTTCGCTTCTTAGAGGGACTTTCGGTGACTAACCGAAGGAAGTTGGGGGCA	Eukaryota	TSAR	Stramenopiles	Gyrista	NA	NA	NA	NA	NA	NA	10
L226N	0.5	0	2014.41098	2018	ASV2448	GGAAAACTCACCCGGCCAGGACACCGTAAGGATTGACAGACTGAGAGCTCTTTCTTGATTCGGTGGGTGGTGGTGCATGGCCGTTCTTAGTTGGTGGAGTGATTTGTCTGGTTAATTCCGTTAACGAACGAGACCTTAACCTGCTAAATAGTTACATGTGACCTCGGTTACATGGGCAACTTCTTAGAGGGACTTTGTGTGTCTAACGCAAGGAAGTTTGAGGCA	Eukaryota	TSAR	Alveolata	Dinoflagellata	Dinophyceae	Suessiales	NA	NA	NA	NA	10
L226N	0.5	0	2014.41098	2018	ASV2599	GGAAAACTTACCAGGTCCGGACATAGTGAGGATTGACAGATTGAAGATCTTTCTTGATTCTATGGGTGGTGGTGCATGGCCGTTCCTAGTTGGTGGAGTGATTTGTCTGGTTAATTCCGTTAACGAACGAGACCTCGACCTGCTAAATAGGACGGTCCATCCTTCGGGGTGGGTACGGACTTCTTAGAGGGACTTTGGATGAGTAGTCCAAGGAAGTTCGAGGCA	Eukaryota	TSAR	Rhizaria	Cercozoa	Filosa-Thecofilosea	Cryomonadida	Protaspa-lineage	Protaspa-lineage_X	Protaspa-lineage_X_sp.	NA	10
L226N	0.5	0	2014.41098	2018	ASV2660	GGGAAACTCACCAGGTCCAGACACAATAAGGATTGACAGATTGAGAGCTCTTTCTTGATTTTGTGGGTGGTGGTGCATGGCCGTTCTTAGTTGGTGGAGTGATTTGTCTGCTTAATTGCGATAACGAACGAGACCTTAACCTGCTAAATAGCCCGGCTAGCTTTGGCTGGTCGCTGGCTTCTTAGAGGGACTATCGGTTCAAACCGATGGAAGTTTGAGGCA	Eukaryota	Obazoa	Opisthokonta	Fungi	Ascomycota	Pezizomycotina	Leotiomycetes	Sclerotinia	Sclerotinia_trifoliorum	pathotrophs	10
L226N	0.5	0	2014.41098	2018	ASV2873	GGAAACTCATCAGGGCAAGAAGATTTTAGGATTGACAGATTGAGAGTTCTTTCTTGATTGGTCTAGTGGTGGTGCATGGCCGTTCTTAGTTGGTGGAGTGATTTGTCTGGTTAATTCCGTTAACGAACGAGACCTTAACCTGCTAAATAGTTACATGTGACCTCGGTTACATGGGCAACTTCTTAGAGGGACTTTGTGTGTCTAACGCAAGGAAGTTTGAGGCA	Eukaryota	TSAR	Alveolata	Ciliophora	Oligohymenophorea	Peritrichia_2	Sessilida	NA	NA	heterotrophs	10
L226N	0.5	0	2014.41098	2018	ASV3032	GGGAAACTTACCAGGTCCAGACATAGTAAGGATTGACAGATTGATAGCGCTTTCTTGATTCTATGGGTGGTGGTGCATGGCCGTTCTTAGTTGGTGGAGTGATTTGTCTGGTTAATTCCGTTAACGAACGAGACCTTAACCTGCTAAATAGTTACGCGTAACTTCGGTTACGTGGGCAACTTCTTAGAGGAACTTTGCGCGTCTAACGCAAGGAAGTTTGAGGCA	Eukaryota	TSAR	Alveolata	Dinoflagellata	Dinophyceae	NA	NA	NA	NA	NA	10
L226N	0.5	0	2014.41098	2018	ASV4181	GGGAAACTTACCAGGTCCAGACATAGTGAGGATTGACAGATTGAGAGCTCTTTCTTGATTCTATGGGTGGTGGTGCATGGCCGTTCTTAGTTGGTGGAGTGATTTGTCTGGTTAATTCCGTTAACGAACGAGACCCCCGCCTGCTAACTAGTTAGGGGAATGTCTAGGCATTCCTTGTAGCTTCTTAGAGGGACTTTTGGTGACTAACCAAAGGAAGTTGGGGGCA	Eukaryota	TSAR	Stramenopiles	Gyrista	Chrysophyceae	Ochromonadales	NA	NA	NA	phototrophs	10
L226N	0.5	0	2014.41098	2018	ASV4728	GGAAAACTTACCAGGTCCAGACATAGTGAGGATTGACAGATTGAAGATCTTTCTTGATTCTATGGGTGGTGGTGCATGGCCGTTCTTAGTTGGTGGAGTGATTTGTCTGGTTAATTCCGTTAACGAACGAGACCTCGACCTGCTAAATAGTTGAGCGAAAGATTCGTCTTTTGTCTCAACTTCTTAGAGGAACTGCTGCCGTTCTAGGCAGAGGAAGTGCGAGGCA	Eukaryota	TSAR	Rhizaria	Cercozoa	Filosa-Sarcomonadea	NA	NA	NA	NA	NA	10
L226N	0.5	0	2014.41098	2018	ASV0093	GGAAAACTCACCAGGTCCAGACATGGGAAGGATTGACAGATTGATAGCTCTTTCTTGATTCTATGGGTGGTGGTGCATGGCCGTTCTTAGTTGGTGGAGTGATTTGTCTGGTTAATTCCGTTAACGAACGAGACCTTAACCTGCTAAATAGTTGCCAGTAATCTATTACTGGTGAACTTCTTAGAGGGACTTCGTGATTCAAACACGAGGAAGTTTGAGGCA	Eukaryota	TSAR	Alveolata	NA	NA	NA	NA	NA	NA	NA	9
L226N	0.5	0	2014.41098	2018	ASV0105	GGAAAACTTACCAGGTCCAGACATAGTGAGGATTGACAGGTTGAAGATCTTTCTTGATTCTATGGGTGGTGGTGCATGGCCGTTCTTAGTTGGTGGATTGATCTGTCTGGTTAATTCCGATAACGAACGAGACCTCAGCCTGCTAAATAGTGGACGTCGGCTTGCCGGCGGCAATCGCTTCTTAGAGGGACTATTGGTGTGTAGCCAATGGAAGATTGAGGCA	Eukaryota	TSAR	Rhizaria	Cercozoa	Novel-clade-10-12	Novel-clade-10	Novel-clade-10_X	Novel-clade-10_XX	Novel-clade-10_XX_sp.	heterotrophs	9
L226N	0.5	0	2014.41098	2018	ASV0373	GGAAAACTCACCAGGTCCAGACATGGGAAGGATTGACAGATTGATAGCTCTTTCTTGATTCTATGGGTGGTGGTGCATGGCCGTTCTTAGTTGGTGGAGTGATTTGTCTGGTTAATTCCGTTAACGAACGAGACCTTAACCTGCTAAATAGTCGGGAGTAACTTGTTACTTACTGCACTTCTTAGAGGGACTTCGTGATTCAAACACGAGGAAGTTTGAGGCA	Eukaryota	TSAR	Alveolata	NA	NA	NA	NA	NA	NA	NA	9
L226N	0.5	0	2014.41098	2018	ASV0438	GGAAAACTCACCAGGTCCAGACATGGGAAGGATTGACAGATTGATAGCTCTTTCTTGATTCTATGGGTGGTGGTGCATGGCCGTTCTTAGTTGGTGGAGTGATTTGTCTGGTTAATTCCGTTAACGAACGAGACCTTAGCCTGCTAAATAGTTGGACGAAATTCACGTTTCGTCTCAGCTTCTTAGAGGGACTTCGTGTGTTTAACACGAGGAAGTTTGAGGCA	Eukaryota	TSAR	Alveolata	Apicomplexa	Coccidiomorphea	Eimeriida	Eimeriidae	Goussia1	NA	parasites	9
L226N	0.5	0	2014.41098	2018	ASV0456	GGAAAACTTACCAGGTCCAGACATAGTAAGGATTGACAGATTGAGAGCTCTTTCTTGATTCTATGGGTGGTGGTGCATGGCCGTTCTTAGTTGGTGGAGTGATTTGTCTGGTTAATTCCGTTAACGAACGAGACTCCCGCCTGCTAAATAGTCCGGTGAATGAGTGTTCATTGACCTGGTCTTCTTAGAGGGACTTTCGGTGACTAACCGAAGGAAGTTGGGGGCA	Eukaryota	TSAR	Stramenopiles	Gyrista	Coscinodiscophyceae	Aulacoseirales	Aulacoseiraceae	Aulacoseira	Aulacoseira_sp.	phototrophs	9
L226N	0.5	0	2014.41098	2018	ASV0460	GGAAAACTTACCAGGTCCAGACATAGTGAGGATTGACAGATCGAGAGCTCTTTCTTGATTCTATGGGTGGTGGTGCATGGCCGTTCTTAGTTGGTGGAGTGATTTGTCTGGTTAATTCCGTTAACGAACGAGACTCCCGCCTGCTAAATAGTCCGGTGAATGAGTGTTCATTGACCTGGTCTTCTTAGAGGGACTTTCGGTGACTAACCGAAGGAAGTTGGGGGCA	Eukaryota	TSAR	Stramenopiles	Gyrista	Coscinodiscophyceae	Aulacoseirales	Aulacoseiraceae	Aulacoseira	NA	phototrophs	9
L226N	0.5	0	2014.41098	2018	ASV0510	GGGAAACTCACCAGGTCCAGACATAGTAAGGATTGACAGATTGAGAGCTCTTTCTTGATTCTATGGGTGGTGGTGCATGGCCGTTCTTAGTTGGTGGAGTGATTTGTCTGGTTAATTCCGATAACGAACGAGACCTTAACCTGCTAAATAGTTGGATTAACTTTGGTTGATTGCAACTTCTTAGAGGGACTATGGATGTTTAATCCATGGAAGTTTGAGGCA	Eukaryota	Obazoa	Opisthokonta	Fungi	Chytridiomycota	Spizellomycetales	Spizellomycetales_X	Spizellomycetales_XX	Spizellomycetales_XX_sp.	saprotrophs/parasites	9
L226N	0.5	0	2014.41098	2018	ASV0524	GGGAAACTTACCAGGTCCAGACATAGTGAGGATTGACAGATTGAGAGCTCTTTCTTGATTCTATGGGTGGTGGTGCATGGCCGTTCTTAGTTGGTGGAGTGATTTGTCTGGTTAATTCCGTTAACGAACGAGACCCCCGCCTGCTAAATAGTTAGGTCAATGCTTAGCATTGATTGTAGCTTCTTAGAGGGACTTTCGGTGACTAACCGAAGGAAGTTGGGGGCA	Eukaryota	TSAR	Stramenopiles	Gyrista	Chrysophyceae	NA	NA	NA	NA	phototrophs	9
L226N	0.5	0	2014.41098	2018	ASV0578	GGGAAACTTACCAGGTCCAGACATAGTGAGGATTGACAGATTGAAAGCTCTTTCTTGATTCTATGGGTGGTGGTGCATGGCCGTTCTTAGTTGGTGGAGTGATTTGTCTGGTTAATTCCGATAACGAACGAGACCTTAACCTGCTAAATAGTGACGGGAATCTTCGGATTGCCGGGCCACTTCTTAGAGGGACTTTTTGCGTTTAGCAAAAGGAAGTTTGAGGCA	Eukaryota	TSAR	Alveolata	Alveolata	Alveolata_XX	Alveolata_XXX	Alveolata_XXXX	Alveolata_XXXXX	Alveolata_XXXXX_sp.	NA	9
L226N	0.5	0	2014.41098	2018	ASV0824	GGGAAACTCACCAGGTCCAGATTTAAAAAGGATTGACAGATTGATAGCTCTTTCATGATATTAAAGGTGGTGGTGCATGGCCGTTCTTAGTTGGTGGAGTGATTTGTCTGGTTAATTCCGTTAACGAACGAGACCTTAACCTGCTAAATAGTAAAATCAACTTTGGTTGATTTCGACTTCTTAGAGGGACTTTGAACGTTTAGTTCAAGGAAGTTTGAGGCA	Eukaryota	Obazoa	Opisthokonta	NA	NA	NA	NA	NA	NA	heterotrophs	9
L226N	0.5	0	2014.41098	2018	ASV0829	GGGAAACTTACCAGGTCCAGACATAGTGAGGATTGACAGATTGAGAGCTCTTTCTTGATTCTATGGGTGGTGGTGCATGGCCGTTCTTAGTTGGTGGAGTGATTTGTCTGGTTAATTCCGTTAACGAACGAGACCCCCGCCTGCTAAATAGTGGTATCAATGCTTAGCATTGGTATTATCTTCTTAGAGGGACTTTTGGTGACTAACCAAAGGAAGTTGGGGGCA	Eukaryota	TSAR	Stramenopiles	Gyrista	Chrysophyceae	Chrysophyceae_Cluster-II	Chrysophyceae_Cluster-II_X	Chrysophyceae_Cluster-II_XX	Chrysophyceae_Cluster-II_XX_sp.	phototrophs	9
L226N	0.5	0	2014.41098	2018	ASV0933	GGGAAACTTACCAGGTCCAGACATAGTGAGGATTGACAGATTGAGAGCTCTTTCTTGATTCTATGGGTGGTGGTGCATGGCCGTTCTTAGTTGGTGGAGTGATTTGTCTGGTTAATTCCGTTAACGAACGAGACCCCCGCCTGCTAAATAGCTTTGTCAATGCTTAGCATTGGTTGAAGCTTCTTAGAGGGACTTTCGGTGACTAACCGAAGGAAGTTGGGGGCA	Eukaryota	TSAR	Stramenopiles	Gyrista	Chrysophyceae	NA	NA	NA	NA	phototrophs	9
L226N	0.5	0	2014.41098	2018	ASV1026	GGGAAACTTACCAGGTCCAGACATAGTGAGGATTGACAGATTGAGAGCTCTTTCTTGATTCTATGGGTGGTGGTGCATGGCCGTTCTTAGTTGGTGGAGTGATTTGTCTGGTTAATTCCGTTAACGAACGAGACCCCCGCCTGCTAAATAGTTGTGCGAATGCTTAGCATTGGCGTCAGCTTCTTAGAGGGACTTTCTGTGACTAACCGAAGGAAGTTGGGGGCA	Eukaryota	TSAR	Stramenopiles	Gyrista	Chrysophyceae	NA	NA	NA	NA	phototrophs	9
L226N	0.5	0	2014.41098	2018	ASV1102	GGGAAACTCACCAGGTCCAGACATAGTGAGGATTGACAGATTGAGAGCTCTTTCTTGATTCTATGGGTGGTGGTGCATGGCCGTTCTTAGTTGGTGGAGTGATTTGTCTGGTTAATTCCGTTAACGAACGAGACCCCCGCCTGCTAAATAGTTGTGATAATGCATAGCATTTTCGTCAGCTTCTTAGAGGGACTTTCGGTGACTAACCGAAGGAAGTTGGGGGCA	Eukaryota	TSAR	Stramenopiles	Gyrista	Chrysophyceae	Chromulinales	Chromulinaceae	Cyclonexis	Cyclonexis_annularis	phototrophs	9
L226N	0.5	0	2014.41098	2018	ASV1245	GGAAAACTTACCAGGTCCGGACATAGTGAGGATTGACAGATTGAAGATCTTTCTTGATTCTATGGGTGGTGGTGCATGGCCGTTCTTAGTTGGTGGAGTGATTTGTCTGGTTAATTCCGTTAACGAACGAGACCTCTACCTGCTAAATAGTTCTGCGAACTCTCTGGGTTCGCCTGTAACTTCTTAGAGGGACTATCGGTGTGTAGCCGATGGAAGTTGGAGGCA	Eukaryota	TSAR	Rhizaria	Cercozoa	Filosa-Imbricatea	Thaumatomonadida	NA	NA	NA	heterotrophs	9
L226N	0.5	0	2014.41098	2018	ASV1294	GGGAAACTTACCAGGTCCAGACATAGTGAGGATTGACAGATTGAGAGCTCTTTCTTGATTCTATGGGTGGTGGTGCATGGCCGTTCTTAGTTGGTGGAGTGATTTGTCTGGTTAATTCCGTTAACGAACGAGACCCCCGCCTGCTAAATAGTTGGTTCAATGCTTTGCATTGATTTCAGCTTCTTAGAGGGACTTTTGGTGACTAACCAAAGGAAGTTGGGGGCA	Eukaryota	TSAR	Stramenopiles	Gyrista	Chrysophyceae	Chrysosaccales	NA	NA	NA	phototrophs	9
L226N	0.5	0	2014.41098	2018	ASV1316	GGGAACCTCACCAGGCCCGGACATAGTCATGATTGACAGATTGAGAGTTCTTTCTCGATTCTATGGGTGGTGGTGCATGGCCGTTCTTAGTCGGTGAGGTGACTTGTCTGGTTAATTCCGATAACGGACGAGACCTCGACCTGCTAACTAGCTACACTTTGCTTCTGCAAGGTGCCAGCTTCTTAGAGGGACTTTTGGAGTTCATCCAAAGGAAGTTCGAGCCT	Eukaryota	TSAR	Alveolata	Apicomplexa	Gregarinomorphea	Eugregarinorida	Gregarinidae	Leidyana2	NA	parasites	9
L226N	0.5	0	2014.41098	2018	ASV1331	GGGAAACTTACCAGGTCCAGACATAGTGAGGATTGACAGATTGAGAGCTCTTTCTTGATTCTATGGGTGGTGGTGCATGGCCGTTCTTAGTTGGTGGAGTAATTTGTCTGGTTAATTCCGATAACGAACGAGACCTTAATCTGCTAAATAGACACTGTAGCTTAGGCTGCAGCTGCGCTTCTTAGAGAGACCACAGACGTCTAGTCTGAGGAGGTTCAAGGCA	Eukaryota	NA	NA	NA	NA	NA	NA	NA	NA	NA	9
L226N	0.5	0	2014.41098	2018	ASV1388	GGAAAACTTACCAGGTCCAGACATAGTGAGGATTGACAGATTGAGAGCTCTTTCTTGATTCTATGGGTGGTGGTGCATGGCCGTTCTTAGTTGGTGGGTTGCCTTGTCAGGTTGATTCCGGTAACGAACGAGACCTCAGCCTGCTAAATAGTCACTTTCGCTTTTTGCGGATGGCAGACTTCTTAGAGGGACTATTGGCGTATAGTCAATGGAAGTATGAGGCA	Eukaryota	Archaeplastida	Chlorophyta	Chlorophyta	Chlorophyceae	Sphaeropleales	Sphaeropleales_X	Radiococcus	Radiococcus_sp.	phototrophs	9
L226N	0.5	0	2014.41098	2018	ASV1592	GGAAAACTCACCAGGTCCAGACATGGGAAGGATTGACAGATTGATAGCTCTTTCTTGATTCTATGGGTGGTGGTGCATGGCCGTTCTTAGTTGGTGGAGTGATTTGTCTGGTTAATTCCGTTAACGAACGAGACCTTAACCTGCTAAATAGTTGCCAGTAATTCATTATTGGTGAACTTCTTAGAGGGACTTCGTGATTCAAACACGAGGAAGTTTGAGGCA	Eukaryota	TSAR	Alveolata	NA	NA	NA	NA	NA	NA	NA	9
L226N	0.5	0	2014.41098	2018	ASV1604	GGGAAACTTACCAGGTCCAGACATAGTTAGGATTGACAGATTGATAGCTCTTTCTTGATTCTATGGGTGGTGGTGCATGGCCGTTCTTAGTTGGTGGAGTGATTTGTCTGGTTAATTCCGATAACGAACGAGGTCTTAGCCTGCTAAATAGCTGTCAGATAATTAAGTCTGGCCCAGCTTCTTAGAGGGACTTTGTGGTTTAAACATGAGGAAGTTTGAGGCA	Eukaryota	TSAR	Alveolata	NA	NA	NA	NA	NA	NA	NA	9
L226N	0.5	0	2014.41098	2018	ASV1785	GGGAAACTTACCAGGTCCAGACATAGTGAGGATTGACAGATTGAGAGCTCTTTCTTGATTCTATGGGTGGTGGTGCATGGCCGTTCTTAGTTGGTGGAGTGATTTGTCTGGTTAATTCCGTTAACGAACGAGACCCCCGCCTGCTAAATAGTCATAGAAATGCTTAGCATTTCTGTTGGCTTCTTAGAGGGACTTTCGGTGACTAACCGAAGGAAGTTGGGGGCA	Eukaryota	TSAR	Stramenopiles	Gyrista	Chrysophyceae	Hibberdiales	Hibberdiales_X	Hibberdiales_XX	Hibberdiales_XX_sp.	phototrophs	9
L226N	0.5	0	2014.41098	2018	ASV1845	GGGAAACTTACCAGGTCCAGACATAGTTAGGATTGACAGATTGATAGCTCTTTCTTGATTCTATGGGTGGTGGTGCATGGCCGTTCTTAGTTGGTGGAGTGATTTGTCTGGTTAATTCCGTTAACGAACGAGACCTTAACCTGCTAAATAGTTGCACGAAACTTATGTTTCGTGATTAACTTCTTAGAGGGACTTTGCGAGTCTATCGCAAGGAAGTTTGAGGCA	Eukaryota	TSAR	Alveolata	Chrompodellids	Colpodellidea	Colpodellida	Alphamonaceae	Alphamonas	Alphamonas_edax	heterotrophs	9
L226N	0.5	0	2014.41098	2018	ASV1912	GGGAAACTCACCAGGTCCAGACATAGTGAGGATTGACAGATTGAGAGCTCTTTCTTGATTCTATGGGTGGTGGTGCATGGCCGTTCTTAGTTGGTGGAGTGATTTGTCTGGTTAATTCCGTTAACGAACGAGACCCCCGCCTGCTAAATAGTGGTGTCAATGCTTAGCATTGTCGTCTGCTTCTTAGAGGGACTTTCGGTGACTAACCGAAGGAAGTTGGGGGCA	Eukaryota	TSAR	Stramenopiles	Gyrista	Chrysophyceae	NA	NA	NA	NA	phototrophs	9
L226N	0.5	0	2014.41098	2018	ASV1960	GGGAAACTTACCAGGTCCAGACATAGTAAGGATTGACAGATTGAGAGCTCTTTCTTGATTCTATGGGTGGTGGTGCATGGCCGTTCTTAGTTGGTGGAGTGATTTGTCTGGTTAATTCCGTTAACGAACGAGACCTCAGCCTGCTAACTAGTTACGTGAACATTCGTGTTCACGGCCAACTTCTTAGAGGGACTATCGGCGTTTAGCCGGCTGGAAGTTTGAGGCA	Eukaryota	Archaeplastida	Streptophyta	Streptophyta	Zygnemophyceae	Zygnemophyceae_X	Zygnemophyceae_XX	NA	NA	phototrophs	9
L226N	0.5	0	2014.41098	2018	ASV2055	GGGAAACTTACCAGGTCCAGACATAGTGAGGATTGACAGATTGAGAGCTCTTTCTTGATTCTATGGGTGGTGGTGCATGGCCGTTCTTAGTTGGTGGAGTGATTTGTCTGGTTAATTCCGTTAACGAACGAGACCTCCGCGTGCTAAATAGTCTCGCTTACAATTTTTTGTAGGTTTTGAGACTTCTTAGAGGGACTTTTGGGTAATCAAACCAAAGGAAGTTGGAGGCA	Eukaryota	TSAR	Stramenopiles	Gyrista	Peronosporomycetes	Peronosporomycetes_X	Peronosporales	Lagenidium	Lagenidium_giganteum	parasites	9
L226N	0.5	0	2014.41098	2018	ASV2139	GGAAAACTTACCAGGTCCAGACATAGTGAGGATTGACAGATTGAGAGCTCTTTCTTGATTCTATGGGTGGTGGTGCATGGCCGTTCTTAGTTGGTGGAGTGATTTGTCTGGTTAATTCCGTTAACGAACGAGACCCCCGCCTGCTAAATAGTTGGACCAATGCCTAGCATTGATGCCATCTTCTTAGAGGGACTTTTGGTGACTAACCAAAGGAAGTTGGGGGCA	Eukaryota	TSAR	Stramenopiles	Gyrista	Chrysophyceae	Paraphysomonadales	NA	NA	NA	heterotrophs	9
L226N	0.5	0	2014.41098	2018	ASV2237	GGAAAACTCACCAGGTCCAGACATAGTAAGGATTGACAGATTGAGAGCTCTTTCTTGATTCTATGGGTGGTGGTGCATGGCCGTTCTTAGTTGGTGGAGTGATTTGTCTGGTTAATTCCGATAACGAACGAGACCTTAACCTGCTAAATAGTCACGTTAACTTTCATAGTTGGCGGCTGACTTCTTAGAGGGACTATTGATGTTTAATCAATGGAAGTTTGAGGCA	Eukaryota	Obazoa	Opisthokonta	Fungi	Chytridiomycota	NA	NA	NA	NA	saprotrophs/parasites	9
L226N	0.5	0	2014.41098	2018	ASV3040	GGGAAACTCACCAGGTCCAGACATAGTAAGGATTGACAGATTGAGAGCTCTTTCTTGATTCTATGGGTGGTGGTGCATGGCCGTTCTTAGTTGGTGGAGTGATTTGTCTGGTTAATTCCGATAACGAACGAGACCTCCGCCTGATAAATAGCTGCGCGTGGGATTCCACGCTCAGCTTCTTATAGGGACAATTGGCGTCTAGCCAATGGAAGTTGGAGGCA	Eukaryota	NA	NA	NA	NA	NA	NA	NA	NA	NA	9
L226N	0.5	0	2014.41098	2018	ASV3130	GGAAAACTTACCAGGTCAGGACATAGTAAGGATTGACAGATTGAGAGCTCTTTCTTGATTCTATGGGTGGTGGTGCATGGCCGTTCTTAGTTGGTGGAGTGATTTGTCTGCTTAATTGCGATAACGAACGAGACCTTATCCTGCTAAATAGTGACGCGAAGCTTTTGCTTTGCTGCGCACTTCTTAGAGGGACTATTGATGATTAATCAATGGAAGTTTGAGGCA	Eukaryota	NA	NA	NA	NA	NA	NA	NA	NA	NA	9
L226N	0.5	0	2014.41098	2018	ASV3314	GGGAAACTCACCAGGTCCAGACATGGTAAGGATTGACAGATTGATAGCTCTTTCTTGATTCTGTGGGTGGTGGTGCATGGCCGTTCTTAGTTGGTGGAGTGATTTGTCTGGTTAATTCCGATAACGAACGAGACCTTAACCTGCTAAATAGTTGGGTCAATGTTGATTGATTGCAACTTCTTAGAGGGACTATGGATGTTTAATCCATGGAAGTTTGAGGCA	Eukaryota	Obazoa	Opisthokonta	Fungi	Chytridiomycota	NA	NA	NA	NA	saprotrophs/parasites	9
L226N	0.5	0	2014.41098	2018	ASV3708	GGAAAACTCACCAGGTCCAGACATAGTAAGGATTGACAGATTGAGAGCTCTTTCTTGATTCTATGGGTGGTGGTGCATGGCCGTTCTTAGTTGGTGGAGTGATTTGTCTGGTTAATTCCGATAACGAACGAGACCTTAACCTGCTAAATAGTCCCATCAACTTTTAGTTGATGTGGACTTCTTAGAGGGACTATTGATGTTTAATCAATGGAAGTTTGAGGCA	Eukaryota	Obazoa	Opisthokonta	Fungi	NA	NA	NA	NA	NA	heterotrophs	9
L226N	0.5	0	2014.41098	2018	ASV3844	GGGAAACTTACCAGGTCCAGACATAGTGAGGATTGACAGATTGAGAGCTCTTTCTTGATTCTATGGGTGGTGGTGCATGGCCGTTCTTAGTTGGTGGAGTGATTTGTCTGGTTAATTCCGTTAACGAACGAGACCCCCGCCTGCTAAATAGTCTTGTTAATGCTTAGCATTGATTTTGGCTTCTTAGAGGGACTTTTGGTGACTAACCAAAGGAAGTTGGGGGCA	Eukaryota	TSAR	Stramenopiles	Gyrista	Chrysophyceae	NA	NA	NA	NA	phototrophs	9
L226N	0.5	0	2014.41098	2018	ASV4510	GGAAAACTTACCAGGTCCGGACATAGTAAGGATTGACAGATTGACAGCTCTTTCTTGATTCTATGGGTGGTGGTGCATGGCCGTTCTTAGTTGGTGGAGTGATTTGTCTGGTTAATTCCGTTAACGAACGAGACCTCCGCCTGCTAAATAGTGCAGCACACTTTGGTGTACTGCTTATCTTCTTAGAGGGACACTTGGTTTTTCGCCAAGGGAAGTTGGAGGCA	Eukaryota	TSAR	Stramenopiles	Bigyra	Opalozoa	NA	NA	NA	NA	heterotrophs	9
L226N	0.5	0	2014.41098	2018	ASV4619	GGGAAACTCACCAGGTCCAGACATAATGAGGATTGACAGTTTGAAAGCACTTTCTTGATTCTATGGGTGGTGGTGCATGGCCGTTCTTAGTTGGTGGAGTGATTTGTCTGGTTGATTCCGATAACGAACGAGACCCGGGCTCTAAAATAGTGTTTTTATTCTCACGAATGGCTAACGCTTCTTTAGAGGACAACTCAGGTTTACTGAGAGGAAGCACCGGTCA	Eukaryota	TSAR	NA	NA	NA	NA	NA	NA	NA	NA	9
L226N	0.5	0	2014.41098	2018	ASV0061	GGAAAACTTACCAGGTCCAGACATAGTGAGGATTGACAGATTGAGAGCTCTTTCTTGATTCTATGGGTGGTGGTGCATGGCCGTTCTTAGTTGGTGGGTTGCCTTGTCAGGTTGATTCCGGTAACGAACGAGACCTCAGCCTGCTAAATAGTCAGACCTGGTTCGTCCAGGCCGCCGACTTCTTAGAGGGACTCTTGGCGACTAGCCAATGGAAGTGTGAGGCG	Eukaryota	Archaeplastida	Chlorophyta	Chlorophyta	Trebouxiophyceae	Trebouxiophyceae_X	Trebouxiophyceae_XX	Botryococcus	Botryococcus_braunii	phototrophs	8
L226N	0.5	0	2014.41098	2018	ASV0078	GGAAAACTCACCAGGTCCGGACATGGTAAGGATTGACAGAATGAGAGCTCTTTCAAGATTCTATGGGTGGTGGTGCATGGCCGTTCTTAGTTGGTGGAGTGATTTGTCTGGTTAATTCCGATAACGAACGAGACCTCTACCTGTCATACTACAGCAGTCGATGTGAATCGGCTGGTGTTCTATGAGGGACTGACTGGGGTTACCAGTAGGAAGTTTGAGGCA	Eukaryota	Obazoa	Opisthokonta	Fungi	Rozellomycota	Rozellomycota_X	Rozellomycota_XX	Rozellomycota_XXX	Rozellomycota_XXX_sp.	parasites	8
L226N	0.5	0	2014.41098	2018	ASV0079	GGAAAACTCACCAGGTCCAGACATGGGAAGGATTGACAGATTGAAAGCTCTTTCTTGATTCTATGGGTGGTGGTGCATGGCCGTTCTTAGTTGGTGGAGTGATTTGTCTGGTTAATTCCGTTAACGAACGAGACCTTAGCCTGCTAAATAGTTGCGAGAAACCTAGGTTACTCGCCAGCTTCTTAGAGGGACTTCGTGTGTTTAACACGAGGAAGTTTGAGGCA	Eukaryota	TSAR	Alveolata	Apicomplexa	Coccidiomorphea	Eimeriida	Eimeriidae	NA	NA	parasites	8
L226N	0.5	0	2014.41098	2018	ASV0177	GGAAAACTCACCAGGTCCAGACATGGGAAGGATTGACAGATTGAAAGCTCTTTCTTGATTCTATGGGTGGTGGTGCATGGCCGTTCTTAGTTGGTGGAGTGATTTGTCTGGTTAATTCCGTTAACGAACGAGACCTTAGCCTGCTAAATAGTTGCTCGAAACTTTGGTTTCTTGCCAGCTTCTTAGAGGGACTTCGTGTGTTTAACACGAGGAAGTTTGAGGCA	Eukaryota	TSAR	Alveolata	Apicomplexa	NA	NA	NA	NA	NA	parasites	8
L226N	0.5	0	2014.41098	2018	ASV0217	GGGAAACTTACCAGGTCCAGACATAGTAAGGATTGACAGATTGATAGCTCTTTCTTGATTCTATGGGTGGTGGTGCATGGCCGTTCTTAGTTGGTGGAGTGATTTGTCTGGTTAATTCCGATAACGAACGAGACCTTAACCTGCTAACTAGTCTCGCCCATTTCATGGGCGCTGACTTCTTAGAGGGACTATGTGTCGAAAAGCACATGGAAGTTTGAGGCA	Eukaryota	TSAR	Alveolata	Ciliophora	Litostomatea	Litostomatea_X	Litostomatea_XX	NA	NA	heterotrophs	8
L226N	0.5	0	2014.41098	2018	ASV0261	GGGAAACTCACCAGGTCCAGACATAATAAGGATTGACAGATTGAGAGCTCTTTCTTGATTTTATGGGTGGTGGTGCATGGCCGTTCTTAGTTGGTGGAGTGATTTGTCTGGTTAATTCCGTTAACGAACGAGACCTTAACCTGCTAAATAGTTACAGCCACTTTGGTGGTTGATTAACTTCTTAGAGGGACTATCGGCGATTAGTCGATGGAAGTTTGAGGCA	Eukaryota	Obazoa	Opisthokonta	Fungi	Chytridiomycota	NA	NA	NA	NA	saprotrophs/parasites	8
L226N	0.5	0	2014.41098	2018	ASV0264	GGGAAACTTACCAGGTCCAGACATAGTGAGGATTGACAGATTGAGAGCTCTTTCTTGATTCTATGGGTGGTGGTGCATGGCCGTTCTTAGTTGGTGGAGTGATTTGTCTGGTTAATTCCGTTAACGAACGAGACCCCCGCCTGCTAAATAGTCGGGCGAATGCTTAGCATTGGCTACGTCTTCTTAGAGGGACTTTCGGTGACTAACCGAAGGAAGTTGGGGGCA	Eukaryota	TSAR	Stramenopiles	Gyrista	Chrysophyceae	NA	NA	NA	NA	phototrophs	8
L226N	0.5	0	2014.41098	2018	ASV0322	GGGAAACTCACCAGGTCCAGACATAGTAAGGATTGACAGATTGAGAGCTCTTTCTTGATTCTATGGGTGGTGGTGCATGGCCGTTCTTAGTTGGTGGAGTGATTTGTCTGGTTAATTCCGATAACGAACGAGACCTTAACCTGCTAAATAGTTACGTTCACTTTGGTGGATGCTTAACTTCTTAGAGGGACTATGGATGTTTAATCCATGGAAGTTTGAGGCA	Eukaryota	Obazoa	Opisthokonta	Fungi	Chytridiomycota	NA	NA	NA	NA	saprotrophs/parasites	8
L226N	0.5	0	2014.41098	2018	ASV0332	GGGAAACTCACCAGGTCCAGACATAGTAAGGATTGACAGATTGAGAGCTCTTTCTTGATTCTATGGGTGGTGGTGCATGGCCGTTCTTAGTTGGTGGAGTGATTTGTCTGGTTAATTCCGTTAACGAACGAGACCTTAACCTGCTAAATAGTTGCATTAACTCTGGTTGATGATCAACTTCTTAGAGGGACTATAGACGTTTAGTCTATGGAAGTTTGAGGCA	Eukaryota	Obazoa	Opisthokonta	Fungi	Chytridiomycota	Rhizophydiales	Rhizophydiales_X	Rhizophydiales_XX	Rhizophydiales_XX_sp.	saprotrophs/parasites	8
L226N	0.5	0	2014.41098	2018	ASV0426	GGAAAACTCACCAGGTCCAGACATGGGAAGGATTGACAGATTGATAGCTCTTTCTTGATTCTATGGGTGGTGGTGCATGGCCGTTCTTAGTTGGTGGAGTGATTTGTCTGGTTAATTCCGTTAACGAACGAGACCTTAACCTGCTAAATAGTTCGTTGTAACTTGTTACAGCAGTACTTCTTAGAGGGACTTCGTGATTCAAACACGAGGAAGTTTGAGGCA	Eukaryota	TSAR	Alveolata	NA	NA	NA	NA	NA	NA	NA	8
L226N	0.5	0	2014.41098	2018	ASV0448	GGGAAACTTACCAGGTCCAGACACAGTGAGGATTGACAGATTGAAGATCTTTCTTGATTCTGTGGGTGGTGGTGCATGGCCGTTCTTAGTTGGTGGAGTGATTTGTCTGGTTTATTCCGTTAACGAACGAGACCTCGACCTGCTAAATAGTTCTGTCTATTTCTTAGGAAATAGGATGCTGTAACTTCTTAGAGGGACTATCGGTGTGTAGCCGAAGGAAGTTCGAGGCA	Eukaryota	TSAR	Rhizaria	Cercozoa	Filosa-Sarcomonadea	Glissomonadida	NA	NA	NA	heterotrophs	8
L226N	0.5	0	2014.41098	2018	ASV0462	GGAAAACTCACCAGGTCCGGACATGGTAAGGATTGACAGATTGAGAGCTCTTTCTTGATTCTGTGGGTGGTGGTGCATGGCCGTTCTTAGTTGGTGGAGTGATTTGTCTGGTTAATTCCGATAACGAACGAGACCTTAACCTGCTAACTAGTGGTGTCTACGCGAGTAGGCGCCGACTTCTTAGAGGGACTGACTATGGTTAATAGTCGGAAGTTTGAGGCA	Eukaryota	Obazoa	Opisthokonta	Fungi	Opisthosporidia	Microsporida	Microsporida_X	Paramicrosporidium	Paramicrosporidium_saccamoebae	parasites	8
L226N	0.5	0	2014.41098	2018	ASV0508	GGAAAACTTACCAGGTCCAGACATAGTGAGGATTGACAGATTGAGAGCTCTTTCTTGATTCTATGGGTGGTGGTGCATGGCCGTTCTTAGTTGGTGGAGTGATTTGTCTGGTTAATTCCGTTAACGAACGAGACCCCCGCCTGCTAAATAGTTGGTTCAATGCTTTGCATTGATTTCAGCTTCTTAGAGGGACTTTTGGTGACTAACCAAAGGAAGTTGGGGGCA	Eukaryota	TSAR	Stramenopiles	Gyrista	Chrysophyceae	Chrysosaccales	Chrysosaccaceae	NA	NA	phototrophs	8
L226N	0.5	0	2014.41098	2018	ASV0758	GGGAAACTTACCAGGTCCAGACATAGTGAGGATTGACAGATTGAGAGCTCTTTCTTGATTCTATGGGTGGTGGTGCATGGCCGTTCTTAGTTGGTGGAGTGATTTGTCTGGTTAATTCCGATAACGAACGAGACCTTAACCTGCTAACTAGTTTACTGAACGCGAGTTCTGGGAAACTTCTTAGAGGGACTATCTGTGACTAACAGATGGAAGTTTGAGGCA	Eukaryota	Obazoa	Opisthokonta	Fungi	NA	NA	NA	NA	NA	heterotrophs	8
L226N	0.5	0	2014.41098	2018	ASV0845	GGGAAACTCACCAGGTCCAGACATAGTAAGGATTGACAGATTGAGAGCTCTTTCTTGATTCTATGGGTGGTGGTGCATGGCCGTTCTTAGTTCGTGGAGTGATTTGTCTGGTTAATTCCGATAACGAACGAGACCTTACTCTGCTAAATAGCCAGCATGACTTTGGTCGTGTCCTTTTTGGCTTCTTAGAGAGACTATCAATGTTTAATTGATGGAAGTTTGAGGCA	Eukaryota	Obazoa	Opisthokonta	Fungi	Basidiomycota	Agaricomycotina	Agaricomycetes	Cantharellus	Cantharellus_sp.	symbiotrophs	8
L226N	0.5	0	2014.41098	2018	ASV0873	GGGAAACTCACCAGGTCCAGACATAGGAAGGATTGACAGATTGAGAGCTCTTTCTTGATTCTATGGGTGGTGGTGCATGGCCGTTCTTAGTTGGTGGAGTGATTTGTCTGGTTAATTCCGTTAACGAACGAGACCTTAACCTGCTAAATAGTTGCGTCAACTTTGGTTGATGAACAACTTCTTAGAGGGACTATAGACGTTTAGTCTATGGAAGTTTGAGGCA	Eukaryota	Obazoa	Opisthokonta	Fungi	Chytridiomycota	Rhizophydiales	Rhizophydiales_X	Rhizophydiales_XX	Rhizophydiales_XX_sp.	saprotrophs/parasites	8
L226N	0.5	0	2014.41098	2018	ASV1062	GGAAAACTTACCAGGTCCAGACATAGTGAGGATTGACAGATTGAGAGCTCTTTCTTGATTCTATGGGTGGTGGTGCATGGCCGTTCTTAGTTGGTGGAGTGATTTGTCTGGTTAATTCCGTTAACGAACGAGACTCCCGCCTGCTAAATAGTCCAGTGAATGAGTGTTCATTGACCTGGTCTTCTTAGAGGGACTTTCGGTGACTAACCGAAGGAAGTTGGGGGCA	Eukaryota	TSAR	Stramenopiles	Gyrista	Coscinodiscophyceae	Aulacoseirales	Aulacoseiraceae	Aulacoseira	NA	phototrophs	8
L226N	0.5	0	2014.41098	2018	ASV1184	GGGAAACTTACCAGGTCCAGACATAGTGAGGATTGACAGATTGAAGTTCTTTCTTGATTCTATGGGTGGTGGTGCATGGCCGTTCTTAGTTGGTGGAGTGATTCGTCTGGTTAATTCCGTTAACGAACGAGACCTCGACCTGCTAAATAGAGTGGCGTACCTTCGGGTACGTACACGACTTCTTAGAGGGACTGTCGGTTTTTAGCCGAAGGAAGTTCGAGGCA	Eukaryota	TSAR	Rhizaria	Cercozoa	Filosa-Imbricatea	Paracercomonadida	Paracercomonadida_X	Phytocercomonas	Phytocercomonas_venanatans	heterotrophs	8
L226N	0.5	0	2014.41098	2018	ASV1221	GGGAAACTTACCAGGTCCAGACATAGTGAGGATTGACAGATTGATAGCTCTTTCTTGATTCTATGGGTGGTGGTGCATGGCCGTTCTTAGTTGGTGGAGTGATTTGTCTGGTTAATTCCGTTAACGAACGAGACCCCCGCCTGCTAAATAGTCATAGAAATGCTCCGCATTTCTTTTGGCTTCTTAGAGGGACTTTCGGTGACTAACCGAAGGAAGTTGGGGGCA	Eukaryota	TSAR	Stramenopiles	Gyrista	Chrysophyceae	Chromulinales	Chrysamoebaceae	Chrysamoeba	Chrysamoeba_tenera	phototrophs	8
L226N	0.5	0	2014.41098	2018	ASV1243	GGAAAACTCACCAGGTCCAGACATGGGAAGGATTGACAGATTGAAAGCTCTTTCTTGATTCTATGGGTGGTGGTGCATGGCCGTTCTTAGTTGGTGGAGTGATTTGTCTGGTTAATTCCGTTAACGAACGAGACCCCCGCCTGCTAAATAGTTGTGCGAATGCTTAGCATTGGCGTCAGCTTCTTAGAGGGACTTTCGGTGACTAACCGAAGGAAGTTGGGGGCA	Eukaryota	TSAR	Stramenopiles	Gyrista	Chrysophyceae	NA	NA	NA	NA	phototrophs	8
L226N	0.5	0	2014.41098	2018	ASV1432	GGGAAACTTACCAGGTCCAGACATAGTAAGGATTGACAGATTGAGAGCTCTTTCTTGATTCTATGGGTGGTGGTGCATGGCCGTTCTTAGTTGGTGGAGTGATTTGTCTGGTTAATTCCGATAACGAACGAGACCTTAACCTGCTAAATAGTCACGCCAAGCTTTGCTTGACGGTCGACTTCTTAGAGGGACTATTGGTGTCTAACCAGTGGAAGTTTGAGGCA	Eukaryota	Obazoa	Opisthokonta	NA	NA	NA	NA	NA	NA	heterotrophs	8
L226N	0.5	0	2014.41098	2018	ASV1568	GGAAAACTTACCAGGTCCAGACATAGTGAGGATTGACAGATTGAGAGCTCTTTCTTGATTCTATGGGTGGTGGTGCATGGCCGTTCTTAGTTGGTGGAGTGATTTGTCTGGTTAATTCCGTTAACGAACGAGACCTCCGCCTGCTAAATAGTAACAATCTTGCTTGCAAGGTTGGTTATCTTCTTAGAGGGACACTGGATTTTTAATCCAGGGAAGTTGGAGGCA	Eukaryota	TSAR	Stramenopiles	Bigyra	Opalozoa	Opalozoa_X	MAST-12	MAST-12C	MAST-12C_sp.	heterotrophs	8
L226N	0.5	0	2014.41098	2018	ASV1745	GGAAAACTTACCAGGTCCAGACATAGTAAGGATTGACAGATTGAGAGCTCTTTCTTGATTCTATGGGTGGTGGTGCATGGCCGTTCTTAGTTGGTGGAGTGATTTGTCTGGTTAATTCCGTTAACGAACGAGACCTCCGCGTGCTAAATAGTTCTGCTTACAATTTTTGTAGGTAAGGACTTCTTAGAGGGACTTTTGGCGACTAGCCAAAGGAAGTTGGAGGCA	Eukaryota	TSAR	Stramenopiles	Gyrista	Peronosporomycetes	Peronosporomycetes_X	NA	NA	NA	parasites	8
L226N	0.5	0	2014.41098	2018	ASV1758	GGGAAACTTACCAGGTCCAGACATAGTGAGGATTGACAGATTGAGAGCTCTTTCTTGATTCTATGGGTGGTGGTGCATGGCCGTTCTTAGTTGGTGGAGTGATTTGTCTGGTTAATTCCGTTAACGAACGAGACCCCCGCCTGCTAAATAGTTTTGTTAATGCACTAGTATTGACGTAAGCTTCTTAGAGGGACTTTCGGTGACTAACCGAAGGAAGTTGGGGGCA	Eukaryota	TSAR	Stramenopiles	Gyrista	Chrysophyceae	Ochromonadales	Ochromonadaceae	Spumella	Spumella_longicolla	phototrophs	8
L226N	0.5	0	2014.41098	2018	ASV1770	GGAAAACTCACCAGGTCCAGACATGGTTAGGATTGACAGATTGATAGCTCTTTCTTGATTCTATGGGTGGTGGTGCATGGCCGTTCTTAGTTGGTGGAGTGATTTGTCTGGTTAATTCCGATAACGAATGAGATCTTAGCCTGCTAAATAGCTGTCAGATAATTAAGTCTGGCCCAGCTTCTTAGAGGGACTTTGTGGTTTAAACATGAGGAAGTTTGAGGCA	Eukaryota	TSAR	NA	NA	NA	NA	NA	NA	NA	NA	8
L226N	0.5	0	2014.41098	2018	ASV1817	GGAAAACTTACCAGGTCCAGACATAGTGAGGATTGACAGATTGAGAGCTCTTTCTTGATTCTATGGGTGGTGGTGCATGGCCGTTCTTAGTTGGTGGAGTGATTTGTCTGGTTAATTCCGTTAACGAACGAGACCCCCGCCTGCTAAATAGTTGGATTAATGCTTAGCATTGGTTTCAGCTTCTTAGAGGGACTTTTGGTGACTAACCAAAGGAAGTTGGGGGCA	Eukaryota	TSAR	Stramenopiles	Gyrista	Chrysophyceae	Chrysophyceae_Cluster-II	Chrysophyceae_Cluster-II_X	Chrysophyceae_Cluster-II_XX	Chrysophyceae_Cluster-II_XX_sp.	phototrophs	8
L226N	0.5	0	2014.41098	2018	ASV1866	GGAAAACTCACCAGGTCCGGACATACGTAGGATTGACAGATTGAGAGCTCTTTCATGATTGTGTGGGTGGTGGTGCATGGCCGTTCTTAGTTGGTGGATTGATTTGTCTGGTTAATTCCGATAACGAGCGAGACCTCCACCGGTGTGTGTCTATTCTTGAGAGATCAGGGATCAAGACACACCGGGACTGTATGCGGTTAGCATACGGAAGTTGGAGGCA	Eukaryota	Obazoa	Opisthokonta	NA	NA	NA	NA	NA	NA	heterotrophs	8
L226N	0.5	0	2014.41098	2018	ASV2079	GGGAAACTTACCAGGTCCAGACATAGTAAGGATTGACAGATTGAGAGCTCTTTCTTGATTCTATGGGTGGTGGTGCATGGCCGTTCTTAGTTGGTGGAGTGATTTGTCTGGTTAATTCCGTTAACGAACGAGACCTCCGCGTGCTAAATAGTTCCGATTGCTTTTTGAGCAGTTTTGGATCTTCTTAGAGGGACTTTTGGCGATTAGCCAAAGGAAGTTGGAGGCA	Eukaryota	TSAR	Stramenopiles	Gyrista	Peronosporomycetes	Peronosporomycetes_X	Haptoglossales	Haptoglossa	Haptoglossa_sp.	parasites	8
L226N	0.5	0	2014.41098	2018	ASV2093	GGAAAACTTACCAGGTCCAGACATAGTGAGGATTGACAGATTGAGAGCTCTTTCTTGATTCTATGGGTGGTGGTGCATGGCCGTTCTTAGTTGGTGGAGTGATTTGTCTGGTTAATTCCGTTAACGAACGAGACCCCTGCCTGCTAAATAGTCCAGTTAGTGAATTTCACTGATGGGGACTTCTTAGAGGGACGTGCATTCTATTAGATGCAGGAAGATAGGGGCA	Eukaryota	TSAR	Stramenopiles	Gyrista	Bacillariophyceae	Naviculales	Sellaphoraceae	Sellaphora	Sellaphora_pupula	phototrophs	8
L226N	0.5	0	2014.41098	2018	ASV2260	GGGAAACTCACCAGGTCCAGACATAGTAAGGATTGACAGATTGAGAGCTCTTTCTTGATTCTATGGGTGGTGGTGCATGGCCGTTCTTAGTTGGTGGAGTGATTTGTCTGGTTAATTCCGATAACGAACGAGACCTTAACCTGCTAAATAGAATGATCAACTTTGGTTGATTTATTCTTCTTAGAGGGACTATGGATGTTTAATTCATGGAAGTTTGAGGCA	Eukaryota	Obazoa	Opisthokonta	Fungi	NA	NA	NA	NA	NA	heterotrophs	8
L226N	0.5	0	2014.41098	2018	ASV2426	GGGAAACTTACCAGGTCCAGACATAGTGAGGATTGACAGATTGAGAGCTCTTTCTTGATTCTATGGGTGGTGGTGCATGGCCGTTCTTAGTTGGTGGAGTGATTTGTCTGGTTAATTCCGTTAACGAACGAGACCCCCGCCTGCTAAATAGTCGGGCGAATGCTTAGCATTGGCTACGGCTTCTTAGAGGGACTTTTGGTGACTAACCAAAGGAAGTTGGGGGCA	Eukaryota	TSAR	Stramenopiles	Gyrista	Chrysophyceae	Chrysophyceae_X	Chrysophyceae_XX	Chrysophyceae_XXX	Chrysophyceae_XXX_sp.	phototrophs	8
L226N	0.5	0	2014.41098	2018	ASV2652	GGGAAACTTACCAGGTCCAGACATAGTGAGGATTGACAGATTGAGAGCTCTTTCTTGATTCTATGGGTGGTGGTGCATGGCCGTTCTTAGTTGGTGGAGTGATTTGTCTGGTTAATTCCGTTAACGAACGAGACCCCCGCCTGCTAAATAGTTCTACTAATGCTTAGCATTGGTGTTAGCTTCTTAGAGGGACTTTTGGTGACTAACCAAAGGAAGTTGGGGGCA	Eukaryota	TSAR	Stramenopiles	Gyrista	Chrysophyceae	Ochromonadales	Ochromonadales_clade-VIII	Ochromonadales_clade-VIII_X	Ochromonadales_clade-VIII_X_sp.	phototrophs	8
L226N	0.5	0	2014.41098	2018	ASV2979	GGAAAACTCACCAGGTCCAGACATAGTAAGGATTGACAGATTGAGAGCTCTTTCATGATTCTATGGGTGGTGGTGCATGGCCGTTCTTAGTTGGTGGAGTGATTTGTCTGGTTAATTCCGATAACGAACGAGACCTTAACCTGCTAACTAGTTAACGGAACGTAAGTTCTATTGTTAACTTCTTAGAGGGACTATCTGTGACTAACAGATGGAAGTTTGAGGCA	Eukaryota	Obazoa	Opisthokonta	Fungi	Opisthosporidia	Microsporida	Microsporida_X	Mitosporidium	Mitosporidium_daphniae	parasites	8
L226N	0.5	0	2014.41098	2018	ASV3070	GGGAAACTTACCAGGTCCAGACATAGTGAGGATTGACAGATTGAGAGCTCTTTCTTGATTCTATGGGTGGTGGTGCATGGCCGTTCTTAGTTGGTGGAGTGATTTGTCTGGTTAATTCCGTTAACGAACGAGACCCCCGCCTGCTAACTAGATTGATGAATGCTTTGCATTGATAAAATCTTCTTAGAGGGACTTTCGGTGACTAACCGAAGGAAGTTGGGGGCA	Eukaryota	TSAR	Stramenopiles	Gyrista	Chrysophyceae	NA	NA	NA	NA	phototrophs	8
L226N	0.5	0	2014.41098	2018	ASV3174	GGAAAACTTACCAGGTCCAGACACAGTAAGGATTGACAGATTGAAGATCTTTCTTGATTCTGTGGGTGGTGGTGCATGGCCGTTCTTAGTTGGTGGAGTGATTTGTCTGGTTAATTCCGTTAACGAACGAGACCTCGACCTGCTAAATAGTTCGACAATCGATTTAACTCGATTGGACGCGACTTCTTAGAGGGACTATCGGTGTGTAGCCGACGGAAGTTCGAGGCA	Eukaryota	TSAR	Rhizaria	Cercozoa	Filosa-Sarcomonadea	Glissomonadida	Sandonidae	NA	NA	heterotrophs	8
L226N	0.5	0	2014.41098	2018	ASV3357	GGGAAACTTACCAGGTCCAGACATAGTGAGGATTGACAGATTGAGAGCTCTTTCTTGATTCTATGGGTGGTGGTGCATGGCCGTTCTTAGTTGGTGGAGTGATTTGTCTGGTTAATTCCGTTAACGAACGAGACCTTAACCTGCTAACTAGTGTTTCGATTCATAATCGAAAGCACTTCTTAGAGGGACTATGTGATGTAATCACATGGAAGTTTGAGGCA	Eukaryota	TSAR	Alveolata	Ciliophora	Oligohymenophorea	Peritrichia_2	Sessilida	NA	NA	heterotrophs	8
L226N	0.5	0	2014.41098	2018	ASV3671	GGGAAACTTACCAGGTCCAGACATAGTGAGGATTGACAGATTGAGAGCTCTTTCTTGATTCTATGGGTGGTGGTGCATGGCCGTTCTTAGTTGGTGGAGTGATTTGTCTGGTTAATTCCGATAACGAACGAGACCTCTGCTGCTAGCTGGTGTGGTGTATGTGGATACACCAACTCACTAACAGGACTGACCGCGCTTAGCGGTCGGAAGTTCGAGGCA	Eukaryota	NA	NA	NA	NA	NA	NA	NA	NA	NA	8
L226N	0.5	0	2014.41098	2018	ASV0211	GGGAACCTTACCAGGCTCGTACATAGTCATGATTGACAGATTGAGAGTTCTTTCTCGATTCTATGGGTGGTGGTGCATGGCCGTTCTTAGTCGGTGAGGTGACTTGTCTGGTTAATTCCGATAACGGACGAGACCTCGACCTGATAATTAGTTACGTTACAATCATGTGTGGCGTTAACTTCTTAAAGGGACTTTGTGACCAATCACAAGGAAGTTCGAGCCT	Eukaryota	TSAR	Alveolata	Apicomplexa	Gregarinomorphea	Eugregarinorida	Gregarinidae	Leidyana1	NA	parasites	7
L226N	0.5	0	2014.41098	2018	ASV0252	GGAAAACTCACCAGGTCCAGACATGGGAAGGATTGACAGATTGAGAGCTCTTTCTTGATTCTATGGGTGGTGGTGCATGGCCGTTCTTAGTTGGTGGAGTGATTTGTCTGGTTAATTCCGTTAACGAACGAGACTTTGACCTGCTAAATAGACACTATAGCTTTGGCTATGGCTGTGCTTCTTAGAGGGACTTTGCGTGTTTAACGCAAGGAAGTTCAAAGCA	Eukaryota	TSAR	Alveolata	Apicomplexa	Gregarinomorphea	Neogregarinorida	Actinocephalidae	Monocystis	Monocystis_sp.	parasites	7
L226N	0.5	0	2014.41098	2018	ASV0367	GGAAAACTCACCAGGTCCGGACATAGTAAGGATTGACAGATTGAGAGCTCTTTCTTGATTCTATGGGTGGTGGTGCATGGCCGTTCTTAGTTGGTGGAGTGATTTGTCTGGTTAATTCCGTTAACGAACGAGACCTTAACCTACTAAATAGTTACGTCATTTCCGAATGACGGCGAACTTCTTAGAGGGACTATCGACATCAAATCGATGGAAGTTTGAGGCA	Eukaryota	Obazoa	Opisthokonta	Ichthyosporea	Ichthyophonida	Pseudoperkinsidae	Pseudoperkinsidae_X	Anurofeca	Anurofeca_sp.	heterotrophs	7
L226N	0.5	0	2014.41098	2018	ASV0376	GGAAAACTCACCAGGTCCAGACATGGGAAGGATTGACAGATTGATAGCTCTTTCTTGATTCTATGGGTGGTGGTGCATGGCCGTTCTTAGTTGGTGGAGTGATTTGTCTGGTTAATTCCGTTAACGAACGAGACCTTAACCTGCTAAATAGTTCGCTGTAACTTGTTACAGTTGTACTTCTTAGAGGGACTTCGTGATTCAAACACGAGGAAGTTTGAGGCA	Eukaryota	TSAR	Alveolata	NA	NA	NA	NA	NA	NA	NA	7
L226N	0.5	0	2014.41098	2018	ASV0392	GGAAAACTCACCAGGTCCGGACATGGGAAGGATTGACAGATTGAGAGCTCTTTCTTGATTCTATGGGTGGTGGTGCATGGCCGTTCTTAGTTGGTGGAGTGATTTGTCTGGTTAATTCCGATAACGAACGAGACCTTAACCTGCTAAATAGAGACGCGAACCTGCGTTCGTGCGCTCTTCTTAGAGGGACTGACTACGTTTAGTGGTCGGAAGTTTGAGGCA	Eukaryota	Obazoa	Opisthokonta	Fungi	Rozellomycota	Rozellomycota_X	Rozellomycota_XX	Rozellomycota_XXX	Rozellomycota_XXX_sp.	parasites	7
L226N	0.5	0	2014.41098	2018	ASV0519	GGAAAACTTACCAGGTCCAGACATAGTTAGGATTGACAGGTTGAAGACCTTTCTTGATTCTATGGGTGGTGGTGCATGGCCGTTCTTAGTTGGTGGAGTGATTTGTCTGGTTAATTCCGTTAACGAACGAGACCTCGACCTGCTAAATAGTTCGGCGTATTCTAGGATACGTACGTGACTTCTTAGAGGGACTATCAGGAGAGTATCCGATGGAAGTTCGAGGCA	Eukaryota	TSAR	Rhizaria	Cercozoa	Filosa-Thecofilosea	Filosa-Thecofilosea_X	Mataza-lineage	Mataza-lineage_X	Mataza-lineage_X_sp.	NA	7
L226N	0.5	0	2014.41098	2018	ASV0693	GGAAAACTTACCAGGTCCAGACATAGTGAGGATTGACAGGTTGAAGATCTTTCTTGATTCTATGGGTGGTGGTGCATGGCCGTTCTTAGTTGGTGGATTGATCTGTCTGGTTAATTCCGATAACGAACGAGACCTCAGCCTGCTAAATAGTGGACATCGGTTTTACCGGTGGCTATCGCTTCTTAGAGGGACTATTGGTGTTTAGCCAATGGAAGATTGAGGCA	Eukaryota	TSAR	Rhizaria	Cercozoa	Novel-clade-10-12	Novel-clade-10	Novel-clade-10_X	Novel-clade-10_XX	Novel-clade-10_XX_sp.	heterotrophs	7
L226N	0.5	0	2014.41098	2018	ASV0729	GGGAAACTTACCAGGTCCAGACATAGTTAGGATTGACAGATTGATAGCTCTTTCTTGATTCTATGGGTGGTGGTGCATGGCCGTTCTTAATTGGTGGAGTGATTTGTCTGGTTAATTCCGTTAACGAACGAGACCTTAACCTGCTAAATAGTTACATGTGACCTCGGTTACATGGGCAACTTCTTAGAGGGACTTTGTGTGTCTAATGCAAGGAAGTTTGAGGCA	Eukaryota	TSAR	Alveolata	Dinoflagellata	Dinophyceae	NA	NA	NA	NA	NA	7
L226N	0.5	0	2014.41098	2018	ASV0771	GGAAAACTCACCAGGTCCGGACATAGTAAGGATTGACAGATTGAGAGCTCTTTCATGATTCTATGGGTGGTGGTGCATGGCCGTTCTTAGTTGGTGGAGTGATTTGTCTGGTTAATTCCGTTAACGAACGAGACCTTAACCTGCTAAATAGGTGTGCGTACGAGAGTATGTAGCACGTTCTTAGAGGGACAAACCACGTTTAGTGGTTGGAAGTTTGAGGCA	Eukaryota	Obazoa	Opisthokonta	NA	NA	NA	NA	NA	NA	heterotrophs	7
L226N	0.5	0	2014.41098	2018	ASV1268	GGAAAACTTACCAGGTCCAGACACAGTAAGGATTGACAGATTGAAGATCTTTCTTGATTCTGTGGGTGGTGGTGCATGGCCGTTCTTAGTTGGTGGAGTGATTTGTCTGGTTAATTCCGTTAACGAACGAGACCTCGACCTGCTAAATAGTTCGACAAAGGATTCTTTCTTTGGACGTGACTTCTTAGAGGGACTATCGGTGTGTAGCCGACGGAAGTTCGAGGCA	Eukaryota	TSAR	Rhizaria	Cercozoa	Filosa-Sarcomonadea	Glissomonadida	Sandonidae	Flectomonas	Flectomonas_ekelundi	heterotrophs	7
L226N	0.5	0	2014.41098	2018	ASV1337	GGGAAACTTACCAGGTCCAGACATAGTGAGGATTGACAGATTGAGAGCTCTTTCTTGATTCTATGGGTGGTGGTGCATGGCCGTTCTTAGTTGGTGGAGTGATTTGTCTGGTTAATTCCGATAACGAACGAGACCTTAACCTGCTAAATAGAGACGCGAACCTGCGTTCGTGCGCTCTTCTTAGAGGGACTGACTACGTTTAGTGGTCGGAAGTTTGAGGCA	Eukaryota	Obazoa	Opisthokonta	NA	NA	NA	NA	NA	NA	heterotrophs	7
L226N	0.5	0	2014.41098	2018	ASV1352	GGGAAACTCACCAGGTCCAGACACAATAAGGATTGACAGATTGAGAGCTCTTTCTTGATTTTGTGGGTGGTGGTGCATGGCCGTTCTTAGTTGGTGGAGTGATTTGTCTGCTTAATTGCGATAACGAACGAGACCTTAACCTACTAAATAGCTTTGTTAGCTTTTGCTGACTTAAAGCTTCTTAGAGGGACTATCGTGCTTAAAGCCGATGGAAGTTTGAGGCA	Eukaryota	Obazoa	Opisthokonta	Fungi	Ascomycota	Saccharomycotina	Lipomycetaceae	Dipodascopsis	Dipodascopsis_anomala	heterotrophs	7
L226N	0.5	0	2014.41098	2018	ASV1409	GGAAAACTTACCAGGTCCAGACATAGTGAGGATTGACAGATTGAGAGCTCTTTCTTGATTCTATGGGTGGTGGTGCATGGCCGTTCTTAGTTGGTGGAGTGATTTGTCTGGTTAATTCCATTAACGAACGAGACTCCCGCCTGCTAAATAGTCCGGTGAATGAGTGTTCATTGACCTGGTCTTCTTAGAGGGACTTTCGGTGACTAACCGAAGGAAGTTGGGGGCA	Eukaryota	TSAR	Stramenopiles	Gyrista	Coscinodiscophyceae	Aulacoseirales	Aulacoseiraceae	Aulacoseira	NA	phototrophs	7
L226N	0.5	0	2014.41098	2018	ASV1465	GGGAAACTTACCAGGTCCAGACATAGTAAGGATTGACAGATTGAGAGCTCTTTCTTGATTCTATGGGTGGTGGTGCATGGCCGTTCTTAGTTGGTGGAGTGATTTGTCTGGTTAATTCCGTTAACGAACGAGACCTCCGCCTGCTAAATAGTTACGTGATTCTTTTGAATGATGGACAACTTCTTAGAGGGACTATCGGCGACTAGCCGGTGGAAGTGGGAGGCA	Eukaryota	NA	NA	NA	NA	NA	NA	NA	NA	NA	7
L226N	0.5	0	2014.41098	2018	ASV1520	GGGAAACTTACCAGGTCCAGACATAGTAAGGATTGACAGATTGAGAGCTCTTTCTTGATTCTATGGGTGGTGGTGCATGGCCGTTCTTAGTTGGTGGAGTGATTTGTCTGGTTAATTCCGTTAACGAACGAGACCCACGCCTGCTAAATAGTACTGGGAATGCTTAGCATTGCCAGCGACTTCTTAGAGGGACTTTCGGCGCTAGGCCGAAGGAAGTTGGGGGCA	Eukaryota	TSAR	Stramenopiles	Gyrista	Eustigmatophyceae	Eustigmatophyceae_X	Eustigmatophyceae_XX	NA	NA	phototrophs	7
L226N	0.5	0	2014.41098	2018	ASV1555	GGAAAACTCACCAGGTCCAGACATAGTAAGGATTGACAGATTGAGAGCTCTTTCATGATTCTATGGGTGGTGGTGCATGGCCGTTCTTAGTTGGTGGAGTGATTTGTCTGGTTAATTCCGATAACGAACGAGACCTTAACCTGCTAACTAGTTTACGGAACGCAAGTTTCGGCAAACTTCTTAGAGGGACTATCTGTGACTAACAGATGGAAGTTTGAGGCA	Eukaryota	Obazoa	Opisthokonta	Fungi	Opisthosporidia	Microsporida	Microsporida_X	Mitosporidium	Mitosporidium_daphniae	parasites	7
L226N	0.5	0	2014.41098	2018	ASV1700	GGGAAACTCACCAGGTCCAGACATAGTAAGGATTGACAGATTGAGAGCTCTTTCTTGATTCTATGGGTGGTGGTGCATGGCCGTTCTTAGTTGGTGGAGTGATTTGTCTGGTTAATTCCGTTAACGAACGAGACCTTAACCTGCTAAATAGTTACTTCAACTTTGGTTGATGTTTAACTTCTTAGAGGGACTATCAATGTTTAATTGATGGAAGTTTGAGGCA	Eukaryota	Obazoa	Opisthokonta	Fungi	Chytridiomycota	Chytridiomycota_X	Chytridiomycota_XX	Blyttiomyces	Blyttiomyces_helicus	pathotrophs	7
L226N	0.5	0	2014.41098	2018	ASV1815	GGGAAACTTACCAGGTCCAGACATAGTTAGGATTGACAGATTGATAGCTCTTTCTTGATTCTATTGGTGGTGGTGCATGGCCGTTCTTAGTTGGTGGAGTGATTTGTCTGGTTAATTCCGTTAACGAACGAGACTTTAACCTGCTAAATAGTTACATGTGACCTCGGTTACATGGGCAACTTCTTAGAGGGACTTTGTGTGTCTAACGCAAGGAAGTTTGAGGCA	Eukaryota	TSAR	Alveolata	Dinoflagellata	Dinophyceae	Suessiales	NA	NA	NA	NA	7
L226N	0.5	0	2014.41098	2018	ASV1827	GGGAAACTTACCAGGTCCAGACATAGTGAGGATTGACAGATTGAGAGCTCTTTCTTGATTCTATGGGTGGTGGTGCATGGCCGTTCTTAGTTGGTGGAGTGATTTGTCTGGTTAATTCCGTTAACGAACGAGACCTTAACCTGCTAAATAGTACGCTGTAACTTGTTATAGTTGTACTTCTTAGAGGGACTTCGTGATTCAAACACGAGGAAGTTTGAGGCA	Eukaryota	TSAR	Alveolata	NA	NA	NA	NA	NA	NA	NA	7
L226N	0.5	0	2014.41098	2018	ASV2187	GGGAAACTCACCAGGTCCAGACATAGTAAGGATTGACAGATTGAGAGCTCTTTCTTGATTCTATGGGTGGTGGTGCATGGCCGTTCTTAGTTGGTGGAGTGATTTGTCTGGTTAATTCCGTTAACGAACGAGACCTTAACCTGCTAAATAGTTACGTGATTTCCGAATCGCGGACAACTTCTTAGAGGGACTATCGGTGTTTAACCGGTGGAAGTTTGAGGCA	Eukaryota	Obazoa	Opisthokonta	Choanoflagellata	Choanoflagellatea	NA	NA	NA	NA	heterotrophs	7
L226N	0.5	0	2014.41098	2018	ASV2262	GGAAAACTCACCAGGTCCAGACATAGTAAGGATTGACAGATTGAGAGCTCTTTCTTGATTCTATGGGTGGTGGTGCATGGCCGTTCTTAGTTGGTGGAGTGATCTGTCTGGTTAATTCCGATAACGAACGAGACCTTAACTTATTAAATAGTTGCAGAAATTTCGATTTCTTGGCAACTTCTTAAAAGGACTATGGATGTTTAATCCATGGAAGTTTGAGGCA	Eukaryota	Obazoa	Opisthokonta	Fungi	Aphelidiomycota	Aphelidiales	Aphelidiaceae	Paraphelidium	Paraphelidium_letcheri	parasites	7
L226N	0.5	0	2014.41098	2018	ASV2294	GGGAAACTCACCAGGTCCAGACATAGTAAGGATTGACAGATTGATAGCTCTTTCTTGATTCTATGGGTGGTGGTGCATGGCCGTTCTTAGTTGGTGGAGTGATTTGTCTGGTTAATTCCGTTAACGAACGAGACCTTAACCTGCTAAATAGTTATGCTAACTTTGGTTGGCAGTCGACTTCTTAGAGGGACTATGGATGTTTAATCCATGGAAGTTTGAGGCA	Eukaryota	Obazoa	Opisthokonta	Fungi	Chytridiomycota	Lobulomycetales	Lobulomycetaceae	NA	NA	saprotrophs/parasites	7
L226N	0.5	0	2014.41098	2018	ASV2409	GGAAAACTTACCAGGTCCAGACATAGTGAGGATTGACAGATTGAGAGCTCTTTCTTGATTCTATGGGTGGTGGTGCATGGCCGTTCTTAGTTGGTGGGTTGCCTTGTCAGGTTGATTCCGGTAACGAACGAGACCTCAGCCTGCTAAATAGTGACTTGCGCCTTTTGGCGGAAGCGCACTTCTTAGAGGGACTATTAACGTTTAGTTAATGGAAGTATGAGGCA	Eukaryota	Archaeplastida	Chlorophyta	Chlorophyta	Chlorophyceae	Sphaeropleales	Sphaeropleales_X	NA	NA	phototrophs	7
L226N	0.5	0	2014.41098	2018	ASV2432	GGGAAACTTACCAGGTCCGGACTTCAGGAGGATTGACAGATTGAAGATCTTTCTTAATTTGAAGGGTGGTGGTGCATGGCCGTTCTTAGTTGGTGGTGTGAATTGTCTGGTTAATTCCGTTAACGAACGAGACCTCGACCTACTAAATAGTGCAGCTAATTCTTCGGAATTGGCCCGCGCTTCTTAGAGGGACTATCGGTGCTTAGCCGAAGGAAGTTCGAGGCA	Eukaryota	TSAR	Rhizaria	Cercozoa	Filosa-Sarcomonadea	Pansomonadida	Pansomonadida_X	Pansomonadida_XX	Pansomonadida_XX_sp.	heterotrophs	7
L226N	0.5	0	2014.41098	2018	ASV2974	GGGAAACTTACCAGGTCCAGACATAGTGAGGATTGACAGATTGAGAGCTCTTTCTTGATTCTATGGGTGGTGGTGCATGGCCGTTCTTAGTTGGTGGAGTGATTTGTCTGGTTAATTCCGTTAACGAACGAGACCTTAACCTGCTAAATAGTCACATGAACACTTGTTCATGGTCGTACTTCTTAGAGGGACTGTTGGTGTTTAACCAATGGAAGTTTGAGGCA	Eukaryota	Obazoa	Opisthokonta	NA	NA	NA	NA	NA	NA	heterotrophs	7
L226N	0.5	0	2014.41098	2018	ASV3010	GGAAAACTCACCAGATCCAGACATAGTTAGGATTGACAGATTGATAGCTCTTTCTTGATTCTATGGGTGGTGGTGCATGGCCGTTCTTAGTTGGGGGAGTGATTTGTCTGGTTAATTCCGATAACGAACGAGATCTTAGCCTGCTAAATAGCTGTCAGATAATTAAGTCTGGCCCAGCTTCTTAGAGGGACTTTGTGGTTTAAACATGAGGAAGTTTGAGGCA	Eukaryota	TSAR	Alveolata	NA	NA	NA	NA	NA	NA	NA	7
L226N	0.5	0	2014.41098	2018	ASV3279	GGGAAACTTACCAGGTCCAGACATAGTTAGGATTGACAGATTGAGAGCTCTTTCTTGATTCTATGGGTGGTGGTGCATGGCCGTTCTTAGTTGGTGGAGTGATTTGTCTGGTTAATTCCGTTAACGAACGAGACCTTAACCTGCTAACTAGTCGCCGTTATTAACATAGCGGTTGACTTCTTAGAGGGACTTTGTGTGCAAGCACAAGGAAGTTTGAGGCA	Eukaryota	TSAR	Alveolata	Ciliophora	Colpodea	Colpodea_X	Platyophryida	Woodruffides	Woodruffides_metabolicus	heterotrophs	7
L226N	0.5	0	2014.41098	2018	ASV3399	GGAAAACTTACCAGGTCCAGACATAGTGAGGATTGACAGATTGAAGATCTTTCTTGATTCTATGGGTGGTGGTGCATGGCCGTTCTTAGTTGGTGGATTGATCTGTCTGGTTAATTCCGATAACGAACGAGACCTCAGCCTGCTAAATAGTGGACACATGTTTCGGCATGTGGCTTGTCACTTCTTAGAGGGACTATCGGTGTGTAGCCGATGGAAGTTTGAGGCA	Eukaryota	TSAR	Rhizaria	Cercozoa	Novel-clade-10-12	Novel-clade-10	Novel-clade-10_X	Novel-clade-10_XX	Novel-clade-10_XX_sp.	heterotrophs	7
L226N	0.5	0	2014.41098	2018	ASV4071	GGGAAACTTACCAGGTCCAGACATAGTGAGGATTGACAGATTGAGAGCTCTTTCTTGATTCTATGGGTGGTGGTGCATGGCCGTTCTTAGTTGGTGGAGTGATTTGTCTGGTTAATTCCGTTAACGAACGAGACCCCCGCCTGCTAACTAGTCGTACGAATGCTTAGCATTGGTGTCGGCTTCTTAGAGGGACTTTCGGTGACTAACCGAAGGAAGTTGGGGGCA	Eukaryota	TSAR	Stramenopiles	Gyrista	Chrysophyceae	NA	NA	NA	NA	phototrophs	7
L226N	0.5	0	2014.41098	2018	ASV4121	GGAAAACTCACCAGGTCCGGACATAGTAAGGATTGACAGATTGAGAGCTCTTTCTTGATTCTGTGGGTGGTGGTGCATGGCCGTTCTTAGTTGGTGGAGTGATTTGTCTGGTTAATTCCGATAACGAACGAGACCTTAACCTGCTAACTAGTGGGCTGAGCGAGAGCTTGGCAGTACTTCTTAGAGGGACTGACTACGTTTAGTAGTCGGAAGTTTGAGGCA	Eukaryota	Obazoa	Opisthokonta	Fungi	NA	NA	NA	NA	NA	heterotrophs	7
L226N	0.5	0	2014.41098	2018	ASV4131	GGGAAACTTACCAGGTCCAGACATAGTAAGGATTGACAGATTGAGAGCTCTTTCTTGATTCTATGGGTGGTGGTGCATGGCCGTTCTTAGTTGGTGGAGTGATTTGTCTGGTTAATTCCGTTAACGAACGAGACCCCCGCCTGCTAAATAGAGCTGTGAATGTTTGACATTCGCAGGTACTTCTTAGAGGGACTTCTGGTGTTTAATCAGAGGAAGTTGGGGGCA	Eukaryota	TSAR	Stramenopiles	Gyrista	Eustigmatophyceae	Eustigmatophyceae_X	Eustigmatophyceae_XX	Eustigmatophyceae_XXX	Eustigmatophyceae_XXX_sp.	phototrophs	7
L226N	0.5	0	2014.41098	2018	ASV4304	GGAAAACTCACCAGGTCCGGACATGGTAAGGATTGACAGATTGAGAGCTCTTTCATGATTCTATGGGTGGTGGTGCATGGCCGTTCTTAGTTGGTGGAGTGATTTGTCTGGTTAATTCCGTTAACGAACGAGACCTTAACCTGCTAAATAGGTGCGCAAACTCGCGTTTGTCGTGCGTTCTTAGAGGGACAAACCACGTTTAGTGGTTGGAAGTTTGAGGCA	Eukaryota	Obazoa	Opisthokonta	NA	NA	NA	NA	NA	NA	heterotrophs	7
L226N	0.5	0	2014.41098	2018	ASV4679	GGGAAACTCACCAGGTCCAGACATAGTAAGGATTGACAGATTGAGAGCTCTTTCTTGATTCTATGGGTGGTGGTGCATGGCCGTTCTTAGTTGGTGGAGTGGTTTGTCTGGTTAATTCCGTTAACGAACGAGACCTTAACCTGCTAAATAGTTACGAGAATCTTTTGATTCTTGGATTAACTTCTTAGAGGGACTATTGATGTTTAATCAATGGAAGTTTGAGGCA	Eukaryota	Obazoa	Opisthokonta	Fungi	Chytridiomycota	NA	NA	NA	NA	saprotrophs/parasites	7
L226N	0.5	0	2014.41098	2018	ASV0031	GGGAAACTTACCAGGTCCAGACATAGTTAGGATTGACAGATTGATAGCTCTTTCTTGATTCTATGGGTGGTGGTGCATGGCCGTTCTTAGTTGGTGGAGTGATTTGTCTGGTTAATTCCGTTAACGAACGAGACCTTAACCTGCTAAATAGTTACATGTGACCTCGGTTACATGGGCAACTTCTTAGAGGGACTTTGTGTGTCTAATGCAAGGAAGTTTGAGGCA	Eukaryota	TSAR	Alveolata	Dinoflagellata	Dinophyceae	NA	NA	NA	NA	NA	6
L226N	0.5	0	2014.41098	2018	ASV0108	GGAAAACTCACCAGGTCCAGACATAGGAAGGATTGACAGATTGAGAGCTCTTTCTTGATTCTATGGGTGGTGGTGCATGGCCGTTCTTAGTTGGTGGAGTGGTCTGTCTGGTTAATTCCGATAACGAACGAGACATTGGCCTGCTAAATAGTCACTGGAGGTTTCCTTCAGCTGCGCTTCTTAGAGGGACTTTGCGTGTCTAACGCAAGGAAGTTCAATGCA	Eukaryota	TSAR	Alveolata	Apicomplexa	Gregarinomorphea	Neogregarinorida	Actinocephalidae	Nematopsis	Nematopsis_temporariae	parasites	6
L226N	0.5	0	2014.41098	2018	ASV0174	GGAAAACTTACCAGGTCCAGACATAGTGAGGATTGACAGATTGAAGATCTTTCTTGATTCTATGGGTGGTGGTGCATGGCCGTTCTTAGTTGGTGGATTGATCTGTCTGGTTAATTCCGATAACGAACGAGACCTCAGCCTGCTAAATAGTGGACGTCAGTTTCGACTGGCGGCCCTCACTTCTTAGAGGGACTATCGGTGTGCAACCGATGGAAGTTTGAGGCA	Eukaryota	TSAR	Rhizaria	Cercozoa	NA	NA	NA	NA	NA	NA	6
L226N	0.5	0	2014.41098	2018	ASV0229	GGAAAACTTACCAGGTCCAGACATAGTGAGGATTGACAGATTGAGAGCTCTTTCTTGATTCTATGGGTGGTGGTGCATGGCCGTTCTTAGTTGGTGGAGTGATTTGTCTGGTTAATTCCGTTAACGAACGAGACCCCTGCCTGCTAAATAGTTGAGCGAGTGAATGTTCACTGGCGACAGCTTCTTAGAGGGACGTGCGTTCTATTAGACGCAGGAAGATAGGGGCA	Eukaryota	TSAR	Stramenopiles	Gyrista	Bacillariophyceae	Fragilariales	Staurosiraceae	Staurosira	Staurosira_construens	phototrophs	6
L226N	0.5	0	2014.41098	2018	ASV0269	GGGAAACTTACCAGGTCCAGACATAGTAAGGATTGACAGATTGAGAGCTCTTTCTTGATTCTATGGGTGGTGGTGCATGGCCGTTCTTAGTTGGTGGAGTGATTTGTCTGGTTAATTCCGTTAACGAACGAGACCTCAGCCTGCTAACTAGTTACGCGAACATTCGTGTTCGCGGCCAACTTCTTAGAGGGACTATCGGCGTTTAGCCGGCTGGAAGTTTGAGGCA	Eukaryota	Archaeplastida	Streptophyta	Streptophyta	Zygnemophyceae	Zygnemophyceae_X	Zygnemophyceae_XX	Staurastrum	Staurastrum_sp.	phototrophs	6
L226N	0.5	0	2014.41098	2018	ASV0300	GGGAAACTCACCAGGTCCAGACATAATAAGGATTGACAGATTGAGAGCTCTTTCTTGATTTTATGGGTGGTGGTGCATGGCCGTTCTTAGTTGGTGGAGTGATTTGTCTGGTTAATTCCGTTAACGAACGAGACCTTAACCTGCTAAATAGTTGCGCCCACTTTGGTGGGTGATCAACTTCTTAGAGGGACTATAGACGTTTAGTCTATGGAAGTTTGAGGCA	Eukaryota	Obazoa	Opisthokonta	Fungi	Chytridiomycota	Rhizophydiales	Rhizophydiales_X	Rhizophydiales_XX	Rhizophydiales_XX_sp.	saprotrophs/parasites	6
L226N	0.5	0	2014.41098	2018	ASV0468	GGAAAACTCACCAGGTCCAGACATGGGAAGGATTGACAGATTGAGAGCTCTTTCTTGATTCTATGGGTGGTGGTGCATGGCCGTTCTTAGTTGGTGGAGTGATTTGTCTGGTTAATTCCGTTAACGAACGAGACTTTAACCTGCTAAATAGACACTAAAGCTTCGGCTTTAGCTGCGCTTCTTAGAGGGACTTTGCGTGTCTAACGCAAGGAAGTTTAAGGCA	Eukaryota	TSAR	Alveolata	Apicomplexa	Gregarinomorphea	Neogregarinorida	Actinocephalidae	Paraschneideria	Paraschneideria_metamorphosa	parasites	6
L226N	0.5	0	2014.41098	2018	ASV0495	GGGAAACTTACCAGGTCCAGACATAGTAAGGATTGACAGATTGATAGCTCTTTCTCGATTCTATGGGTGGTGGTGCATGGCCGTTCTTAGTTGGTGGAGTGATTTGTCTGGTTAATTCCGTTAACGAACGAGACCTTAACCTGCTAAATAGTTACACGTAACCTCGGTTATGTGGGCAACTTCTTAGAGGGACTTTGTGTGTCTAACGCAAGGAAGTTTGAGGCA	Eukaryota	TSAR	Alveolata	Dinoflagellata	Dinophyceae	NA	NA	NA	NA	NA	6
L226N	0.5	0	2014.41098	2018	ASV0523	GGGAAACTTACCAGGTCCAGACATAGTGAGGATTGACAGATTGAGAGCTCTTTCTTGATTCTATGGGTGGTGGTGCATGGCCGTTCTTAGTTGGTGGAGTGATTTGTCTGGTTAATTCCGTTAACGAACGAGACCCCCGCCTGCTAAATAGTTGTGCTAATGCTTAGGCATTGGCGTCGGCTTCTTAGAGGGACTTTCGGTGACTAACCGAAGGAAGTTGGGGGCA	Eukaryota	TSAR	Stramenopiles	Gyrista	Chrysophyceae	Synurales	Synuraceae	Mallomonas	Mallomonas_caudata	phototrophs	6
L226N	0.5	0	2014.41098	2018	ASV0618	GGAAAACTTACCAGGTCCAGACATAGTGAGGATTGACAGATTGAGAGCTCTTTCTTGATTCTATGGGTGGTGGTGCATGGCCGTTCTTAGTTGGTGGGTTGCCTTGTCAGGTTGATTCCGGTAACGAACGAGACCTCAGCCTGCTAAATAGTCACGGTCGCTTTTTGCGGCCGGTTGACTTCTTAGAGGGACTATTGGCGTTCTAGTCAATGGAAGTATGAGGCA	Eukaryota	Archaeplastida	Chlorophyta	Chlorophyta	Chlorophyceae	Sphaeropleales	Sphaeropleales_X	Stauridium	Stauridium_tetras	phototrophs	6
L226N	0.5	0	2014.41098	2018	ASV0648	GGAAAACTTACCAGGTCCAGACACGAGGATGATTAACAGATTGAGAGCTCTTTTTTGATTTTGTGGGTGGTGGTGCATGGCCGTTCTTAGTTGGTGGGTTGCCTTGTCAGGTTGATTCCGGTAACGAACGAGACCTCAGCCTGCTAAATAGTCACGTGTCCTTTTTGGATGCGCCTGACTTCTTAGAGGGACTATTACCGTTTAGGTAATGGAAGTGTGAGGCA	Eukaryota	Archaeplastida	Chlorophyta	Chlorophyta	Chlorophyceae	Chlamydomonadales	Chlamydomonadales_X	Chlamydomonadales_XX	Chlamydomonadales_XX_sp.	phototrophs	6
L226N	0.5	0	2014.41098	2018	ASV0662	GGGAAACTCACCAGGCCAGAACATAAGAAGGATTGACAGATTGAGAGCTCTTTCTTGATTTTATGGGTGGTGGTGCATGGCCGTTCTTAGTTGGTGGAGTGATTTGTCTGGTTAATTCCGATAACGAACGAGACCTTATCCTGCTAAATAGACGCGTCCAGTCTTACTGGTCGCCGTCTTCTTAGAGGGACTGTTGCTGTTTAAGCAATGGAAGTTTGAGGCA	Eukaryota	Obazoa	Opisthokonta	Fungi	NA	NA	NA	NA	NA	heterotrophs	6
L226N	0.5	0	2014.41098	2018	ASV0694	GGAAAACTCACCAGGTCCAGACATAGTTAGGATTGACAAATTGATAGCTCTTTCTTGATTCTATGGGTGGTGGTGCATGGCCGTTCTTAGTTGGTGGAGTGATTTGTCTGGTTAATTCCGATAACGAACGAGATCTTAGCCTGCTAAATAGCTGTCAGATAATTAAGTCTGGCCCAGCTTCTTAGAGGGACTTTGTGGTTTAAACATGAGGAAGTTTGAGGCA	Eukaryota	TSAR	Alveolata	NA	NA	NA	NA	NA	NA	NA	6
L226N	0.5	0	2014.41098	2018	ASV0763	GGGAAACTTACCAGGTCCAGACATAGTTAGGATTGACAGATTGATAGCTCTTTCTTGATTCTATGGGTGGTGGTGCATGGCCGTTCTTAGTTGGTGGAGTGATTTGTCTGGTTAATTCCGTTAACGAACGAGACCTTAACCTGCTAACTAGTTACACCTATCCAATATAGGGTTAACTTCTTAGAGGGACTTTGTGTGCAAGCACAAGGAAGTTTGAGGCA	Eukaryota	TSAR	Alveolata	Ciliophora	Colpodea	Colpodea_X	Cyrtolophosidida	Cyrtolophosis	Cyrtolophosis_mucicola	heterotrophs	6
L226N	0.5	0	2014.41098	2018	ASV0785	GGGAAACTCACCAGGTCCAGACATAGGAAGGATTGACAGATTGAGAGCTCTTTCTTGATTCTATGGGTGGTGGTGCATGGCCGTTCTTAGTTGGTGGAGTGATTTGTCTGGTTAATTCCGTTAACGAACGAGACCTTAACCTGCTAAATAGTCACATTAACCTTGGTTGATGTTTGACTTCTTAGAGGGACTATGGACGTTTAGTTCATGGAAGTTTGAGGCA	Eukaryota	Obazoa	Opisthokonta	Fungi	Chytridiomycota	NA	NA	NA	NA	saprotrophs/parasites	6
L226N	0.5	0	2014.41098	2018	ASV0942	GGAAAACTCACCAGGTCCGGACATGGTAAGGATTGACAGATTGAGAGCTCTTTCTTGATTCTATGGGTGGTGGTGCATGGCCGTTCTTAGTTGGTGGAGTGATTTGTCAAGTTAATTCTTTGAACGAACGAGACTTTTGCCGCTTAATAGGGGCGTGGTTTGCGAACTGCGGGCCTTCTTAGCGGGACGCCTGGCAGCAGCTGGGGGAAGATGGAAGCA	Eukaryota	NA	NA	NA	NA	NA	NA	NA	NA	NA	6
L226N	0.5	0	2014.41098	2018	ASV1002	GGAAAACTTACCAGGTCCAGACATAGTGAGGATTGACAGATTGAGAGCTCTTTCTTGATTCTATGGGTGGTGGTGCATGGCCGTTCTTAGTTGGTGGAGTGATTTGTCTGGTTAATTCCGTTAACGAACGAGACTCCCGCCTGCTAAATAGTCTGGTGAATGAGTGTTCATTGACCTGGTCTTCTTAGAGGGACTTTCGGTGACTAACCGAAGGAAGTTGGGGGCA	Eukaryota	TSAR	Stramenopiles	Gyrista	Coscinodiscophyceae	Aulacoseirales	Aulacoseiraceae	Aulacoseira	Aulacoseira_sp.	phototrophs	6
L226N	0.5	0	2014.41098	2018	ASV1084	GGAAAACTCACCAGGTCCAGACATGGGAAGGATTGACAGATTGATAGCTCTTTCTTGATTCTATGGGTGGTGGTGCATGGCCGTTCTTAGTTGGTGGAGTGATTTGTCTGGTTAATTCCGTTAACGAACGAGACCTTAGCCTGCTAAATAGTTGCAGGGAACTTCGGTTCTTTGCCAACTTCTTAGAGGGACTTCGTGTGTTTAACACGAGGAAGTTTGAGGCA	Eukaryota	TSAR	Alveolata	Apicomplexa	Coccidiomorphea	Eimeriida	Eimeriidae	NA	NA	parasites	6
L226N	0.5	0	2014.41098	2018	ASV1115	GGGAAACTTACCAGGTCCAGACATAGTGAGGATTGACAGATTGAGAGCTCTTTCTTGATTCTATGGGTGGTGGTGCATGGCCGTTCTTAGTTGGTGGAGTGATTTGTCTGGTTAATTCCGTTAACGAACGAGACCCCCGCCTGCTAAATAGTTAAGCGAATACCTAGTATTGGCTATAGCTTCTTAGAGGGACTTTCGGTGACTAACCGAAGGAAGTTGGGGGCA	Eukaryota	TSAR	Stramenopiles	Gyrista	Chrysophyceae	NA	NA	NA	NA	phototrophs	6
L226N	0.5	0	2014.41098	2018	ASV1144	GGAAAACTCACCAGGTCCAGACATGGGAAGGATTGACAGATTGATAGCTCTTTCTTGATTCTATGGGTGGTGGTGCATGGCCGTTCTTAGTTGGTGGAGTGATTTGTCTGGTTAATTCCGTTAACGAACGAGACCTTAGCCTGCTAAATAGTTACGTTAAACTCACGTTTAATAGTAGCTTCTTAGAGGGACTTCGTGTGTTTAACACGAGGAAGTTTGAGGCA	Eukaryota	TSAR	Alveolata	Perkinsea	Perkinsida	Perkinsida_X	Perkinsida_XX	Perkinsida_XXX	Perkinsida_XXX_sp.	parasites	6
L226N	0.5	0	2014.41098	2018	ASV1152	GGGAAACTTACCAGGTCCAGACATAGTTAGGATTGACAGATTGATAGCTCTTTCTTGATTCTATGGGTGGTGGTGCATGGCCGTTCTTAGTTGGTGGAGTGATTTGTCTGGTTAATTCCGTTAACGAACGAGACCTTAACCTGCTAAATAGTTACATGTAACCTCGGTTGCATTGGCAGCTTCTTAAAGGGACATTGCGTGTCTAACGCAAGGAAGTTTGAGGCA	Eukaryota	TSAR	Alveolata	Dinoflagellata	Dinophyceae	Suessiales	NA	NA	NA	NA	6
L226N	0.5	0	2014.41098	2018	ASV1295	GGGAAACTTACCAGGTCAAGACATAAGTGGGATTGACAGATTGAGAGCTCTTTCTTGATTCTATGGGTGGTGGTGCATGGCCGTTCTTAGTTGGTGGAGTGATTTGTCTGGTTAATTCCGTTAACGAACGAGACCTTAACCTGCTAACTAGTCGCCTTGTGAAAAACGGGGTTGACTTCTTAGAGGGACTATGCGTTCAAGCGCATGGAAGTTTGAGGCA	Eukaryota	TSAR	Alveolata	Ciliophora	CONThreeP	CONThreeP_X	Cryptocaryonidae	Cryptocaryon	Cryptocaryon_irritans	heterotrophs	6
L226N	0.5	0	2014.41098	2018	ASV1311	GGAAAACTCACCAGGTCCAGACATGGGAAGGATTGACAGATTGAAAGCTCTTTCTTGATTCTATGGGTGGTGGTGCATGGCCGTTCTTAGTTGGTGGAGTGATTTGTCTGGTTAATTCCGTTAACGACCGAGACCTTAGCCTGCTAAATAGTTCCTAGAAACCTAGGTTTCTTGCCAGCTTCTTAGAGGGACTTCGTGTGTTTAACACGAGGAAGTTTGAGGCA	Eukaryota	TSAR	Alveolata	Apicomplexa	Coccidiomorphea	Eimeriida	Eimeriidae	Goussia1	NA	parasites	6
L226N	0.5	0	2014.41098	2018	ASV1336	GGGAAACTTACCAGGTCCAGACATAGTGAGGATTGACAGATTGAGAGCTCTTTCTTGATTCTATGGGTGGTGGTGCATGGCCGTTCTTAGTTGGTGGAGTGATTTGTCTGGTTAATTCCGATAACGAACGAGACCTTAACCTGCTAAATAGTTGGATTAACTTTGGTTGATTGCAACTTCTTAGAGGGACTATGGATGTTTAATCCATGGAAGTTTGAGGCA	Eukaryota	Obazoa	Opisthokonta	Fungi	Chytridiomycota	NA	NA	NA	NA	saprotrophs/parasites	6
L226N	0.5	0	2014.41098	2018	ASV1515	GGGAAACTTACCAGGTCCAGACATAGTGAGGATTGACAGATTGAGAGCTCTTTCTTGATTCTATGGGTGGTGGTGCATGGCCGTTCTTAGTTGGTGGAGTGATTTGTCTGGTTAATTCCGTTAACGAACGAGACCCCCGCCTGCTAAATAGTTACATGTAACCTTGGTTACATGGGCAACTTCTTAGAGGGACTTTGCGTGTCTAACGCAAGGAAGTTTGAGGCA	Eukaryota	TSAR	Alveolata	Dinoflagellata	Dinophyceae	Suessiales	NA	NA	NA	NA	6
L226N	0.5	0	2014.41098	2018	ASV1574	GGAAAACTCACCAGGTCCGGACATAGTAAGGATTGACAGATTGAGAGCTCTTTCTTGATTCTATGGGTGGTGGTGCATGGCCGTTCTTAGTTGGTGGAGTGATTTGTCTGGTTAATTCCGTTAACGAACGAGACCTTAACCTGCTAAATAGGCGTGGGAACTTTGGTTTCTGACGACTTCTTAGAGGGACTAACCACGTTTAGTGGTTGGAAGTTTGAGGCA	Eukaryota	Obazoa	Opisthokonta	NA	NA	NA	NA	NA	NA	heterotrophs	6
L226N	0.5	0	2014.41098	2018	ASV1728	GGAAAACTCACCAGGTCCAGACATAGTAAGGATTGACAGATTGAGAGCTCTTTCATGATTCTATGGGTGGTGGTGCATGGCCGTTCTTAGTTGGTGGAGTGATTTGTCTGGTTAATTCCGATAACGAACGAGACCTTAACCTGCTAACTAGTTTACTGAACGCAAGTTCTGGCAAACTTCTTAGAGGGACTATCTGTGACTAACAGATGGAAGTTTGAGGCA	Eukaryota	Obazoa	Opisthokonta	Fungi	Opisthosporidia	Microsporida	Microsporida_X	Mitosporidium	Mitosporidium_daphniae	parasites	6
L226N	0.5	0	2014.41098	2018	ASV1830	GGGAAACTTACCAGGTCCAGACATAGTGAGGATTGACAGATTGAGAGCTCTTTCTTGATTCTATGGGTGGTGGTGCATGGCCGTTCTTAGTTGGTGGGTTGCCTTGTCAGGTTGATTCCGGTAACGAACGAGACCTCAGCCTGCTAAATAGTCACGGTCGCTTTTTGCGGCCGGTTGACTTCTTAGAGGGACTATTGGCGTTCTAGTCAATGGAAGTATGAGGCA	Eukaryota	Archaeplastida	Chlorophyta	Chlorophyta	Chlorophyceae	Sphaeropleales	Sphaeropleales_X	Stauridium	Stauridium_tetras	phototrophs	6
L226N	0.5	0	2014.41098	2018	ASV1902	GGGAAACTCACCAGGTCCAGACATAGTAAGGATTGACAGATTGAGAGCTCTTTCTTGATTCTATGGGTGGTGGTGCATGGCCGTTCTTAGTTGGTGGAGTGATTTGTCTGGTTAATTCCGTTAACGAACGAGACCTTAACCTGCTAAATAGTTGCGTCAACTTTGGTTGGCGTCAACTTCTTAGAGGGACTATGGATGTTTAATTCATGGAAGTTTGAGGCA	Eukaryota	Obazoa	Opisthokonta	Fungi	Chytridiomycota	Spizellomycetales	Spizellomycetales_X	Spizellomycetales_XX	Spizellomycetales_XX_sp.	saprotrophs/parasites	6
L226N	0.5	0	2014.41098	2018	ASV1951	GGGAAACTTACCAGGTCCAGACATAGTTAGGATTGACAGATTGATAGCTCTTTCTTGATTCTATGGGTGGTGGTGCATGGCCGTTCTTAGTTGGTGGAGTGATTTGTCTGGTTAATTCCGTTAACGAACGAGACCTTAACCTGCTAACTAGGCGCTAAATGGATAATTTAGTTGCCTTCTTAGAGGGACTATGCGTTCAAGCGCATGGAAGTTTGAGGCA	Eukaryota	TSAR	Alveolata	Ciliophora	Prostomatea	Prorodontida	Urotrichidae	Halodinium	Halodinium_verrucatum	heterotrophs	6
L226N	0.5	0	2014.41098	2018	ASV1954	GGGAAACTTACCAGGTCCAGACATAGTGAGGATTGACAGATTGAGAGCTCTTTCTTGATTCTATGGGTGGTGGTGCATGGCCGTTCTTAGTTGGTGGAGTGATTTGTCTGGTTAATTCCGTTAACGAACGAGACCCCCGCCTGCTAAATAGTCATATCAATGCTTTGCATTGGTGTTGGCTTCTTAGAGGGACTTTTGGTGACTAACCAAAGGAAGTTGGGGGCA	Eukaryota	TSAR	Stramenopiles	Gyrista	Chrysophyceae	NA	NA	NA	NA	phototrophs	6
L226N	0.5	0	2014.41098	2018	ASV1978	GGGAAACTTACCAGGTCCAGACATAGTTAGGATTGACAGATTGATAGCTCTTTCTTGATTCTATGGGTGGTGGTGCATGGCCGTTCTTAGTTGGTGGAGTGATTTGTCTGGTTAATTCCGTTAACGAACGAGACCCCTGCCTGCTAAATAGTCCGGTGAATGAATGTTCATTGACCTGGTCTTCTTAGAGGGACTTTCGGTGACTAACCGAAGGAAGTTGGGGGCA	Eukaryota	TSAR	Stramenopiles	Gyrista	Coscinodiscophyceae	Aulacoseirales	Aulacoseiraceae	Aulacoseira	NA	phototrophs	6
L226N	0.5	0	2014.41098	2018	ASV2061	GGAAAACTCACCAGGTCCAGACATGGGAAGGATTGACAGATTGAAAGCTCTTTCTTGATTCTATGGGTGGTGGTGCATGGCCGTTCTTAGTTGGTGGAGTGATTTGTCTGGTTAATTCCGTTAACGAACGAGACCTTAACCTGCTAAATAGCCGGGCTGCCTGCGGGCGGTGCCGGCTTCTTAGAGGGACTGACCGCGTTTAGCGGTCGGAAGTTTGAGGCA	Eukaryota	Obazoa	Opisthokonta	Fungi	Rozellomycota	Rozellomycota_X	Rozellomycota_XX	Rozella	Rozella_sp.	parasites	6
L226N	0.5	0	2014.41098	2018	ASV2122	GGGAAACTTACCAGGTCCAGATTAGATGAGGATTGACAGATTGATAGCTCTTTCTTGATATTTAAGGTGGTGGTGCATGGCCGTTCTTAGTTGGTGGAGTGATTTGTCTGGTTAATTCCGTTAACGAACGAGACCCCCGCCTGCTAATTAGTTTGGTTAATGCTTCGCATTGATTCAAGCTTCTTAGAGGGACTTGCGGTGACTAACCGAAGGAAGTTGGGGGCA	Eukaryota	TSAR	Stramenopiles	Gyrista	NA	NA	NA	NA	NA	NA	6
L226N	0.5	0	2014.41098	2018	ASV2161	GGGAAACTCACCAGGTCCAGACATAGTAAGGATTGACAGATTGAGAGCTCTTTCTTGATTCTATGGGTGGTGGTGCATGGCCGTTCTTAGTTGGTGGAGTGATTTGTCTGGTTAATTCCGATAACGAACGAGACCTTAACCTGCTAAATAGATACGTGAACTTTGGTTTGCGGGATCTTCTTAGAGGGACTATGGATGTTTAATTCATGGAAGTTTGAGGCA	Eukaryota	Obazoa	Opisthokonta	Fungi	NA	NA	NA	NA	NA	heterotrophs	6
L226N	0.5	0	2014.41098	2018	ASV2376	GGGAAACTTACCAGGTCCAGACATAGTGAGGATTGACAGATTGAAGATCTTTCTTGATTCTATGGGTGGTGGTGCATGGCCGTTCTTAGTTGGTGGAGTGATTTGTCTGGTTAATTCCGTTAACGAACGAGACCTCAGCCTACTAAATAGTCGGAGGAACTTTTGGGTTCTTTTACGACTTCTTAGAGGGACATTCGGTTTCTAGCCGAAGGAAGTTTGAGGCA	Eukaryota	TSAR	NA	NA	NA	NA	NA	NA	NA	NA	6
L226N	0.5	0	2014.41098	2018	ASV2759	GGGAAACTTACCAGGTCCAGACATTATGAGGATTGACAGATTGATAGCTCTTTCATGATTTGATGGGTGGTGGTGCATGGCCGTTCTTAGTTGGTGAGGTGACTTGTCTGGTTAATTCCGTTAACGAACGAGACCCCAACCTGCTAAATAGTGCGATAAATGCTTAGCATTTGTTGTCACTTCTTAGAGGGACTTTTGGTGACTAACCAAAGGAAGTTTGGGGCA	Eukaryota	TSAR	Stramenopiles	Gyrista	Chrysophyceae	Hibberdiales	Hibberdiaceae	Naegeliella	Naegeliella_flagellifera	phototrophs	6
L226N	0.5	0	2014.41098	2018	ASV2902	GGGAAACTCACCAGGTCCGGACATTGGAAGGATTGACAGATTGAGAGCTCTTTCTTGATTCTATGGGTGGTGGTGCATGGCCGTTCTTAGTTGGTGGAGTGATTTGTCTGGTTAATTCCGTTAACGAACGAGACCTTAACCTACTAAATAGTCACGTAATTTTCGAATTACGGATGTACTTCTTAGAGGGACTGTTGATGCTAAGTCAACGGAAGTTTGAGGCA	Eukaryota	Obazoa	Opisthokonta	Ichthyosporea	Ichthyophonida	Abeoformidae	Abeoformidae_Group_MAIP_2	Abeoformidae_Group_MAIP_2_X	Abeoformidae_Group_MAIP_2_X_sp.	heterotrophs	6
L226N	0.5	0	2014.41098	2018	ASV2927	GGGAAACTTACCAGGTCCAGACATAGTGAGGATTGACAGATTGAGAGCTCTTTCTTGATTCTATGGGTGGTGGTGCATGGCCGTTCTTAGTTGGTGGAGTGATTTGTCTGGTTAATTCCGTTAACGAACGAGACCTTAGCCTGCTAAATAGTTGCAGGGAACTTCGGTTCTTTGCCAACTTCTTAGAGGGACTTCGTGTGTTTAACACGAGGAAGTTTGAGGCA	Eukaryota	TSAR	Alveolata	NA	NA	NA	NA	NA	NA	NA	6
L226N	0.5	0	2014.41098	2018	ASV3308	GGGAAACTTACCAGGTCCAGACATAGTGAGGATTGACAGATTGAGAGCTCTTTCTTGATTCTATGGGTGGTGGTGCATGGCCGTTCTTAGTTGGTGGAGTGATTTGTCTGGTTAATTCCGTTAACGAACGAGACCTTAACCTGCTAAATAGTCATAACAATGCTTAGCATTGTTGTTGGCTTCTTAGAGGGACTTTCGGTGACTAACCGAAGGAAGTTGGGGGCA	Eukaryota	TSAR	Stramenopiles	Gyrista	Chrysophyceae	Ochromonadales	Ochromonadaceae	NA	NA	phototrophs	6
L226N	0.5	0	2014.41098	2018	ASV3587	GGGAAACTTACCAGGTCCAGACATAGTGAGGATTGACAGATTGATAGCTCTTTCTTGATTCTATGGGTGGTGGTGCATGGCCGTTCTTAGTTGGTGGAGTGATTTGTCTGGTTAATTCCGTTAACGAACGAGACCCCCGCCTGCTAAATAGTTACGTAAATACTTTGTATTTATTGTATCTTCTTAGAGGGACTTTTGGTGACTAACCAAAGGAAGTTGGGGGCA	Eukaryota	TSAR	Stramenopiles	Gyrista	Chrysophyceae	NA	NA	NA	NA	phototrophs	6
L226N	0.5	0	2014.41098	2018	ASV3837	GGGAAACTTACCAGGTCCAGACATAGTGAGGATTGACAGATTGAGAGCTCTTTCTTGATTCTATGGGTGGTGGTGCATGGCCGTTCTTAGTTGGTGGAGTGATTTGTCTGGTTAATTCCGTTAACGAACGAGACCCCCGCCTGCTAAATAGTCTTGTTAATGCTTAGCATTGATGTAGGCTTCTTAGAGGGACTTTTGGTGACTAACCAAAGGAAGTTGGGGGCA	Eukaryota	TSAR	Stramenopiles	Gyrista	Chrysophyceae	NA	NA	NA	NA	phototrophs	6
L226N	0.5	0	2014.41098	2018	ASV4176	GGGAAACTTCCTAGGTCCAGACATAGTTAGGATTGACAGATTGCTAGCTCTTTCTTGATTCTATGGGTGGTGGCGCATGGCCGTTCTTAGTTGGTGGAGTGATTTGTTTGGTTAATTCCGTTAACGAATGAGACCTTAACCTGCTAAATAGTTACATGTAACCTCGGTTGCATTGGCAGCTTCTTAAAGGGACATTGCGTGTCTAACGCAAGGAAGTTTGAGGCA	Eukaryota	TSAR	Alveolata	Dinoflagellata	Dinophyceae	NA	NA	NA	NA	NA	6
L226N	0.5	0	2014.41098	2018	ASV4863	GGAAAACTCACCAGGTCCAGACATTATAAGGATTGACAGATTGAGAGCTCTTTCATGATTTAATGGGTGGTGGTGCATGGCCGTTCTTAGTTGGTGGAGTCATCTGTCTGGTTAATTCCGATAACGAACGAGACCTTAACCTACTAAATAGATCCGCCAGCTTGCGCTGGCCGGGTCTTCTTAGGGGGACTATCTGTGTTTAACAGATGGAAGTTTGAGGCA	Eukaryota	Obazoa	Opisthokonta	NA	NA	NA	NA	NA	NA	heterotrophs	6
L226N	0.5	0	2014.41098	2018	ASV4905	GTGAAGCTTACCAGGTCCAGACATGGTTAGGATTGACAGATTGCTGGCTCTTTCTTTATTCTATAGATGGTGGTGCATGGCCGTTCTTAGTTGGTGGAGTGATTTGTCTAGTTAGTTCCGTTAACGAACGAGACCTTGACCTGCTAAACAGTTACATGTAACCTCGGTTGCGTTGGCAGCTTCTTAAAGGGACATTGCGTGTCTAACGCAAGGAAGTTTGATGCA	Eukaryota	TSAR	Alveolata	Dinoflagellata	Dinophyceae	NA	NA	NA	NA	NA	6
L226N	0.5	0	2014.41098	2018	ASV4906	GGAAAACTTACCAGGTCCAGACACAGTGAGGATTGACAGATTGAAGATCTTTCTTGATTCTGTGGGTGGTGGTGCATGGCCGTTCTTAGTTGGTGGAGTGATTTGTCTGGTTGATTCCGTTAACGAACGAGACCTCGGCCTGCTAAATAGCGGGGTGAACCCTTCTGGGTTCATACAAGCTTCTTAGAGGGACTATCGGTGCTTAGCCGATGGAAGTTCGAGGCA	Eukaryota	TSAR	Rhizaria	Cercozoa	Filosa-Sarcomonadea	NA	NA	NA	NA	NA	6
L226N	0.5	0	2014.41098	2018	ASV0073	GGGAAACTTACCAGGTCCAGACACGGGGAGGATTGACAGATTGAGAGCTCTTTCTTGATTCTGTGGGTGGTGGTGCATGGCCGTTCTTAGTTGGTGGGTTGCCTTGTCAGGTTGATTCCGGTAACGAACGAGACCTCAGCCTGCTAAATAGTTATGTGTACCTTGGTACACACTTAACTTCTTAGAGGGACTATTGGCGTTTAGTCAATGGAAGTGTGAGGCA	Eukaryota	Archaeplastida	Chlorophyta	Chlorophyta	Chlorophyceae	Chlamydomonadales	Chlamydomonadales_X	NA	NA	phototrophs	5
L226N	0.5	0	2014.41098	2018	ASV0083	GGAAAACTTACCAGGTCCAGACACGGGGATGATAAACAGATTGAGAGCTCTTTTTTGATTCTGTGGGTGGTGGTGCATGGCCGTTCTTAGTTGGTGGGTTGCCTTGTCAGGTTGATTCCGGTAACGAACGAGACCTCAGCCTGCTAAATAGTCACGTGTCCTTTCTGGACACGCCTGACTTCTTAGAGGGACTATTGTCGTTTAGGCAATGGAAGTGTGAGGCA	Eukaryota	Archaeplastida	Chlorophyta	Chlorophyta	Chlorophyceae	Chlamydomonadales	Chlamydomonadales_X	NA	NA	phototrophs	5
L226N	0.5	0	2014.41098	2018	ASV0084	GGAAAACTCACCAGGTCCAGACATGGGAAGGATTGACAGATTGATAGCTCTTTCTTGATTCTATGGGTGGTGGTGCATGGCCGTTCTTAGTTGGTGGAGTGATTTGTCTGGTTAATTCCGTTAACGAACGAGACCTTAGCCTGCTAAATAGTTGGGAGAAATTTACGTTTCTCTACAGCTTCTTAGAGGGACTTCGTGTGTTTAACACGAGGAAGTTTGAGGCA	Eukaryota	TSAR	Alveolata	Apicomplexa	Coccidiomorphea	Eimeriida	Eimeriidae	Goussia1	Goussia1_balatonica	parasites	5
L226N	0.5	0	2014.41098	2018	ASV0094	GGAAAACTCACCAGGTCCAGACATGGTAAGGATTGACAGATTGATGGTTCTTTCTTGATTCTATGGGTGGTGGTGCATGGCCGTTCTTAGTTGGTGGAGTGATTTGTCTGGTTAATTCCGTTAACGAACGAGACCTTAACCTGCTAAATAGTTCCATGTAACTGATGTTACGTGTGTAGCTTCTTAGAGGGACTTTGTGGGTTTACCACAGGGAAGTTTGAGGCA	Eukaryota	TSAR	NA	NA	NA	NA	NA	NA	NA	NA	5
L226N	0.5	0	2014.41098	2018	ASV0100	GGAAAACTCACCAGGTCCAGACATGGGAAGGATTGACAGATTGAGAGCTCTTTCTTGATTCTATGGGTGGTGGTGCATGGCCGTTCTTAGTTGGTGGAGTGATTTGTCTGGTTAATTCCGTTAACGAACGAGACCTTAGCCTGCTAAATAGTTGTTTGAAACTTCGGTTTCTTGCCAGCTTCTTAGAGGGACTTCGTGTGTTTAACACGAGGAAGTTTGAGGCA	Eukaryota	TSAR	Alveolata	Apicomplexa	Coccidiomorphea	Eimeriida	Eimeriidae	Goussia1	NA	parasites	5
L226N	0.5	0	2014.41098	2018	ASV0153	GGAAAACTCACCAGGTCCGGACATGGGAAGGATTGACAGATTGAGAGCTCTTTCTTGATTCTATGGGTGGTGGTGCATGGCCGTTCTTAGTTGGTGGAGTGATTTGTCTGGTTAATTCCGATAACGAACGAGACCTTAACCTGCTAAATAGAGATGCGAACCTGCGTTCGTAGGCTCTTCTTAGAGGGACTGACTACGTTTAGTGGTCGGAAGTTTGAGGCA	Eukaryota	Obazoa	Opisthokonta	Fungi	Rozellomycota	Rozellomycota_X	Rozellomycota_XX	Rozellomycota_XXX	Rozellomycota_XXX_sp.	parasites	5
L226N	0.5	0	2014.41098	2018	ASV0192	GGGAAACTTACCAGGTCCAGACATAGTAAGGATTGACAGATTGAGAGCTCTTTCTTGATTCTATGGGTGGTGGTGCATGGCCGTTCTTAGTTGGTGGAGTGATTTGTCTGGTTAATTCCGTTAACGAACGAGACCTTAACCTGCTAAATAGTTACCTTCACAATTTGTGGGGGGACAACTTCTTAGAGGGACTATTCGTGCCTAGCGAGTGGAAGTTTGAGGCA	Eukaryota	Cryptista	Kathablepharidacea	Kathablepharida	Kathablepharidea	Kathablepharidida	Kathablepharidida_X	Kathablepharidida_XX	Kathablepharidida_XX_sp.	heterotrophs	5
L226N	0.5	0	2014.41098	2018	ASV0195	GGAAAACTCACCAGGTCCGGACATGGTAAGGATTGACAGAATGAGAGCTCTTTCAAGATTCTATGGGTGGTGGTGCATGGCCGTTCTTAGTTGGTGGAGTGATTTGTCTGGTTAATTCCGATAACGAACGAGACCTCTACCTGTCATACTACAGCAGTTGATGTGAATCGGCTGGTGTTCTATGAGGGACTGACTGGGGTTACCAGTAGGAAGTTTGAGGCA	Eukaryota	Obazoa	Opisthokonta	Fungi	Rozellomycota	Rozellomycota_X	Rozellomycota_XX	Rozellomycota_XXX	Rozellomycota_XXX_sp.	parasites	5
L226N	0.5	0	2014.41098	2018	ASV0204	GGGAACCTTACCAGGCTCGTACATAGTCATGATTGACAGATTGAGAGTTCTTTCTCGATTCTATGGGTGGTGGTGCATGGCCGTTCTTAGTCGGTGAGGTGACTTGTCTGGTTAATTCCGATAACGGACGAGACCTCGACCTGATAATTAGTTGCGTTACAATCATGTGTGACGTTAACTTCTTAAAGGGACTTTGTGACCAATCACAAGGAAGTTCGAGCCT	Eukaryota	TSAR	Alveolata	Apicomplexa	Gregarinomorphea	Eugregarinorida	Gregarinidae	Leidyana1	Gregarina_blattarum	parasites	5
L226N	0.5	0	2014.41098	2018	ASV0233	GGAAAACTTACCAGGTCCAGACATAGTGAGGATTGACAGATTGAAGTTCTTTCTTGATTCTATGGGTGGTGGTGCATGGCCGTTCTTAGTTGGTGGAGTGATTTGTCTGGTTAATTCCGTTAACGAACGAGACCTCGACCTGCTAAATAGTACGGCGAACTCTTCGGAGTTCGTCGGCACTTCTTAGAGGGACTATCGTGTGTGTAACCGATGGAAGTTCGAGGCA	Eukaryota	TSAR	Rhizaria	Cercozoa	Filosa-Imbricatea	NA	NA	NA	NA	NA	5
L226N	0.5	0	2014.41098	2018	ASV0276	GGAAAACTCACCAGGTCCAGACATGGGAAGGATTGACAGATTGATAGCTCTTTCTTGATTCTATGGGTGGTGGTGCATGGCCGTTCTTAGTTGGTGGAGTGATTTGTCTGGTTAATTCCGTTAACGAACGAGACCTTAACCTGCTAAATAGTCGCCTGTAACTTGTTACAGTTGTACTTCTTAGAGGGACTTCGTGATTCAAACACGAGGAAGTTTGAGGCA	Eukaryota	TSAR	Alveolata	NA	NA	NA	NA	NA	NA	NA	5
L226N	0.5	0	2014.41098	2018	ASV0429	GGGAAACTTACCAGGTCCAGACATAGTGAGGATTGACAGATTGAGAGCTCTTTCTTGATTCTATGGGTGGTGGTGCATGGCCGTTCTTAGTTGGTGGAGTGATTTGTCTGGTTAATTCCGATAACGAACGAGACCTCTACCTGTCATACTACAGCAGTCGATGTGAATCGGCTGGTGTTCTATGAGGGACTGACTGGGGTTACCAGTAGGAAGTTTGAGGCA	Eukaryota	Obazoa	Opisthokonta	Fungi	Rozellomycota	Rozellomycota_X	Rozellomycota_XX	Rozellomycota_XXX	Rozellomycota_XXX_sp.	parasites	5
L226N	0.5	0	2014.41098	2018	ASV0435	GGGAAACTTACCAGGTCCAGAGATGTAAAGGATTGACAGATTGAAGCTCTTTCTTGATCACTTCGGTGGTGGTGCATGGCCGTTCTTAGTTGGTGGAGTGATTTGTCTGGCTAATCCCGATAACGAACGAGACCTCGGCCTGCTGTTTAGTGTGGGCATTGCGAAATGCTTAAACTTCTTAGAGGGACTTTGGACTTTTCGTTCAAGGAAGTTCGAGGCA	Eukaryota	TSAR	NA	NA	NA	NA	NA	NA	NA	NA	5
L226N	0.5	0	2014.41098	2018	ASV0483	GGGAAACTCACCAGGTCCAGACACAATAAGGATTGACAGATTGAGAGCTCTTTCTTGATTTTGTGGGTGGTGGTGCATGGCCGTTCTTAGTTGGTGGAGTGATTTGTCTGCTTAATTGCGATAACGAACGAGACCTTAACCTGCTAAATAGCCAGGCTAGCTTTGGCTGGTCGCCGGCTTCTTAGAGGGACTATCGGCTCAAGCCGATGGAAGTTTGAGGCA	Eukaryota	Obazoa	Opisthokonta	Fungi	Ascomycota	Pezizomycotina	Leotiomycetes	Articulospora	Articulospora_tetracladia	saprotrophs	5
L226N	0.5	0	2014.41098	2018	ASV0552	GGAAAACTTACCAGGTCCAGACATAGTGAGGATTGACAGATTGAGAGCTCTTTCTTGATTCTATGGGTGGTGGTGCATGGCCGTTCTTAGTTGGTGGAGTGATTTGTCTGGTTAATTCCGTTAACGAACGAGACCCCTGCCTGCTAAATAGTCCGGTGAGTGATTTTCACTGACTTGGGCTTCTTAGAGGGACGTGCGTTCTATTAGACGCAGGAAGATAGGGGCA	Eukaryota	TSAR	Stramenopiles	Gyrista	Bacillariophyceae	NA	NA	NA	NA	phototrophs	5
L226N	0.5	0	2014.41098	2018	ASV0576	GGGAAACTTACCAGGTCCAGACATAGTGAGGATTGACAGATTGAGAGCTCTTTCTTGATTCTATGGGTGGTGGTGCATGGCCGTTCTTAGTTGGTGGAGTGATTTGTCTGGTTAATTCCGTTAACGAACGAGACCCCCGCCTGCTAAATAGTTGGTCTAATGCTTAGCATTGGATTCAGCTTCTTAGAGGGACTTTCGGTGACTAACCGAAGGAAGTTGGGGGCA	Eukaryota	TSAR	Stramenopiles	Gyrista	Chrysophyceae	Chrysophyceae_X	Chrysophyceae_XX	Chrysophyceae_XXX	Chrysophyceae_XXX_sp.	phototrophs	5
L226N	0.5	0	2014.41098	2018	ASV0625	GGAAAACTTACCAGGTCCAGACACGGGGAGGATTGACAGATTGAGAGCTCTTTCTTGATTCTGTGGGTGGTGGTGCATGGCCGTTCTTAGTTGGTGGGTTGCCTTGTCAGGTTGATTCCGGTAACGAACGAGACCTCAGCCTGCTAAATAGTCACGTCTGCCTCTCGCAGCCGGCCGACTTCTTAGAGGGACTATTGTCGTTTAGGCAATGGAAGTATGAGGCA	Eukaryota	Archaeplastida	Chlorophyta	Chlorophyta	Chlorophyceae	Chlamydomonadales	Chlamydomonadales_X	Chloromonas	Chloromonas_tughillensis	phototrophs	5
L226N	0.5	0	2014.41098	2018	ASV0821	GGAAAACTTACCAGGTCCAGACATAGTGAGGATTGACAGGTTGAAGATCTTTCTTGATTCTATGGGTGGTGGTGCATGGCCGTTCTTAGTTGGTGGATTGATCTGTCTGGTTAATTCCGATAACGAACGAGACCTCAGCCTGCTAAATAGTACACATCGGCTTGCCGGTGGCCAGTGCTTCTTAGAGGGACTATTGGTGTGTAGCCAATGGAAGATTGAGGCA	Eukaryota	TSAR	Rhizaria	Cercozoa	Novel-clade-10-12	Novel-clade-10	Novel-clade-10_X	Novel-clade-10_XX	Novel-clade-10_XX_sp.	heterotrophs	5
L226N	0.5	0	2014.41098	2018	ASV0843	GGGAAACTTACCAGGTCCAGACATAGTTAGGATTGACAGATTGATAGCTCTTTCTTGATTCTATGGGTGGTGGTGCATGGCCGTTCTTAGTTGGTGGAGTGATTTGTCTGGTTAATTCCGTTAACGAACGAGACCTTAACCTGCTAAATAGTTACACGTGACCTCGGTTACATGGGCAACTTCTTAGAGGGACTTTGTGTGTCTAACGCAAGGAAGTTTGAGGCA	Eukaryota	TSAR	Alveolata	Dinoflagellata	Dinophyceae	Suessiales	NA	NA	NA	NA	5
L226N	0.5	0	2014.41098	2018	ASV1116	GGAAAACTCACCAGGTCCAGACATGGGAAGGATTGACAGATTGATAGCTCTTTCTTGATTCTATGGGTGGTGGTGCATGGCCGTTCTTAGTTGGTGGAGTGATTTGTCTGGTTAATTCCGTTAACGAACGAGACCTTAACCTGCTAAATAGTTGCCAGTAATTTATTATTGGTGAACTTCTTAGAGGGACTTCGTGATTCAAACACGAGGAAGTTTGAGGCA	Eukaryota	TSAR	Alveolata	NA	NA	NA	NA	NA	NA	NA	5
L226N	0.5	0	2014.41098	2018	ASV1179	GGAAAACTTACCAGGTCCAGACATAGTGAGGATTGACAGATTGATAGCTCTTTCTTGATTCTATGGGTGGTGGTGCATGGCCGTTCTTAGTTGGTGGAGTGATTTGTCTGGTTAATTCCGTTAACGAACGAGACCTTAGCCTGCTAACTAGTCGAACCAATGAGAATTGGAACCGACTTCTTAGAGGGACTTTGTGTTCCAAGCACAAGGAAGTTTGAGGCA	Eukaryota	TSAR	Alveolata	Ciliophora	Spirotrichea	Hypotrichia	Oxytrichidae	NA	NA	heterotrophs	5
L226N	0.5	0	2014.41098	2018	ASV1193	GGAAAACTTACCAGGTCCAGACACGGGGATGATAAACAGATTGAGAGCTCTTTTTTGATTCTGTGGGTGGTGGTGCATGGCCGTTCTTAGTTGGTGGGTTGCCTTGTCAGGTTGATTCCGGTAACGAACGAGACCTCAGCCTGCTAAATAGTTACGTGTCCTTTCTGGACACGCCTAACTTCTTAGAGGGACTATTGTCGTTTAGGCAATGGAAGTGTGAGGCA	Eukaryota	Archaeplastida	Chlorophyta	Chlorophyta	Chlorophyceae	Chlamydomonadales	Chlamydomonadales_X	Chlamydomonas	NA	phototrophs	5
L226N	0.5	0	2014.41098	2018	ASV1205	GGAAAACTTACCAGGTCCAGACATAGTGAGGATTGACAGATTGAGAGTTCTTTCTTGATTCTATGGGTGGTGGTGCATGGCCGTTCTTAGTTGGTGGAGTGATTTGTCTGGTTAATTCCGTTAACGAACGAGACCGCCGCCTGCTAAATAGCTCTGCTAATGGTTTTTCATTGGCAAGAGCTTCTTAGAGGGACGTTCATACTTACAAGATGAAGGAAGATGGCGGCA	Eukaryota	TSAR	Stramenopiles	Gyrista	Mediophyceae	Thalassiosirales	Stephanodiscaceae	Discostella	Discostella_sp.	phototrophs	5
L226N	0.5	0	2014.41098	2018	ASV1296	GGGAAACTTACCAGGTCCAGACATAGTGAGGATTGACAGATTGAGAGCTCTTTCTTGATTCTATGGGTGGTGGTGCATGGCCGTTCTTAGTTGGTGGAGTGATTTGTCTGGTTAATTCCGTTAACGAACGAGACCCCCGCCTGCTAAATAGTTGGACCAATGCTTAGCATTGATGCCATCTTCTTAGAGGGACTTTTGGTGACTAACCAAAGGAAGTTGGGGGCA	Eukaryota	TSAR	Stramenopiles	Gyrista	Chrysophyceae	NA	NA	NA	NA	phototrophs	5
L226N	0.5	0	2014.41098	2018	ASV1342	GGAAAACTCACCAGGTCCAGACATGGGAAGGATTGACAGATTGAAAGCTCTTTCTTGATTCTATGGGTGGTGGTGCATGGCCGTTCTTAGTTGGTGGAGTGATTTGTCTGGTTAATTCCGTTAACGAACGAGACCCCCGCCTGCTAAATAGTTAGGTCAATGCTTAGCATTGATTGTAGCTTCTTAGAGGGACTTTCGGTGACTAACCGAAGGAAGTTGGGGGCA	Eukaryota	TSAR	Stramenopiles	Gyrista	Chrysophyceae	NA	NA	NA	NA	phototrophs	5
L226N	0.5	0	2014.41098	2018	ASV1377	GGGAAACTTACCAGGTCCAGACATAGTGAGGATTGACAGATTGAGAGCTCTTTCTTGATTCTATGGGTGGTGGTGCATGGCCGTTCTTAGTTGGTGGAGTGATTTGTCTGGTTAATTCCGTTAACGAACGAGACCTCCGCGTGCTAAATAGTCCTGCTTACCAATTTGGTAGGTAAGGACTTCTTAGAGGGACTTTCAGTGACTAACTGAAGGAAGTTGGAGGCA	Eukaryota	TSAR	Stramenopiles	Gyrista	Peronosporomycetes	Peronosporomycetes_X	Saprolegniales	Leptolegnia	Leptolegnia_sp.	parasites	5
L226N	0.5	0	2014.41098	2018	ASV1414	GGGAAACTTACCAGGTCCAGACATAGTAAGGATTGACAGATTGATAGCTCTTTCTTGATTCTATGGGTGGTGGTGCATGGCCGTTCTTAGTTGGTGGAGTGATTTGTCTGGTTAATTCCGTTAACGAACGAGACCTTAATCGGCTAAATAGTTACATGTAACCTCGGTTACATGGGCAACTTCTTAGAGGGACTTTGTGTGTCTAACACAAGGAAGTTTGAGGCA	Eukaryota	TSAR	Alveolata	Dinoflagellata	Dinophyceae	Suessiales	NA	NA	NA	NA	5
L226N	0.5	0	2014.41098	2018	ASV1416	GGGAAACTTACCAGGTCCAGACATAGTAAGGATTGACAGATTGAGAGCTCTTTCTTGATTCTATGGGTGGTGGTGCATGGCCGTTCTTAGTTGGTGGAGTGATTTGTCTGGTTAATTCCGATAACGAACGAGACCCCCGCCTGCTAAATAGTACCGGGAATGTTTGACATTGCCGGCGACTTCTTAGAGGGACTTTCGGTGACTAATCGAAGGAAGTTGGGGGCA	Eukaryota	TSAR	Stramenopiles	Gyrista	Eustigmatophyceae	Eustigmatophyceae_X	Eustigmatophyceae_XX	Eustigmatophyceae_XXX	Eustigmatophyceae_XXX_sp.	phototrophs	5
L226N	0.5	0	2014.41098	2018	ASV1438	GGGAAACTTACCAGGTCCAGACATAGTGAGGATTGACAGATTGAGAGCTCTTTCTTGATTCTATGGGTGGTGGTGCATGGCCGTTCTTAGTTGGTGGAGTGATTTGTCTGGTTAATTCCGTTAACGAACGAGACCTTAACCTGCTAAATAGTTGCATTAACTCTGGTTGATGATCAACTTCTTAGAGGGACTATAGACGTTTAGTCTATGGAAGTTTGAGGCA	Eukaryota	Obazoa	Opisthokonta	Fungi	Chytridiomycota	Rhizophydiales	Rhizophydiales_X	Rhizophydiales_XX	Rhizophydiales_XX_sp.	saprotrophs/parasites	5
L226N	0.5	0	2014.41098	2018	ASV1496	GGAAAACTCACCAGGTCCGGACATAGTAAGGATTGACAGATTGAGAGCTCTTTCTTGATTCTATGGGTGGTGGTGCATGGCCGTTCTTAGTTGGTGGAGTGATTTGTCTGGTTAATTCCGTTAACGAACGAGACCTTAACCTGCTAAATAGGCGTGCGAACCTCGGTTCGTGGCGCCTTCTTAGAGGGACTAACCACGTTTAGTGGTTGGAAGTTTGAGGCA	Eukaryota	Obazoa	Opisthokonta	Fungi	NA	NA	NA	NA	NA	heterotrophs	5
L226N	0.5	0	2014.41098	2018	ASV1528	GGGAAACTTACCAGGTCCAGACATAGTTAGGATTGACAGATTGATAGCTCTTTCTTGATTCTATGGGTGGTGGTGCATGGCCGTTCTTAGTTGGTGGGTTGTCTTGTCAGGTTGATTCCGGTAACGAACGAGACCTCAGCCTTTAAATAGTCACTGTCGCTTTTTGCGGCTGGCTTTGACTTCTTAGAGGGACAGTTGGCGTTTAGTCAACGGAAGTATGAGGCA	Eukaryota	Archaeplastida	Chlorophyta	Chlorophyta	Chlorophyceae	Sphaeropleales	Sphaeropleales_X	Desmodesmus	Desmodesmus_pannonicus	phototrophs	5
L226N	0.5	0	2014.41098	2018	ASV1534	GGAAAACTTACCAGGTCCAGACACAGTAAGGATTGACAGATTGAAGATCTTTCTTGATTCTGTGGGTGGTGGTGCATGGCCGTTCTTAGTTGGTGGAGTGATTTGTCTGGTTAATTCCGTTAACGAACGAGACCTCGACCTGCTAAATAGTTCGACAAAGGTTCTCCTTTGGTTGTGACTTCTTAGAGGGACTATCGGTGTGTAGCCGACGGAAGTTCGAGGCA	Eukaryota	TSAR	Rhizaria	Cercozoa	Filosa-Sarcomonadea	Glissomonadida	Sandonidae	Sandonidae_Clade-N/F-A	Sandonidae_Clade_N/F-A_sp.	heterotrophs	5
L226N	0.5	0	2014.41098	2018	ASV1575	GGGAAACTCACCAGGTCCAGACACAATAAGGATTGACAGATTGAGAGCTCTTTCTTGATTTTGTGGGTGGTGGTGCATGGCCGTTCTTAGTTGGTGGAGTGATTTGTCTGCTTAATTGCGATAACGAACGAGACCTTAACCTACTAAATAGCTTAATCAGCTTTTGCTGATTATTAGCTTCTTAGAGGGACTATCGATATCAAATCGATGGAAGTTTGAGGCA	Eukaryota	Obazoa	Opisthokonta	Fungi	Ascomycota	Saccharomycotina	Stephanoascales	NA	NA	heterotrophs	5
L226N	0.5	0	2014.41098	2018	ASV2046	GGGAAACTCACCAGGTCCAGACATGGGAAGGATTGACAGATTGAGAGCTCTTTCTTGATTCTATGGGTGGTGGTGCATGGCCGTTCTTAGTTGGTGGAGTGATTTGTCTGGTTAATTCCGATAACGAACGAGACCTTAACCTGCTAACTAGTTACGCGAACCTTGGTTCGTGGCCAACTTCTTAGAGGGACTTTCGGTGCTTAACCGAAGGAAGTTTGAGGCA	Eukaryota	Obazoa	NA	NA	NA	NA	NA	NA	NA	heterotrophs	5
L226N	0.5	0	2014.41098	2018	ASV2080	GGAAAACTTACCAGGTCCAGACATAGTTAGGATTGACAGATTGAAGATCTTTCTTGATTCTATGGGTGGTGGTGCATGGCCGTTCTTAGTTGGTGGAGTGATTTGTCTGGTTAATTCCGTTAACGAACGAGACCTCAGCCTGCTAAATAGATGGGCGAACACTTCGGTGTTCGTACCAGACTTCTTAGAGGGACATTCGGTATACAGCCGAAGGAAGTTTGAGGCA	Eukaryota	TSAR	Rhizaria	Cercozoa	Novel-clade-10-12	Novel-clade-12	NC12B-lineage	NC12B-lineage_X	NC12B-lineage_X_sp.	NA	5
L226N	0.5	0	2014.41098	2018	ASV2128	GGGAAACTTACCAGGTCCAGACATAGTGAGGATTGACAGATTGAGAGCTCTTTCTTGATTCTGTGGGTGGTGGTGCATGGCCGTTCTTAGTTGGTGGGTTGCCTTGTCAGGTTGATTCCGGTAACGAACGAGACCTCAGCCTGCTAAATAGTCACGGCTACTTTTTGTAGCCGCCAGACTTCTTAGAGGGACTATTGTCGTTTAGGCAATGGAAGTGTGAGGCA	Eukaryota	Archaeplastida	Chlorophyta	Chlorophyta	Chlorophyceae	Chlamydomonadales	Chlamydomonadales_X	Chlamydomonas	Chlamydomonas_monadina	phototrophs	5
L226N	0.5	0	2014.41098	2018	ASV2223	GGGAAACTCACCAGGTCCAGATTTAAAAAGGATTGACAGATTGATAGCTCTTTCATGATATTAAAGGTGGTGGTGCATGGCCGTTCTTAGTTGGTGGAGTGATTTGTCTGGTTAATTCCGTTAACGAACGAGACCTTAACCTGCTAAATAGTAAAATCAACTTTGGTTGATTTCGACTTCTTAGAGGGACTTTGGACGTTTAGTCCAAGGAAGTTTGAGGCA	Eukaryota	Obazoa	Opisthokonta	NA	NA	NA	NA	NA	NA	heterotrophs	5
L226N	0.5	0	2014.41098	2018	ASV2232	GGGAAACTTACCAGGTCCAGACATAGTTATGATTGACAGATTGATAGCTCTTTCTTGATTCTATGGGTGGTGGTGCATGGCCGTTCTTAGTTGGTGGAGTGATTTGTCTGGTTAATTCCGTTAACGAACGAGACCTTAACCTGCTAAATAGTTACATGTAACCTTGGTTACATGGGCAACTTCTTAGAGGGACTTTGCGTGTCTAACGCAAGGAAGTTTGAGGCA	Eukaryota	TSAR	Alveolata	Dinoflagellata	Dinophyceae	Suessiales	NA	NA	NA	NA	5
L226N	0.5	0	2014.41098	2018	ASV2238	GGGAAACTTACCAGGTCCAGACATAGTGAGGATTGACAGATTGAGAGCTCTTTCTTGATTCTATGGGTGGTGGTGCATGGCCGTTCTTAGTTGGTGGAGTGATTTGTCTGGTTAATTCCGTTAACGAACGAGACCCCCGCCTGCTAAATAGTTGTGCAAATGCTTAGCATTCGCGTCAGCTTCTTAGAGGGACTTTCGGTGACTAACCGAAGGAAGTTGGGGGCA	Eukaryota	TSAR	Stramenopiles	Gyrista	Chrysophyceae	Hydrurales	Hydrurales_Clade-III	Hydrurales_Clade-III_X	Hydrurales_Clade-III_X_sp.	phototrophs	5
L226N	0.5	0	2014.41098	2018	ASV2276	GGGAAACTTACCAGGTCCAGACATAGTGAGGATTGACAGATTGATAGCTCTTTCTTGATTCTATGGGTGGTGGTGCATGGCCGTTCTTAGTTGGTGGAGTGATTTGTCTGGTTAATTCCGTTAACGAACGAGACCCTCGCCTGCTAAATAGTCATACAAATTCATTGGATTTGTTTTGGCTTCTTAGAGGGACTTTCGGTGACTAACCGAAGGAAGTTGGGGGCA	Eukaryota	TSAR	Stramenopiles	Gyrista	Chrysophyceae	Synurales	Synuraceae	Mallomonas	Mallomonas_punctifera	phototrophs	5
L226N	0.5	0	2014.41098	2018	ASV2332	GGGAAACTTACCAGGTCCAGACATAGTTAGGATTGACAGATTGATAGCTCTTTCTTGATTCTATGGGTGGTGGTGCATGGCCGTTCTTAGTTGGTGGAGTGATTTGTCTGGTTAATTCCGTTAACGAACGAGACCTTAACCTGCTAAATAGTTGGATTAATGCTTAGCATTGATTTCAGCTTCTTAGAGGGACTTTTGGTGACTAACCAAAGGAAGTTGGGGGCA	Eukaryota	TSAR	Stramenopiles	Gyrista	Chrysophyceae	Chrysophyceae_Cluster-II	Chrysophyceae_Cluster-II_X	Chrysophyceae_Cluster-II_XX	Chrysophyceae_Cluster-II_XX_sp.	phototrophs	5
L226N	0.5	0	2014.41098	2018	ASV2457	GGGAAACTTACCAGGTCCAGACATAGTGAGGATTGACAGATTGAGAGCTCTTTCTTGATTCTATGGGTGGTGGTGCATGGCCGTTCTTAGTTGGTGGAGTGATTTGTCTGGTTAATTCCGTTAACGAACGAGACCTTAACCTGCTAAATAGTTGCCAGTAATTCATTATTGGTGAACTTCTTAGAGGGACTTCGTGATTCAAACACGAGGAAGTTTGAGGCA	Eukaryota	TSAR	Alveolata	NA	NA	NA	NA	NA	NA	NA	5
L226N	0.5	0	2014.41098	2018	ASV2684	GGGAAACTTACCAGGTCCAGACATAGTTAGGATTGACAGATTGATAGCTCTTTCTTGATTCTATGGGTGGTGGTGCATGGCCGTTCTTAGTTGGTGGAGTGATTTGTCTGGTTAATTCCGATAACGAACGAGACCTTAACCTGCTAAATAGAGATGCGAACCTGCGTTCGTACGCTCTTCTTAGAGGGACTGACTACGTTTAGTGGTCGGAAGTTTGAGGCA	Eukaryota	Obazoa	Opisthokonta	Fungi	Rozellomycota	Rozellomycota_X	Rozellomycota_XX	Rozellomycota_XXX	Rozellomycota_XXX_sp.	parasites	5
L226N	0.5	0	2014.41098	2018	ASV2685	GGAAAACTTACCAGGTCCAGACATAGTGAGGATTGACAGATTGAGAGCTCTTTCTTGATTCTATGGGTGGTGGTGCATGGCCGTTCTTAGTTGGTGGAGTGATTTGTCTGGTTAATTCCGTTAACGAACGAGACCCCTGCCTGCTAAATAGTCCGGTGAGTGAATTTCACTGATTGGGACTTCTTAGAGGGACGTGCATTCTATTAGATGCAGGAAGATAGGGGCA	Eukaryota	TSAR	Stramenopiles	Gyrista	Bacillariophyceae	Naviculales	Sellaphoraceae	Sellaphora	Sellaphora_laevissima	phototrophs	5
L226N	0.5	0	2014.41098	2018	ASV2754	GGGAAACTTACCAGGTCCAGACATAGTGAGGATTGACAGATTGAGAGCTCTTTCTTGATTCTATGGGTGGTGGTGCATGGCCGTTCTTAGTTGGTGGAGTGATTTGTCTGGTTAATTCCGTTAACGAACGAGACCCCCGCCTGCTAAATAGTTGGACGAATGCTTAGCATTGGTTACAGCTTCTTAGAGGGACTTTTGGTGACTAACCAAAGGAAGTTGGGGGCA	Eukaryota	TSAR	Stramenopiles	Gyrista	Chrysophyceae	NA	NA	NA	NA	phototrophs	5
L226N	0.5	0	2014.41098	2018	ASV2812	GGAAAACTTACCAGGTCCAGACATAGGTAGGATTGACAGATTGATAGCTCTTTCTTGATTCTATGGGTGGTGGTGCATGGCCGTTCTTAGTTGGTGGAGTGATTTGTCTGGTTAATTCCGTTAACGAACGAGACCCCCGCCTGCTAATTAGTTGGGTTAATGCTTTGCATTAGCTTCAGCTTCTTAGAGGGACTTTCGGTGTTTAACCGAAGGAAGTTGGGGGCA	Eukaryota	TSAR	Stramenopiles	Gyrista	Chrysophyceae	NA	NA	NA	NA	phototrophs	5
L226N	0.5	0	2014.41098	2018	ASV2930	GGAAAACTCACCAGGTCCAGACATGGGAAGGATTGACAGATTGAAAGCTCTTTCTTGATTCTATGGGTGGTGGTGCATGGCCGTTCTTAGTTGGTGGAGTGATTTGTCTGGTTAATTCCGTTAACGAACGAGACCTTAGCCTGCTAAATAGTTGCTCGAAACTTCTGTTTCTTGCCAGCTTCTTAGAGGGACTTCGTGTGTTTAACACGAGGAAGTTTGAGGCA	Eukaryota	TSAR	Alveolata	Apicomplexa	Coccidiomorphea	Eimeriida	Eimeriidae	Goussia1	NA	parasites	5
L226N	0.5	0	2014.41098	2018	ASV2955	GGAAAACTCACCAGGTCCGGACATAGTAAGGATTAACAGATTGAGAGCTCTTTTATGATTCTATGGGTGGTGGTGCATGGCCGTTCTTAGTTGGTGGAGTGATTTGTCTGGTTAATTCCGTTAACGAACGAGACCTTAACCTGCTAAATAGGTGCCTGGCATTCGTGTCAGAGTGCGTTCTTAGAGGGACAAACCACGTTTAGTGGTTGGAAGTTTGAGGCA	Eukaryota	Obazoa	Opisthokonta	NA	NA	NA	NA	NA	NA	heterotrophs	5
L226N	0.5	0	2014.41098	2018	ASV3071	GGAAAACTCACCAGGTCCAGACATGGGAAGGATTGACAGATTGATAGCTCTTTCTTGATTCTATGGGTGGTGGTGCATGGCCGTTCTTAGTTGGTGGAGTGATTTGTCTGGTTAATTCCGTTAACGAACGAGACCCCCGCCTGCTAAATAGTTGGATTAATGCTTAGCATTGGTTTCAGCTTCTTAGAGGGACTTTTGGTGACTAACCAAAGGAAGTTGGGGGCA	Eukaryota	TSAR	Stramenopiles	Gyrista	Chrysophyceae	NA	NA	NA	NA	phototrophs	5
L226N	0.5	0	2014.41098	2018	ASV3075	GGGAAACTTACCAGGTCCAGACATAGTGAGGATTGACAGATTGAGAGCTCTTTCTTGATTCTATGGGTGGTGGTGCATGGCCGTTCTTAGTTGGTGGAGTGATTTGTCTGGTTAATTCCGTTAACGAACGAGACCCCCGCCTGCTAATTAGTTGCGCCAATGCCATGCATTGGTTGTAGCTTCTTAGAGGGACTTTCGGTGTTTAACCGAAGGAAGTTGGGGGCA	Eukaryota	TSAR	Stramenopiles	Gyrista	Chrysophyceae	NA	NA	NA	NA	phototrophs	5
L226N	0.5	0	2014.41098	2018	ASV3280	GGGAAACTCACCAGGTCCAGACAATATAAGGATTGACAGATTGAGAGCTCTTTCTTGATTTATTGGGTGGTGGTGCATGGCCGTTCTTAGTTGGTGGAGTGATTTGTCTGCTTAATTGCGTTAACGAACGAGACCTTAACCTGCTAAATAGTTGACGCCACTCTGGTGACGTTCAACTTCTTAGAGGGACTATAGACGATTAGTCTATGGAAGTTTGAGGCA	Eukaryota	Obazoa	Opisthokonta	Fungi	Ascomycota	Pezizomycotina	NA	NA	NA	heterotrophs	5
L226N	0.5	0	2014.41098	2018	ASV3393	GGAAAACTCACCAGGTCCAGACATGGGAAGGATTGACAGATTGAAAGCTCTTTCTTGATTCTATGGGTGGTGGTGCATGGCCGTTCTTAGTTGGTGGAGTGATTTGTCTGGTTAATTCCGTTAACGAACGAGACCCCCGCCTGCTAAATAGTCGGGCGAATGCTTAGCATTGGCTACGTCTTCTTAGAGGGACTTTCGGTGACTAACCGAAGGAAGTTGGGGGCA	Eukaryota	TSAR	Stramenopiles	Gyrista	Chrysophyceae	NA	NA	NA	NA	phototrophs	5
L226N	0.5	0	2014.41098	2018	ASV3425	GGGAAACTCACCAGGTCCAGACATAGTAAGGATTGACAGATTGAGAGCTCTTTCTTGATTCTATGGGTGGTGGTGCATGGCCGTTCTTAGTTGGTGGAGTGATTTGTCTGGTTAATTCCGATAACGAACGAGACCTTAACCTGCTAAATAGTTGCAATCACTTTGGTGGTTGATCAACTTCTTAGAGGGACTATAGACGTTTAGTCTATGGAAGTTTGAGGCA	Eukaryota	Obazoa	Opisthokonta	Fungi	Chytridiomycota	Rhizophydiales	Rhizophydiales_X	Rhizophydiales_XX	Rhizophydiales_XX_sp.	saprotrophs/parasites	5
L226N	0.5	0	2014.41098	2018	ASV3667	GGAAAACTCACCAGGTCCAGACATAGTGAGGATTGACAGATTGAGAGCTCTTTCTTGATTCTATGGGTGGTGGTGCATGGCCGTTCTTAGTTGGTGGAGTGATTTGTCTGGTTAATTCCGTTAACGAACGAGACCCCTGCCTGCTAAATAGTTGGGCGAGTGATTTTTCACTGGCTGCAGCTTCTTAGAGGGACGTGCGTTCTATTAGACGCAGGAAGATAGGGGCA	Eukaryota	TSAR	Stramenopiles	Gyrista	Bacillariophyceae	Fragilariales	Staurosiraceae	Staurosira	Staurosira_sp.	phototrophs	5
L226N	0.5	0	2014.41098	2018	ASV3714	GGAAAACTCACCAGGTCCAGACATGGGAAGGATTGACAGATTGATAGCTCTTTCTTGATTCTATGGGTGGTGGTGCATGGCCGTTCTTAGTTGGTGGAGTGATTTGTCTGGTTAATTCCGTTAACGAACGAGACCTTAACCTGCTAAATAGTTACCAGTAATTTATTACTGGTGAACTTCTTAGAGGGACTTCGTGATTCAAACACGAGGAAGTTTGAGGCA	Eukaryota	TSAR	Alveolata	NA	NA	NA	NA	NA	NA	NA	5
L226N	0.5	0	2014.41098	2018	ASV3836	GGGAAACTTACCAGGTCCAGACATAGTGAGGATTGACAGATTGAGAGCTCTTTCTTGATTCTATGGGTGGTGGTGCATGGCCGTTCTTAGTTGGTGGAGTGATTTGTCTGGTTAATTCCGTTAACGAACGAGACCTCCGCCTGCTAAATAGTGCAACGCACTTCTGTGTGTTGTTAATCTTCTTAGAGGGACACTCGGTTTTTCGCCGAGGGAAGTTGGAGGCA	Eukaryota	TSAR	Stramenopiles	Bigyra	Opalozoa	NA	NA	NA	NA	heterotrophs	5
L226N	0.5	0	2014.41098	2018	ASV3845	GGAAATCTCACCCGGCCCGGACACTGTAAGGATTGACAGATTGAGAGCTCTTTCTTGATTCGGTGGGTGGTGGTGCATGGCCGTTCTTAGTTGGTGGAGCGATTTGTCTGGTTAATTCCGTTAACGAACGAGACCTTAACCTGCTAAATAGCCGGGCTGCCTGCGGGCGGTGCCGGCTTCTTAGAGGGACTGACCGCGTTTAGCGGTCGGAAGTTTGAGGCA	Eukaryota	Obazoa	Opisthokonta	Fungi	Rozellomycota	Rozellomycota_X	Rozellomycota_XX	Rozella	Rozella_sp.	parasites	5
L226N	0.5	0	2014.41098	2018	ASV3932	GGAAAACTCACCAGGTCCGGACATAGTAAGGATTGACAGATTGAGAGCTCTTTCTTGATTCTGTGGGTGGTGGTGCATGGCCGTTCTTAGTTGGTGGAGTGATTTGTCTGGTTAATTCCGATAACGAACGAGACCTTAACCTGCTAACTAGTTGGCATTACGTGAGTAGTGTCATACTTCTTAGAGGGACTGACTATGTTTAATAGTCGGAAGTTTGAGGCA	Eukaryota	Obazoa	Opisthokonta	Fungi	Opisthosporidia	Microsporida	Microsporida_X	Paramicrosporidium	Paramicrosporidium_saccamoebae	parasites	5
L226N	0.5	0	2014.41098	2018	ASV3933	GGGAAACTTACCAGGTCCAGACATAGTGAGGATTGACAGATTGAGAGCTCTTTCTTGATTCTATGGGTGGTGGTGCATGGCCGTTCTTAGTTGGTGGAGTGATTTGTCTGGTTAATTCCGTTAACGAACGAGACCTCCGCCTGCTAAATAGTAATGATCATTTCGATGGTTAGTTTTAACTTCTTAGAGGGACACTCGATTTTTCGTCGAGGGAAGCTGGAGGCA	Eukaryota	TSAR	Stramenopiles	NA	NA	NA	NA	NA	NA	NA	5
L226N	0.5	0	2014.41098	2018	ASV4413	GGGAAACTTACCAGGTCCAGACATAGTGAGGATTGACAGATTGAGAGCTCTTTCTTGATTCTATGGGTGGTGGTGCATGGCCGTTCTTAGTTGGTGGAGTGATTTGTCTGGTTAATTCCGATAACGAACGAGACCTTATCCTGCTAAATAGACGGCGCTGCCCTTGTGGCAGTGTCTCCGTCTTCTTAGAGGGACTATCTGTGACTAACAGATGGAAGAAAGGCA	Eukaryota	Obazoa	Opisthokonta	NA	NA	NA	NA	NA	NA	heterotrophs	5
L226N	0.5	0	2014.41098	2018	ASV4556	GGGAAACTCACCAGGTCCAGACAATATAAGGATTGACAGATTGATAGCTCTTTCTTGATTTATTGGGTGGTGGTGCATGGCCGTTCTTAGTTGGTGGAGTGATTTGTCTGCTTAATTGCGATAACGAACGAGACCTTAACCTGCTAAATAGTTGCTATAACTCTGGTTGTAGACAACTTCTTAGAGGGACTGTAGGCGATTAGTCTACGGAAGTTTGAGGCA	Eukaryota	Obazoa	Opisthokonta	Fungi	Ascomycota	NA	NA	NA	NA	heterotrophs	5
L226N	0.5	0	2014.41098	2018	ASV0032	GGAAAACTCACCAGGTCCAGACATGGGAAGGATTGACAGATTGATAGCTCTTTCTTGATTCTATGGGTGGTGGTGCATGGCCGTTCTTAGTTGGTGGAGTGATTTGTCTGGTTAATTCCGTTAACGAACGAGACCTTAGCCTGCTAAATAGTTGAGTGAAATTCACGTTTCGCTACAGCTTCTTAGAGGGACTTCGTGTGATTAACACGAGGAAGTTTGAGGCA	Eukaryota	TSAR	Alveolata	Perkinsea	Perkinsida	Perkinsida_X	Perkinsida_XX	Perkinsida_XXX	Perkinsida_XXX_sp.	parasites	4
L226N	0.5	0	2014.41098	2018	ASV0168	GGAAAACTCACCAGGTCCAGACATGGGAAGGATTGACAGATTGAAAGCTCTTTCTTGATTCTATTGGTGGTGGTGCATGGCCGTTCTTAGTTGGTGGAGTGATTTGTCTGGTTAATTCCGTTAACGAACGAGACCTTAGCCTGCTAAATAGTTGCTAGAAACCTAGGTTTCTTGCCAGCTTCTTAGAGGGACTTCGTGTGTTTAACACGAGGAAGTTTGAGGCA	Eukaryota	TSAR	Alveolata	Apicomplexa	NA	NA	NA	NA	NA	parasites	4
L226N	0.5	0	2014.41098	2018	ASV0209	GGAAAACTCACCAGGTCCAGACATGGGAAGGATTGACAGATTGATAGCTCTTTCTTGATTCTATGGGTGGTGGTGCATGGCCGTTCTTAGTTGGTGGAGTGATTTGTCTGGTTAATTCCGTTAACGAACGAGACCTTAGCCTGCTAAATAGTTGCTGGAAACTCACGTTTCTTGTCAGCTTCTTAGAGGGACTTCGTGTGTTTAACACGGGGAAGTTTGAGGCA	Eukaryota	TSAR	Alveolata	Apicomplexa	Coccidiomorphea	Eimeriida	Eimeriidae	NA	NA	parasites	4
L226N	0.5	0	2014.41098	2018	ASV0221	GGAAAACTTACCAGGTCCAGACATAAGAAGGATTGACAGATTGAGAGCTCTTTCTTGATTTTATGGGTGGTGGTGCATGGCCGTTCTTAGTTGGTGGGTTGTCTTGTCAGGTTGATTCCGGTAACGAACGAGACCTCAGCCTTTAAATAGTCACTGTCGCTTTTTGCGGCTGGCTTTGACTTCTTAGAGGGACAGTTGGCGTTTAGTCAACGGAAGTATGAGGCA	Eukaryota	Archaeplastida	Chlorophyta	Chlorophyta	Chlorophyceae	Sphaeropleales	Sphaeropleales_X	Desmodesmus	Desmodesmus_costato-granulatus	phototrophs	4
L226N	0.5	0	2014.41098	2018	ASV0224	GGAAAACTTACCAGGTCCAGACATAGTGAGGATTGACAGATTGAGAGCTCTTTCTTGATTCTATGGGTGGTGGTGCATGGCCGTTCTTAGTTGGTGGGTTGCCTTGTCAGGTTGATTCCGGTAACGAACGAGACCTCAGCCTGCTAAATAGTCACGGCTGCCCCGGCAGCCGGCCGACTTCTTAGAGGGACTATTGGCGACTAGCCAATGGAAGCATGAGGCA	Eukaryota	Archaeplastida	Chlorophyta	Chlorophyta	Trebouxiophyceae	Chlorellales	Chlorellales_X	NA	NA	phototrophs	4
L226N	0.5	0	2014.41098	2018	ASV0318	GGGAAACTCACCAGGTCCAGACATAGTAAGGATTGACAGATTGATAGCTCTTTCTTGATTCTATGGGTGGTGGTGCATGGCCGTTCTTAGTTGGTGGAGTGATTTGTCTGGTTAATTCCGATAACGAACGAGACCTTAACCTGCTAAATAGTTGCATCAACTCTGGTTGATGTCAACTTCTTAGAGGGACTATGGATGTTTAATCCATGGAAGTTTGAGGCA	Eukaryota	Obazoa	Opisthokonta	Fungi	Chytridiomycota	NA	NA	NA	NA	saprotrophs/parasites	4
L226N	0.5	0	2014.41098	2018	ASV0338	GGGAAACTTACCAGGTCCGGACATAATGAGGATTGACAGATTGAAGATCTTTCTTGATTTTATGGGTGGTGGTGCATGGCCGTTCTTAGTTGGTGGAGTGATTTGTCTGGTTGATTCCGTTAACGAACGAGACCTCGACCTGCTAAATAGTTCGGCGTATCTTCGGATACGTGCGTGACTTCTTAGAGGGACTGTCGGATTGTAGCCGAAGGAAGTTCGAGGCG	Eukaryota	TSAR	Rhizaria	Cercozoa	NA	NA	NA	NA	NA	NA	4
L226N	0.5	0	2014.41098	2018	ASV0346	GGGAAACTTACCAGGTCCAGACATAGTAAGGATTGACAGATTGATAGCTCTTTCTTGATTCTATGGGTGGTGGTGCATGGCCGTTCTTAGTTGGTGGAGTGATTTGTCTGGTTAATTCCGTTAACGAACGAGACCTTAACCTGCTAAATAGTTACGCATAACTTCGGTTACGCGGGCAACTTCTTAGAGGGACTTTGTGTGTCTAACGCAAGGAAGTTTGAGGCA	Eukaryota	TSAR	Alveolata	Dinoflagellata	Dinophyceae	Gymnodiniales	Chytriodiniaceae	Chytriodinium	Chytriodinium_roseum	parasites	4
L226N	0.5	0	2014.41098	2018	ASV0411	GGAAAACTTACCAGGTCCAGACATAGTGAGGATTGACAGGTTGAAGATCTTTCTTGATTCTATGGGTGGTGGTGCATGGCCGTTCTTAGTTGGTGGATTGATCTGTCTGGTTAATTCCGATAACGAACGAGACCTCAGCCTGCTAAATAGTGGACGTCGGCTTGCCGGCGGCAATCGCTTCTTAGAGGGACTATTGGTGTTTAGCCAATGGAAGATTGAGGCA	Eukaryota	TSAR	Rhizaria	Cercozoa	Novel-clade-10-12	Novel-clade-10	Novel-clade-10_X	Novel-clade-10_XX	Novel-clade-10_XX_sp.	heterotrophs	4
L226N	0.5	0	2014.41098	2018	ASV0478	GGGAAACTTACCAGGTCCAGACATAGTGAGGATTGACAGATTGAGAGCTCTTTCTTGATTCTATGGGTGGTGGTGCATGGCCGTTCTTAGTTGGTGGAGTGATTTGTCTGGTTAATTCCGTTAACGAACGAGACCCCCGCCTGCTAAATAGTCCTATGAATGCGTAGCATTGATGTGGGCTTCTTAGAGGGACTTTCGGTGACTAACCGAAGGAAGTTGGGGGCA	Eukaryota	TSAR	Stramenopiles	Gyrista	Chrysophyceae	Synurales	Synuraceae	Synura	Synura_petersenii	phototrophs	4
L226N	0.5	0	2014.41098	2018	ASV0619	GGAAAACTTACCAGGTCCAGACATAGTGAGGATTGACAGATTGAGAGCTCTTTCTTGATTCTATGGGTGGTGGTGCATGGCCGTTCTTAGTTGGTGGAGTGATTTGTCTGGTTAATTCCGTTAACGAACGAGACTCCCACCTGCTAAATAGTCCGGTGAATGAGTGTTCATTGACCTGGTCTTCTTAGAGGGACTTTCGGTGACTAACCGAAGGAAGTTGGGGGCA	Eukaryota	TSAR	Stramenopiles	Gyrista	Coscinodiscophyceae	Aulacoseirales	Aulacoseiraceae	Aulacoseira	Aulacoseira_sp.	phototrophs	4
L226N	0.5	0	2014.41098	2018	ASV0626	GGAAAACTCACCAGGTCCAGACATGGGAAGGATTGACAGATTGAAAGCTCTTTCTTGATTCTATGGGTGGTGGTGCATGGCCGTTCTTAGTTGGTGGAGTGATTTGTCTGGTTAATTCCGTTAACGAACGAGACCTTAGCCTGCTAAATAGTTGCTAGAAACCTAGGTTTCTTGCCAGCTTCTTAGAGGGACTTCGTGTGTTTAACACGAGGAAGCTTGAGGCA	Eukaryota	TSAR	Alveolata	NA	NA	NA	NA	NA	NA	NA	4
L226N	0.5	0	2014.41098	2018	ASV0709	GGGAAACTCACCAGCGCAAAACATGGGTGGGATTGACAGATTGAGAGCTCTTTCTTGATTCTATGGGTGGTGGTGCATGGCCGTTCTTAGTTGGTGGAGTGATTTGTCTGGTTAATTCCGTTAACGAACGAGACCTTAACCTGCTAACTAGTCTCCTTATGTATAATGGGGAGGACTTCTTAGAGGGACTATGTGAACAAACACATGGAAGTTTGAGGCA	Eukaryota	TSAR	Alveolata	Ciliophora	Prostomatea_1	Prostomatea_1_X	Colepidae	Coleps	Coleps_viridis	heterotrophs	4
L226N	0.5	0	2014.41098	2018	ASV0780	GGGAAACTTACCAGGTCCAGACATAGTGAGGATTGACAGATTGAGAGCTCTTTCTTGATTCTATGGGTGGTGGTGCATGGCCGTTCTTAGTTGGTGGAGTGATTTGTCTGGTTAATTCCGATAACGAACGAGACCTTAACCTGCTAAATAGAGATGCGAACCTGTGTTCGTACGCTCTTCTTAGAGGGACTGACTACGTTTAGTGGTCGGAAGTTTGAGGCA	Eukaryota	Obazoa	Opisthokonta	Fungi	NA	NA	NA	NA	NA	heterotrophs	4
L226N	0.5	0	2014.41098	2018	ASV0852	GGGAAACTCACCAGGTCCAGACACAATGAGGATTGACAGATTGAGAGCTCTTTCTTGATTTTGTGGGTGGTGGTGCATGGCCGTTCTTAGTTGGTGGAGTGATTTGTCTGCTTAATTGCGATAACGAACGAGACCTTAACCTGCTAAATAGCCCGTATTGCTTTGGCAGTACGCTGGCTTCTTAGAGGGACTATCGGCTCAAGCCGATGGAAGTTTGAGGCA	Eukaryota	Obazoa	Opisthokonta	Fungi	Ascomycota	Pezizomycotina	Sordariomycetes	Gibberella	Gibberella_zeae	pathotrophs	4
L226N	0.5	0	2014.41098	2018	ASV0905	GGGAAACTTACCAGGTCCAGACATAGTGAGGATTGACAGATTGAGAGCTCTTTCTTGATTCTATGGGTGGTGGTGCATGGCCGTTCTTAGTTGGTGGAGTGATTTGTCTGGTTAATTCCGTTAACGAACGAGACCTCGACCTGCTAAATAGTTCGACAAAGGGTTTTCTCTTTGGACGTGACTTCTTAGAGGGACTATCGGTGTGTAGCCGACGGAAGTTCGAGGCA	Eukaryota	TSAR	Rhizaria	Cercozoa	Filosa-Sarcomonadea	Glissomonadida	Sandonidae	NA	NA	heterotrophs	4
L226N	0.5	0	2014.41098	2018	ASV0922	GGGAAACTTACCAGGTCCAGACATAGTGAGGATTGACAGATTGAGAGCTCTTTCTTGATTCTATGGGTGGTGGTGCATGGCCGTTCTTAGTTGGTGGAGTGATTTGTCTGGTTAATTCCGTTAACGAACGAGACCCCCGCCTGCTAAATAGCTACGCTAATGCTTAGCATTAGTGTTAGCTTCTTAGAGGGACTTTCGGTGACTAACCGAAGGAAGTTGGGGGCA	Eukaryota	TSAR	Stramenopiles	Gyrista	Chrysophyceae	Hydrurales	Hydruraceae	Phaeoplaca	Phaeoplaca_thallosa	phototrophs	4
L226N	0.5	0	2014.41098	2018	ASV1027	GGGAAACTCACCAGGTCCAGATTTAAAAAGGATTGACAGATTGATAGCTCTTTCATGATATTAAAGGTGGTGGTGCATGGCCGTTCTTAGTTGGTGGAGTGATTTGTCTGGTTAATTCCGTTAACGAACGAGACCTTAACCTGCTAAATAGTACAATCAACTTTGGTTGATTGCGACTTCTTAGAGGGACTTTGGACGTTTAGTCCAAGGAAGTTTGAGGCA	Eukaryota	Obazoa	Opisthokonta	NA	NA	NA	NA	NA	NA	heterotrophs	4
L226N	0.5	0	2014.41098	2018	ASV1043	GGAAAACTCACCAGGTCCGGACATAAGAAGGATTGACAGATTGAAAGCTCTTTCTTGATTTTATGGGAGGTGGTGCATGGCCGTTCGTAGTTGGTGGAGTGATTTGTCTGGTTAATTCCGATAACGAACGAGACCTAAACCTGCTAAATAGGGGCGGGCACGCGAGTGCTGCGCACCTTCTTAGAGGGACTGAATACGTTTAGTATTCGGAAGTTTTAGGCA	Eukaryota	Obazoa	Opisthokonta	NA	NA	NA	NA	NA	NA	heterotrophs	4
L226N	0.5	0	2014.41098	2018	ASV1097	GGAAAACTTACCAGGTCCAGACACAGTAAGGATTGACAGATTGAAGATCTTTCTTGATTCTGTGGGTGGTGGTGCATGGCCGTTCTTAGTTGGTGGAGTGATTTGTCTGGTTAATTCCGTTAACGAACGAGACCTCGACCTGCTAAATAGTTGTACGAGGGATTTTTTCCTCGGACGCGACTTCTTAGAGGGACTATCGGTGTGTAGCCGACGGAAGTTCGAGGCA	Eukaryota	TSAR	Rhizaria	Cercozoa	Filosa-Sarcomonadea	Glissomonadida	Sandonidae	NA	NA	heterotrophs	4
L226N	0.5	0	2014.41098	2018	ASV1176	GGGAAACTCACCAGGTCCAGACACAATAAGGATTGACAGATTGAGAGCTCTTTCTTGATTTTGTGGGTGGTGGTGCATGGCCGTTCTTAGTTGGTGGAGTGATTTGTCTGCTTAATTGCGATAACGAACGAGACCTTAACCTGCTAAATAGCCCGGCTAGCTTTGGCTGGTCGCTGGCTTCTTAGAGGGACTATCGGCTCAAGCCGATGGAAGTTTGAGGCA	Eukaryota	Obazoa	Opisthokonta	Fungi	Ascomycota	Pezizomycotina	Leotiomycetes	Sclerotinia	Sclerotinia_trifoliorum	pathotrophs	4
L226N	0.5	0	2014.41098	2018	ASV1229	GGGAAACTTACCAGGTCCAGACATAGTGAGGATTGACAGATTGAGAGCTCTTTCTTGATTCTATGGGTGGTGGTGCATGGCCGTTCTTAGTTGGTGGAGTGATTTGTCTGGTTAATTCCGTTAACGAACGAGACTTTGACCTGCTAAATAGACACTATAGCTTTGGCTATGGCTGTGCTTCTTAGAGGGACTTTGCGTGTTTAACGCAAGGAAGTTCAAAGCA	Eukaryota	TSAR	Alveolata	Apicomplexa	Gregarinomorphea	Neogregarinorida	Actinocephalidae	NA	NA	parasites	4
L226N	0.5	0	2014.41098	2018	ASV1246	GGGAAACTTACCAGGTCCAGACATAGTGAGGATTGACAGATTGAGAGCTCTTTCTTGATTCTATGGGTGGTGGTGCATGGCCGTTCTTAGTTGGTGGAGTGATTTGTCTGGTTAATTCCGTTAACGAACGAGACCTTAACCTGCTAAATAGTTACGCATAACTTCGGTTACGCGGGCAACTTCTTAGAGGGACTTTGTGTGTCTAACGCAAGGAAGTTTGAGGCA	Eukaryota	TSAR	Alveolata	Dinoflagellata	Dinophyceae	Gymnodiniales	NA	NA	NA	NA	4
L226N	0.5	0	2014.41098	2018	ASV1250	GGAAAACTCACCAGGTCCAGACATAGTTAGGATTGACAGATTGATAGCTCTTTCTTGATTCTATGGGTGGTGGTGCATGGCCGTTCTTAGTTGGTGGGTTGTCTTGTCAGGTTGATTCCGGTAACGAACGAGACCTCAGCCTTTAAATAGTCACTGTCGCTTTTTGCGGCTGGCTTTGACTTCTTAGAGGGACAGTTGGCGTTTAGTCAACGGAAGTATGAGGCA	Eukaryota	Archaeplastida	Chlorophyta	Chlorophyta	Chlorophyceae	Sphaeropleales	Sphaeropleales_X	Desmodesmus	NA	phototrophs	4
L226N	0.5	0	2014.41098	2018	ASV1252	GGGAAACTTACCAGGTCCAGACATAGTTAGGATTGACAGATTGATAGCTCTTTCTTGATTCTATGGGTGGTGGTGCATGGCCGTTCTTAGTTGGTGGAGTGATTTGTCTGGTTAATTCCGTTAACGAACGAGACCTTAACCTGCTAAATAGTTACATGTAGCTTCGGTTACATGGGCAACTTCTTAGAGGGACTTTGCGTGTCTAACGCAAGGAAGTTTGAGGCA	Eukaryota	TSAR	Alveolata	Dinoflagellata	Dinophyceae	Suessiales	NA	NA	NA	NA	4
L226N	0.5	0	2014.41098	2018	ASV1265	GGGAAACTTACCAGGTCCAGACATAGTGAGGATTGACAGATTGAGAGCTCTTTCTTGATTCTATGGGTGGTGGTGCATGGCCGTTCTTAGTTGGTGGAGTGATTTGTCTGGTTAATTCCGTTAACGAACGAGACCCCCGCCTGCTAAATAGTTCGCGGAATGAATTTCATTGCGTAGAGCTTCTTAGAGGGACTTTGCGTGACTAACGCAAGGAAGTTGGGGGCA	Eukaryota	TSAR	Stramenopiles	Gyrista	Bolidophyceae	Parmales	NA	NA	NA	phototrophs	4
L226N	0.5	0	2014.41098	2018	ASV1275	GGAAAACTTACCAGGTCCAGACATAGTAAGGATTGACAGATTGAGAGCTCTTTCTTGATTCTATGGGTGGTGGTGCATGGCCGTTCTTAGTTGGTGGAGTGATTTGTCTGGTTAATTCCGTTAACGAACGAGACCTCCGCGTGCTAAATAGTTTCGCTTACATTCTTGTAGGTTAGGAACTTCTTAGAGGGACTTTTGGGTAATCAAACCAAAGGAAGTTGGAGGCA	Eukaryota	TSAR	Stramenopiles	Gyrista	Peronosporomycetes	Peronosporomycetes_X	Peronosporales	NA	NA	parasites	4
L226N	0.5	0	2014.41098	2018	ASV1323	GGGAAACTCACCAGGTCCAGACATAGTAAGGATTGACAGATTGATAGCTCTTTCTTGATTCTATGGGTGGTGGTGCATGGCCGTTCTTAGTTGGTGGAGTGATTTGTCTGGTTAATTCCGTTAACGAACGAGACCTTAACCTGCTAAATAGTTACGATAACTTTGGTTGTCGGTTTGACTTCTTAGAGGGACTATGAATGTTTAATTCATGGAAGTTTGAGGCA	Eukaryota	Obazoa	Opisthokonta	Fungi	Chytridiomycota	Chytridiales	Chytridiales_X	Chytridiales_XX	Chytridiales_XX_sp.	saprotrophs/parasites	4
L226N	0.5	0	2014.41098	2018	ASV1433	GGAAAACTTACCAGGTCCAGACACAGTAAGGATTGACAGATTGAAGATCTTTCTTGATTCTGTGGGTGGTGGTGCATGGCCGTTCTTAGTTGGTGGAGTGATTTGTCTGGTTAATTCCGTTAACGAACGAGACCTCGACCTGCTAAATAGTACGGTGAACTCTCGGGTTTGCACGGCACTTCTTAGAGGGACTATCGTTGCTTAGACGAAGGAAGTTCGAGGCA	Eukaryota	TSAR	Rhizaria	Cercozoa	Filosa-Sarcomonadea	NA	NA	NA	NA	NA	4
L226N	0.5	0	2014.41098	2018	ASV1466	GGGAAACTCACCAGGTCCAGACATAGTAAGGATTGACAGATTGAGAGCTCTTTCTTGATTCTATGGGTGGTGGTGCATGGCCGTTCTTAGTTGGTGGAGTGATTTGTCTGGTTAATTCCGTTAACGAACGAGACCTTAACCTGCTAAATAGTTGCATTAACTTTGGTTGATGATCAACTTCTTAGAGGGACTATAGACGTTTAGTCTATGGAAGTTTGAGGCA	Eukaryota	Obazoa	Opisthokonta	Fungi	Chytridiomycota	Rhizophydiales	Rhizophydiales_X	Rhizophydiales_XX	Rhizophydiales_XX_sp.	saprotrophs/parasites	4
L226N	0.5	0	2014.41098	2018	ASV1477	GGGAAACTTACCAGGTCCAGACATAGTGAGGATTGACAGATTGAGAGCTCTTTCTTGATTCTATGGGTGGTGGTGCATGGCCGTTCTTAGTTGGTGGAGTGATTTGTCTGGTTAATTCCGTTAACGAACGAGACCTTAGCCTGCTAAATAGTTGGACGAAATTCACGTTTCGTCTCAGCTTCTTAGAGGGACTTCGTGTGTTTAACACGAGGAAGTTTGAGGCA	Eukaryota	TSAR	Alveolata	NA	NA	NA	NA	NA	NA	NA	4
L226N	0.5	0	2014.41098	2018	ASV1535	GGGAAACTTACCAGGTCCAGACATAGTGAGGATTGACAGATTGAGAGCTCTTTCTTGATTCTATGGGTGGTGGTGCATGGCCGTTCTTAGTTGGTGGAGTGATTTGTCTGGTTAATTCCGTTAACGAACGAGACCCCCGCCTGCTAAATAGTTGTGCAAATGCTTAGCATTCGCTTCAGCTTCTTAGAGGGACTTTCGGTGACTAACCGAAGGAAGTTGGGGGCA	Eukaryota	TSAR	Stramenopiles	Gyrista	Chrysophyceae	Hydrurales	Hydrurales_X	Hydrurales_XX	Hydrurales_XX_sp.	phototrophs	4
L226N	0.5	0	2014.41098	2018	ASV1583	GGGAAACTCACCAGGTCCAGACATAGTAAGGATTGACAGATTGATAGCTCTTTCTTGATTCTATGGGTGGTGGTGCATGGCCGTTCTTAGTTGGTGGAGTGATTTGTCTGGTTAATTCCGTTAACGAACGAGACCTTAACCTGCTAAATAGTCACGCTAACTTTGGTTGGCGCTGACTTCTTAGAGGGACTATGGATGTTTAATCCATGGAAGTTTGAGGCA	Eukaryota	Obazoa	Opisthokonta	Fungi	Chytridiomycota	NA	NA	NA	NA	saprotrophs/parasites	4
L226N	0.5	0	2014.41098	2018	ASV1668	GGGAAACTTACCAGGTCCAGACATAGTGAGGATTGACAGATTGAGAGCTCTTTCTTGATTCTATGGGTGGTGGTGCATGGCCGTTCTTAGTTGGTGGAGTGATTTGTCTGGTTAATTCCGTTAACGAACGAGACCTTAGCCTACTAACTAGTCGAGCCAATCTCCGATTGGCCGCGACTTCTTAGAGGGACTTTGTGGCTCCAAACACAAGGAAGTTTGAGGCA	Eukaryota	TSAR	Alveolata	Ciliophora	Spirotrichea	Hypotrichia	NA	NA	NA	heterotrophs	4
L226N	0.5	0	2014.41098	2018	ASV1790	GGGAAACTTACCAGGTCCAGACATAGTGAGGATTGACAGATTGAGAGCTCTTTCTTGATTCTATGGGTGGTGGTGCATGGCCGTTCTTAGTTGGTGGAGTGATTTGTCTGGTTAATTCCGTTAACGAACGAGACCCCCGCATGCTAAATAGTCACGCGAATGCGTAGCATTCGTGTTGGCTTCTTAGAGGGACTTTCGGTGACTAACCGAAGGAAGTTGGGGGCA	Eukaryota	TSAR	Stramenopiles	Gyrista	Chrysophyceae	Synurales	Synuraceae	NA	NA	phototrophs	4
L226N	0.5	0	2014.41098	2018	ASV1836	GGGAAACTCACCAGGTCCAGACATAGTAAGGATTGACAGATTGAGAGCTCTTTCTTGATTCTATGGGTGGTGGTGCATGGCCGTTCTTAGTTGGTGGAGTGATTTGTCTGGTTAATTCCGTTAACGAACGAGACCTTAACCTGCTAAATAGTTACGCTAACTTTGGTTGGCGCTTAACTTCTTAGAGGGACTATGGATTTTTAATCCATGGAAGTTTGAGGCA	Eukaryota	Obazoa	Opisthokonta	Fungi	Chytridiomycota	Spizellomycetales	Spizellomycetales_X	Spizellomycetales_XX	Spizellomycetales_XX_sp.	saprotrophs/parasites	4
L226N	0.5	0	2014.41098	2018	ASV1850	GGGAAACTTACCAGGTCCAGACATAGTGAGGATTGACAGATTGATAGCTCTTTCTTGATTCTATGGGTGGTGGTGCATGGCCGTTCTTAGTTGGTGGAGTGATTTGTCTGGTTAATTCCGTTAACGAACGAGACCTTAGCCTACTAAATAGTTACCGCAATTACAATTGTAGTGTAACTTCTTAGAGGGACTTTGTAAGCAAATACAAGGAAGTTTGAGGCA	Eukaryota	TSAR	Alveolata	Ciliophora	Spirotrichea	Choreotrichida	Strobilidiidae	Rimostrombidium	Rimostrombidium_sp.	heterotrophs	4
L226N	0.5	0	2014.41098	2018	ASV1876	GGGAAACTTACCAGGTCCAGACATAGTAAGGATTGACAGATTGATAGCTCTTTCTTGATTCTATGGGTGGTGGTGCATGGCCGTTCTTAGTTGGTGGAGTGATTTGTCTGGTTAATTCCGTTAACGAATGAGACCTTAACCTGCTAAATAGTTACATGTAACCTCGGTTACATGGGCAACTTCTTAGAGGGACTTTGTGTGTCTAACACAAGGAAGTTTGAGGCA	Eukaryota	TSAR	Alveolata	Dinoflagellata	Dinophyceae	Suessiales	NA	NA	NA	NA	4
L226N	0.5	0	2014.41098	2018	ASV2076	GGGAAACTTCTTAGGTCCAGACATAGTTAGGATTGACAGATTGCTGGCTCTTTCTTGATTCTATGGGTGGTGGCGCATGGCCGTTCTTAGTTGGTAGAGTGATTTGTCTAGTTAATTCCGTTAACGAATGATACCTTGACTTGCTAAATAGTTACATGTAACCTCGGTTGCATTGGCAGCTTCTTAAAGGGACATTGCGTGTCTAACGCAAGGAAGTTTGAGGCA	Eukaryota	TSAR	Alveolata	Dinoflagellata	Dinophyceae	NA	NA	NA	NA	NA	4
L226N	0.5	0	2014.41098	2018	ASV2109	GGGAAACTTACCAGGTCCAGACATAGTGAGGATTGACAGATTGAGAGCTCTTTCTTGATTCTATGGGTGGTGGTGCATGGCCGTTCTTAGTTGGTGGAGTGATTTGTCTGGTTAATTCCGTTAACGAACGAGACTCCCGCCTGCTAAATAGTCCGGTGAATGAGTGTTCATTGACCTGGTCTTCTTAGAGGAACTTTCGGTGACTAACCGAAGGAAGTTGGGGGCA	Eukaryota	TSAR	Stramenopiles	Gyrista	Coscinodiscophyceae	Aulacoseirales	Aulacoseiraceae	Aulacoseira	NA	phototrophs	4
L226N	0.5	0	2014.41098	2018	ASV2173	GGGAAACTTACCAGGTCCAGACATAGTGAGGATTGACAGATTGATAGCTCTTTCTTGATTCTATGGGTGGTGGTGCATGGCCGTTCTTAGTTGGTGGAGTGATTTGTCTGGTTAATTCCGTTAACGAACGAGACCCCCGCCTGCTAAATAGTTGTGTCAATGCTTTGCATTGGCGTCAGCTTCTTAGAGGGACTTTCGGTGACTAACCGAAGGAAGTTGGGGGCA	Eukaryota	TSAR	Stramenopiles	Gyrista	Chrysophyceae	Chromulinales	Chrysosphaerellaceae	Chrysosphaerella	Chrysosphaerella_sp.	phototrophs	4
L226N	0.5	0	2014.41098	2018	ASV2176	GGGAAACTTACCAGGTCCAGACATAGGTAGGATTGACAGATTGATAGCTCTTTCTTGATTCTATGGGTGGTGGTGCATGGCCGTTCTTAGTTGGTGGAGTGATTTGTCTGGTTAATTCCGTTAACGAACGAGACCCCCGCCTGCTAATTAGTTGCGCCAATGCCATGCATTGGTTGTAGCTTCTTAGAGGGACTTTCGGTGTTTAACCGAAGGAAGTTGGGGGCA	Eukaryota	TSAR	Stramenopiles	Gyrista	Chrysophyceae	Chrysophyceae_env_clade-I	Chrysophyceae_env_clade-I_X	Chrysophyceae_env_clade-I_XX	Chrysophyceae_env_clade-I_XX_sp.	phototrophs	4
L226N	0.5	0	2014.41098	2018	ASV2188	GGAAAACTTACCAGGTCCAGACATAGTGAGGATTGACAGATTGAGAGCTCTTTCTTGATTCTATGGGTGGTGGTGCATGGCCGTTCTTAGTTGGTGGAGTGATTTGTCTGGTTAATTCCGTTAACGAACGAGACCCCTGCCTGCTAAATAGTTGAGCGAGTGTATGTTCACTGGCTGCAGCTTCTTAGAGGGACGTGCGTTCTATTAGACGCAGGAAGATAGGGGCA	Eukaryota	TSAR	Stramenopiles	Gyrista	Bacillariophyceae	Fragilariales	Staurosiraceae	Staurosira	NA	phototrophs	4
L226N	0.5	0	2014.41098	2018	ASV2249	GGGAAACTTACCAGGTCCAGACATAGTGAGGATTGACAGATTGAGAGCTCTTTCTTGATTCTATGGGTGGTGGTGCATGGCCGTTCTTAGTTGGTGGAGTGATTTGTCTGGTTAATTCCGTTAACGAACGAGACCCCCGCCTGCTAAATAGTTATGTTAATGCTTAGCATTGACGTTAGCTTCTTAGAGGGACTTTCGGTGACTAACCGAAGGAAGTTGGGGGCA	Eukaryota	TSAR	Stramenopiles	Gyrista	Chrysophyceae	NA	NA	NA	NA	phototrophs	4
L226N	0.5	0	2014.41098	2018	ASV2296	GGGAAACTTACCAGGTCCAGACATAGTGAGGATTGACAGATTGAGAGCTCTTTCTTGATTCTATGGGTGGTGGTGCATGGCCGTTCTTAGTTGGTGGAGTGATTTGTCTGGTTAATTCCGATAACGAACGAGACCTTAACCTGCTTAATAGCCAGGCCGGCTTTTGCTGGTCGCCGGCTTCTTAGAGGGACTGTCTGCGTCTAGCAGACGGAAGTTTGAGGCA	Eukaryota	Obazoa	Opisthokonta	Fungi	Basidiomycota	Agaricomycotina	Agaricomycetes	NA	NA	heterotrophs	4
L226N	0.5	0	2014.41098	2018	ASV2536	GGGAAACTTACCAGGTCCAGACATAGTAAGGATTGACAGATTGATAGCTCTTTCTTGATTCTATGGGTGGTGGTGCATGGCCGTTCTTAGTTGGTGGAGTGATTTGTCTGGTTAATTCCGATAACGAACGAGACCCCCGCCTGCTAAATAGTCACATTAATGCTTTGCATTCTTAGTTGGCTTCTTAGAGGGACTTATGGTGATTAACCATAGGAAGTTGGGGGCA	Eukaryota	TSAR	Stramenopiles	Gyrista	Chrysophyceae	Chrysophyceae_Cluster-I	Chrysophyceae_Cluster-I_X	Chrysophyceae_Cluster-I_XX	Chrysophyceae_Cluster-I_XX_sp.	phototrophs	4
L226N	0.5	0	2014.41098	2018	ASV2585	GGGAAACTTACCAGGTCCAGACATAGTGAGGATTGACAGATTGACGATCTTTCTTGATTCTATGGGTGGTGGTGCATGGCCGTTCTTAGTTGGTGGAGTGATTTGTCTGGTTAATTCCGTTAACGAACGAGACCTCAGCCTGCTAAATAGTTGAACATAGTTCTCTATGTTTTGACTTCTTAGAGGGACTTTCGGTGGTTAGCCGAAGGAAGTTTGAGGCA	Eukaryota	TSAR	NA	NA	NA	NA	NA	NA	NA	NA	4
L226N	0.5	0	2014.41098	2018	ASV2606	GGGAAACTTACCAGGTCCAGACATAGTGAGGATTGACAGATTGAGAGCTCTTTCTTGATTCTATGGGTGGTGGTGCATGGCCGTTCTTAGTTGGTGGAGTGATTTGTCTGGTTAATTCCGTTAACGAACGAGACCTTAACCTGCTAACTAGCAGTGCGGGCCACGGCCGGCGGCTGCTTCTTAGAGGGACTTGCCACGACTAGTGGCAGGAAGTTTGAGGCA	Eukaryota	TSAR	NA	NA	NA	NA	NA	NA	NA	NA	4
L226N	0.5	0	2014.41098	2018	ASV2686	GGGAAACTTACCAGGTCCAGACAATGTGAGGATTGACAGATTGATAGCTCTTTCTTGATTTATTGGGTGGTGGTGCATGGCCGTTCTTAGTTGGTGGAGTGATTTGTCTGGTTAATTCCGTTAACGAACGAGACCCCCGCCTGCTAAATAGTTTGAACAATACTTTGTATTGGTTGAAACTTCTTAGAGGGACTTTCAGTGACTAACTGAAGGAAGTTGGGGGCA	Eukaryota	TSAR	Stramenopiles	Gyrista	Chrysophyceae	Chromulinales	Chromulinales_X	Chromulinales_XX	Chromulinales_XX_sp.	phototrophs	4
L226N	0.5	0	2014.41098	2018	ASV2783	GGGAAACTTACCAGGTCCAGACATAGTGAGGATTGACAGATTGAGAGCTCTTTCTTGATTCTATGGGTGGTGGTGCATGGCCGTTCTTAGTTGGTGGAGTGATTTGTCTGGTTAATTCCGTTAACGAACGAGACCCCCGCCTGCTAATTAGTTTGGTTAATGCTTCGCATTGATTCAAGCTTCTTAGAGGGACTTGCGGTGACTAACCGAAGGAAGTTGGGGGCA	Eukaryota	TSAR	Stramenopiles	Gyrista	NA	NA	NA	NA	NA	NA	4
L226N	0.5	0	2014.41098	2018	ASV2793	GGGAAACTTACCAGGTCCAGACATAGTGAGGATTGACAGATTGAGAGCTCTTTCTTGATTCTATGGGTGGTGGTGCATGGCCGTTCTTAGTTGGTGGAGTGATTTGTCTGGTTAATTCCGTTAACGAACGAGACCCCCGCCTGCTAAATAATTGGTTCAATGCTTAGCATTGGATTCAGTTTCTTAGAGGGACTTTTGGCGACTAGCCAGAGGAAGTTGGGGGCA	Eukaryota	TSAR	Stramenopiles	Gyrista	Chrysophyceae	NA	NA	NA	NA	phototrophs	4
L226N	0.5	0	2014.41098	2018	ASV2924	GGGAAACTTACCAGGTCCAGACATAGTTAGGATTGACAGATTGATAGCTCTTTCTTGATTCTATGGGTGGTGGTGCATGGCCGTTCTTAGTTGGTGGAGTGATTTGTCTGGTTAATTCCGTTAACGAACGAGACCTCGACCTGCTAAATAGTGGGGCTAAGGTTCGTCCTAAGTGCTTACTTCTTAGAGGGACTATCGGTTTTTAGCCGAAGGAAGTTCGAGGCA	Eukaryota	TSAR	Rhizaria	Cercozoa	NA	NA	NA	NA	NA	NA	4
L226N	0.5	0	2014.41098	2018	ASV3103	GGGAAACTTACCAGGTCCAGACATAGTGAGGATTGACAGATTGAGAGCTCTTTCTTGATTCTATGGGTGGTGGTGCATGGCCGTTCTTAGTTGGTGGAGTGATTTGTCTGGTTAATTCCGTTAACGAACGAGACCCCCGCCTGCTAAATAGTCATAGGAATGCTTAGCATTTCTGTTGGCTTCTTAGAGGGACTTTCGGTGACTAACCGAAGGAAGTTGGGGGCA	Eukaryota	TSAR	Stramenopiles	Gyrista	Chrysophyceae	Hibberdiales	Hibberdiales_X	Hibberdiales_XX	Hibberdiales_XX_sp.	phototrophs	4
L226N	0.5	0	2014.41098	2018	ASV3129	GGAAAACTTACCAGGTCCAGACACAGTAAGGATTGACAGATTGAAGATCTTTCTTGATTCTGTGGGTGGTGGTGCATGGCCGTTCTTAGTTGGTGGAGTGATTTGTCTGGTTAATTCCGTTAACGAACGAGACCTTAGCCTGCTAAATAGTTGCTAGAAACCTAGGTTTCTTGCCAGCTTCTTAGAGGGACTTCGTGTGTTTAACACGAGGAAGTTTGAGGCA	Eukaryota	TSAR	NA	NA	NA	NA	NA	NA	NA	NA	4
L226N	0.5	0	2014.41098	2018	ASV3132	GGGAAACTTACCAGGTCCAGACATAGTTAGGGTGGACAGATTGATAGCTCTTTCTTGATTCTACGGTTGGTGGTGCATGGCCGTTCTTAGGTGGTGGAGTGATTTGTCTGGTTAATTCCGTTAACGAACGAGACCTTAACCTGCTAAATAGTTACATGTGACCTCGGTTACATGGGCAACTTCTTAGAGGGACTTTGTGTGTCTAATGCAAGGAAGTTTGAGGCA	Eukaryota	TSAR	Alveolata	Dinoflagellata	Dinophyceae	NA	NA	NA	NA	NA	4
L226N	0.5	0	2014.41098	2018	ASV3344	GGAAAACTCACCAGGTCCAGACATGGGAAGGATTGACAGATTGAAAGCTCTTTCTTGATTCTATGGGTGGTGGTGCATGGCCGTTCTTAGTTGGTGGAGTGATTTGTCTGGTTAATTCCGTTAACGAACGAGACCTTAGCCTGCTAAATAGTAGGGTGAATGCTTAGCATTGACTACTGCTTCTTAGAGGGACTTTTGGTGACTAACCAAAGGAAGTTGGGGGCA	Eukaryota	TSAR	Stramenopiles	Gyrista	Chrysophyceae	NA	NA	NA	NA	phototrophs	4
L226N	0.5	0	2014.41098	2018	ASV3458	GGGAAACTTACCAGGTCCAGACATGGCAAGGATTGACAGATTGAGAGCTCTTTCTTGATTCTATGGGTGGTGGTGCATGGCCGTTCTTAGTTGGTGGAGTGATTTGTCTGGTTAATTCCGTTAACGAACGAGACCCCCGCCTGCTAAATAGTTATATGAATACTTAGTATTGATATTAACTTCTTAGAGGGACTTTTGGTGACTAACCAAAGGAAGTTGGGGGCA	Eukaryota	TSAR	Stramenopiles	Gyrista	Chrysophyceae	NA	NA	NA	NA	phototrophs	4
L226N	0.5	0	2014.41098	2018	ASV3506	GGGAACCTTACCAGGCTCGTACATAGTCATGATTGACAGATTGAGAGTTCTTTCTCGATTCTATGGGTGGTGGTGCATGGCCGTTCTTAGTTGGTGGAGTGATTTGTCTGGTTAATTCCGTTAACGAACGAGACCTTAACCTGCTAAATAGTTACATGTAACCTCGGTTACATGGGCAACTTCTTAGAGGGACTTTGCGTGTCTAACGCAAGGAAGTTTGAGGCA	Eukaryota	TSAR	Alveolata	Dinoflagellata	Dinophyceae	NA	NA	NA	NA	NA	4
L226N	0.5	0	2014.41098	2018	ASV3715	GGGAAACTCACCAGGTCCAGACATAGTAAGGATTGACAGATTGAGAGCTCTTTCTTGATTCTATGGGTGGTGGTGCATGGCCGTTCTTAGTTGGTGGAGTGATTTGTCTGGTTAATTCCGATAACGAACGAGACCTTAACCTGCTAAATAGTATGCGAGACTCTGGTTTCGTAGTTATACTTCTTAGAGGGACTGTATACGTATAGTATACGGAAGTTTGAGGCA	Eukaryota	NA	NA	NA	NA	NA	NA	NA	NA	NA	4
L226N	0.5	0	2014.41098	2018	ASV3754	GGGAAACTTACCAGGTCCAGACATAGTGAGGATTGACAGATTGAGAGCTCTTTCTTGATTCTATGGGTGGTGGTGCATGGCCGTTCTTAGTTGGTGGAGTGATTTGTCTGGTTAATTCCGTTAACGAACGAGACCCCCGCCTGCTAAATAGTCGGGTCAATGCTTAGCATTGACTGCGGCTTCTTAGAGGGACTTTCGGTGACTAACCGAAGGAAGTTGGGGGCA	Eukaryota	TSAR	Stramenopiles	Gyrista	Chrysophyceae	NA	NA	NA	NA	phototrophs	4
L226N	0.5	0	2014.41098	2018	ASV3758	GGGAAACTCACCAGGTCCAGATTTTATAAGGATTGACAGATTGAGAGCTCTTTCTTGATTTAAAAGATGGTGGTGCATGGCCGTTCTTAGTTGGTGGAGTGATTTGTCTGGTTAATTCCGTTAACGAACGAGACCTTAACCTGCTAAATAGTTGCGTCCACTTTGGTGGATGCCAACTTCTTAGAGGGACTATAGACGTTTAGTCTATGGAAGTTTGAGGCA	Eukaryota	Obazoa	Opisthokonta	Fungi	Chytridiomycota	Rhizophydiales	Rhizophydiaceae	Rhizophydium	NA	saprotrophs/parasites	4
L226N	0.5	0	2014.41098	2018	ASV3891	GGAAAACTTACCAGGTCCAGACATAGTGAGGATTGACAGATTGAAGATCTTTCTTGATTCTATGGGTGGTGGTGCATGGCCGTTCTTAGTTGGTGGATTGATCTGTCTGGTTAATTCCGATAACGAACGAGACCTCAGCCTGCTAAATAGTGAACGTCGGGCTCGCTCGGCGTCTTCCGCTTCTTAGAGGGACTATCGGTGTGTAACCGATGGAGGATTGAGGCA	Eukaryota	TSAR	Rhizaria	Cercozoa	Novel-clade-10-12	Novel-clade-10	Novel-clade-10_X	Novel-clade-10_XX	Novel-clade-10_XX_sp.	heterotrophs	4
L226N	0.5	0	2014.41098	2018	ASV4025	GGAAAACTCACCAGGTCCAGACATAGTGAGGATTGACAGATTGAGAGCGCTTTCATGATTCTATGGGTGGTGGTGCATGGCCGTTCTTAGTTGGTGGAGTGATTTGTCTGGTTAATTCCGATAACGAACGAGACCTCTGCGGGCACGTGGGGGCGGGTGGGCCAGGCCCATTGTGCGCGCCCTCTTGCCCGGACACTCGGCATCTAGCCGAGGGAAGTGGGAGGCA	Eukaryota	Obazoa	Opisthokonta	NA	NA	NA	NA	NA	NA	heterotrophs	4
L226N	0.5	0	2014.41098	2018	ASV4132	GGAAAACTCACCAGGTCCAGACATAGTAAGGATTGACAGATTTGAGAGCTCTTTCTTGATTCTATGGGTGGTGGTGCATGGCCGTTCTTAGTTGGTGGAGTGATTTGTCTGGTTAATTCCGATAACGAACGAGACCTTAACCTGCTAAATAGTCAGGCTAGCTTCGGCTGGTACTGGCTTCTTAGAGGGACTAGCTACGTTTTAGTAGCTGGAAGTTTGAGGCA	Eukaryota	Obazoa	Opisthokonta	Fungi	NA	NA	NA	NA	NA	heterotrophs	4
L226N	0.5	0	2014.41098	2018	ASV4511	GGAAAACTCACCAGGTCCAGACATAGTAAGGATTGACAGATTGAGAGCTCTTTCATGATTCTATGGGTGGTGGTGCATGGCCGTTCTTAGTTGGTGGAGTGATTTGTCTGGTTAATTCCGATAACGAACGAGACCTTAACCTGCTAAATAGTTTGCATTACTCTTGAGTAGTGTTAAACTTCTTAGAGGGACAAACTGCGTTCAGCAGTAGGAAGTTTGAGGCA	Eukaryota	Obazoa	Opisthokonta	Fungi	NA	NA	NA	NA	NA	heterotrophs	4
L226N	0.5	0	2014.41098	2018	ASV4681	GGAAAACTCACCAGGTCCGGACATGGTAAGGAATGACAGATTGATAGCTCTTTCATGATTCTATGGGTGGTGGTGCATGGCCGTTCTTAGTTGGTGGAGTGATTTGTCTGGTTAATTCCGTTAACGAACGAGACCCCCGCCTGCTAAATAGTCATAACAATGCTTAGCATTGTTGTTGGCTTCTTAGAGGGACTTTCGGTGACTAACCGAAGGAAGTTGGGGGCA	Eukaryota	TSAR	Stramenopiles	Gyrista	Chrysophyceae	Ochromonadales	Ochromonadaceae	NA	NA	phototrophs	4
L226N	0.5	0	2014.41098	2018	ASV0103	GGAAAACTTACCAGGTCCAGACACAGTAAGGATTGACAGATTGAAGATCTTTCTTGATTCTGTGGGTGGTGGTGCATGGCCGTTCTTAGTTGGTGGAGTGATTTGTCTGGTTAATTCCGTTAACGAACGAGACCTCGACCTGCTAAATAGTTCAACAAAGGATTCTTCCTTTGGATGTGACTTCTTAGAGGGACTATCGGTGTGTAGCCGACGGAAGTTCGAGGCA	Eukaryota	TSAR	Rhizaria	Cercozoa	Filosa-Sarcomonadea	Glissomonadida	NA	NA	NA	heterotrophs	3
L226N	0.5	0	2014.41098	2018	ASV0106	GGGAAACTTACCAGGTCCAGACATAGTGAGGATTGACAGATTGAGAGCTCTTTCTTGATTCTATGGGAGGTGGTGCATGGCCGTTCTTAGTTGGTGGAGCGATTTGTCTGGTTAATTCCGTTAACGAACGAGACCCCCGCCTGCTAAATAGCCCGCGCTACGCATCTGCGTAGCGTCGGTTGCTTCTTAGAGGGACTTTCAGTGACTAACTGAAGGAAGTTGGGGGCA	Eukaryota	TSAR	Stramenopiles	Gyrista	Phaeothamniophyceae	Pleurochloridales	Pleurochloridales_X	Pleurochloridella	Pleurochloridella_botrydiopsis	phototrophs	3
L226N	0.5	0	2014.41098	2018	ASV0164	GGGAAACTTACCAGGTCCAGACATAGTGAGGATTGACAGATTGAGAGCTCTTTCTTGATTCTATGGGTGGTGGTGCATGGCCGTTCTTAGTTGGTGGAGTGATTTGTCTGGTTAATTCCGTTAACGAACGAGACCCCCGCCTGCTAAATAGTCATATAAATGCTTAGCATTTGTTTTGGCTTCTTAGAGGGACTTTTGGTGACTAACCAAAGGAAGTTGGGGGCA	Eukaryota	TSAR	Stramenopiles	Gyrista	Chrysophyceae	Synurales	Synuraceae	Mallomonas	NA	phototrophs	3
L226N	0.5	0	2014.41098	2018	ASV0187	GGAAAACTTACCAGGTCCAGACACAGTAAGGATTGACAGATTGAAGATCTTTCTTGATTCTGTGGGTGGTGGTGCATGGCCGTTCTTAGTTGGTGGAGTGATTTGTCTGGTTAATTCCGTTAACGAACGAGACCTCGACCTGCTAAATAGTTCGACAAAGGGTTTTCTCTTTGGACGTGACTTCTTAGAGGGACTATCGGTGTGTAGCCGACGGAAGTTCGAGGCA	Eukaryota	TSAR	Rhizaria	Cercozoa	Filosa-Sarcomonadea	Glissomonadida	Sandonidae	Sandonidae_X	Sandonidae_X_sp.	heterotrophs	3
L226N	0.5	0	2014.41098	2018	ASV0197	GGGAAACTTACCAGGTCCAGACATAGTAAGGATTGACAGATTGAGAGCTCTTTCTTGATTCTATGGGTGGTGGTGCATGGCCGTTCTTAGTTGGTGGAGTGATTTGTCTGGTTAATTCCGTTAACGAACGAGACCTCCGCCTGCTAAATAGTTACGCTATTCTTTTGAATGGTGGACAACTTCTTAGAGGGACTATCGGTGACTAACCGGTGGAAGTGGGAGGCA	Eukaryota	TSAR	NA	NA	NA	NA	NA	NA	NA	NA	3
L226N	0.5	0	2014.41098	2018	ASV0237	GGGAAACTTACCAGGTCCAGACATAGTGAGGATTGACAGATTGATAGCTCTTTCTTGATTCTATGGGTGGTGGTGCATGGCCGTTCTTAGTTGGTGGAGTGATTTGTCTGGTTAATTCCGTTAACGAACGAGACCTTAACCTGCTAAATAGTTACGCGTAACTTCGGCTACGTGGGCAGCTTCTTAGAGGGACTTTGTGTGTCTAGCGCAAGGAAGTTTGAGGCA	Eukaryota	TSAR	Alveolata	Dinoflagellata	Dinophyceae	Gymnodiniales	NA	NA	NA	NA	3
L226N	0.5	0	2014.41098	2018	ASV0311	GGGAAACTTACCAGGTCCAGACATAGTGAGGATTGACAGATTGAGAGCTCTTTCTTGATTCTATGGGTGGTGGTGCATGGCCGTTCTTAGTTGGTGGGTTGCCTTGTCAGGTTGATTCCGGTAACGAACGAGACCTCAGCCTGCTAAATAGTCAGGCCCGGTTCTGCCGGGTCGCCGACTTCTTAGAGGGACTCTCGGCGACTAGCCGATGGAAGTGTGAGGCG	Eukaryota	Archaeplastida	Chlorophyta	Chlorophyta	Trebouxiophyceae	Trebouxiophyceae_X	Trebouxiophyceae_XX	Lemmermannia	Lemmermannia_tetrapedia	phototrophs	3
L226N	0.5	0	2014.41098	2018	ASV0348	GGAAAACTCACCAGGTCCGGACATAGTAAGGATTGACAGATTGAGAGCTCTTTCATGATTCTATGGGTGGTGGTGCATGGCCGTTCTTAGTTGGTGGAGTGATTTGTCTGGTTAATTCCGTTAACGAACGAGACCTTAACCTGCTAACTAGCAGTGCGGGCCACGGCCGGCGGCTGCTTCTTAGAGGGACTTGCCACGACTAGTGGCAGGAAGTTTGAGGCA	Eukaryota	Obazoa	Opisthokonta	NA	NA	NA	NA	NA	NA	heterotrophs	3
L226N	0.5	0	2014.41098	2018	ASV0390	GGAAAACTCACCAGGTCCAGACATGGGAAGGATTGACAGATTGATAGCTCTTTCTTGATTCTATGGGTGGTGGTGCATGGCCGTTCTTAGTTGGTGGAGTGATTTGTCTGGTTAATTCCGTTAACGAACGAGACCTTAACCTGCTAAATAGTTGCAGGTAACTTGTTACCTGTATACTTCTTAGAGGGACTTCGTGATTCAAACACGAGGAAGTTTGAGGCA	Eukaryota	TSAR	Alveolata	NA	NA	NA	NA	NA	NA	NA	3
L226N	0.5	0	2014.41098	2018	ASV0538	GGAAAACTCACCAGGTCCGGACATGGTAAGGATTGACAGATTGAGAGCTCTTTCAAGATTCTATGGGTGGTGGTGCATGGCCGTTCTTAGTTGGTGGAGTGATTTGTCTGGTTAATTCCGTTAACGAACGAGACCTTAACCTGCTAAATAGTGCGTGTGATGAGGATTGCATGGTGCTTCTTAGAGGGACTGACCACGTTTAGTGGTAGGAAGTTTGAGGCA	Eukaryota	Obazoa	Opisthokonta	NA	NA	NA	NA	NA	NA	heterotrophs	3
L226N	0.5	0	2014.41098	2018	ASV0565	GGAAAACTCACCAGGTCCAGACATGGGAAGGATTGACAGATTGATAGCTCTTTCTTGATTCTATGGGTGGTGGTGCATGGCCGTTCTTAGTTGGTGGAGTGATTTGTCTGGTTAATTCCGTTAACGAACGAGACCTTAGCCTGCTAAATAGTTGAGTGAAATTCACGTTTTGCTACAGCTTCTTAGAGGGACTTCGTGTGATTAACACGAGGAAGTTTGAGGCA	Eukaryota	TSAR	Alveolata	NA	NA	NA	NA	NA	NA	NA	3
L226N	0.5	0	2014.41098	2018	ASV0571	GGAAAACTTACCAGGTCCAGACATAGTGAGGATTGACAGATTGAGAGCTCTTTCTTGATTCTATGGGTGGTGGTGCATGGCCGTTCTTAGTTGGTGGAGTGATTTGTCTGGTTAATTCCGTTAACGAACGAGACCCCCGCCTGCTAAATAGTCCGGTGAATGAGTTTTCATTGACCTGGTCTTCCTAGAGGGACTTTCGGTGACTAACCGAAGGAAGTTGGGGGCA	Eukaryota	TSAR	Stramenopiles	Gyrista	Coscinodiscophyceae	Aulacoseirales	Aulacoseiraceae	Aulacoseira	Aulacoseira_granulata	phototrophs	3
L226N	0.5	0	2014.41098	2018	ASV0585	GGGAAACTTACCAGGTCCAGACATAGTGAGGATTGACAGATTGAGAGCTCTTTCTTGATTCTATGGGTGGTGGTGCATGGCCGTTCTTAGTTGGTGGAGTGATTTGTCTGGTTAATTCCGTTAACGAACGAGACCCCCGCCTGCTAAATAGTTATATCAATACTTAGTATTGGTTTTAGCTTCTTAGAGGGACTTTCGGTGACTAACCGAAGGAAGTTGGGGGCA	Eukaryota	TSAR	Stramenopiles	Gyrista	Chrysophyceae	Ochromonadales	Ochromonadaceae	NA	NA	phototrophs	3
L226N	0.5	0	2014.41098	2018	ASV0586	GGGAAACTCACCAGGTCCAGACATAATAAGGATTGACAGATTGAGAGCTCTTTCTTGATTTTATGGGTGGTGGTGCATGGCCGTTCTTAGTTGGTGGAGTGATTTGTCTGGTTAATTCCGTTAACGAACGAGACCTTAACCTGCTAAATAGTTGCAATCACCTCGGTGGTTGATCAACTTCTTAGAGGGACTATAGACGTTTAGTCTATGGAAGTTTGAGGCA	Eukaryota	Obazoa	Opisthokonta	Fungi	Chytridiomycota	Rhizophydiales	NA	NA	NA	saprotrophs/parasites	3
L226N	0.5	0	2014.41098	2018	ASV0650	GGAAAACTTACCAGGTCCAGACATAGTGAGGATTGACAGATTGAGAGCTCTTTCTTGATTCTATGGGTGGTGGTGCATGGCCGTTCTTAGTTGGTGGGTTGCCTTGTCAGGTTGATTCCGGTAACGAACGAGACCTCAGCCTGCTAAATAGTCTCAGTTGCTTTTTGCAGCTGGCTGACTTCTTAGAGGGACTATTGGCGTTTAGTCAATGGAAGTATGAGGCA	Eukaryota	Archaeplastida	Chlorophyta	Chlorophyta	Chlorophyceae	Sphaeropleales	Sphaeropleales_X	Scenedesmus	Scenedesmus_obliquus	phototrophs	3
L226N	0.5	0	2014.41098	2018	ASV0756	GGAAAACTTACCAGGTCCAGACATAGTGAGGATTGACAGGTTGAAGATCTTTCTTGATTCTATGGGTGGTGGTGCATGGCCGTTCTTAGTTGGTGGATTGATCTGTCTGGTTAATTCCGATAACGAACGAGACCTCAGCCTGCTAAATAGTGCCGTCCGCTTACGCGGATAGGTTGGCTTCTTAGAGGGACTATTGGTGTGTAGCCAATGGAAGATTGAGGCA	Eukaryota	TSAR	Rhizaria	Cercozoa	Novel-clade-10-12	Novel-clade-10	Novel-clade-10_X	Novel-clade-10_XX	Novel-clade-10_XX_sp.	heterotrophs	3
L226N	0.5	0	2014.41098	2018	ASV0766	GGAAAACTCACCAGGTCCGGACATGGTAAGGATTGACAGATTGAGAGCTCTTTCTTGATTCTATGGGTGGTGGTGCATGGCCGTTCTTAGTTGGTGGAGTGATTTGTCTGGTTAATTCCGATAACGAACGAGACCTTAACCTGCTAAATAGGACGGGCGACTTGCGTCGCTGCGTTCTTCTTAGAGGGACTGACTACGATTAGTGGTCGGAAGTTTGAGGCA	Eukaryota	Obazoa	Opisthokonta	Fungi	Rozellomycota	Rozellomycota_X	Rozellomycota_XX	Rozellomycota_XXX	Rozellomycota_XXX_sp.	parasites	3
L226N	0.5	0	2014.41098	2018	ASV0880	GGGAAACTTACCAGGTCCAGACTCAGTGAGGATTGACAGATTGAAGATCTTTCTTGATTTTGAGGGTGGTGGTGCATGGCCGTTCTTAGTTGGTGGAGCGATTTGTCTGGTTTATTCCGTTAACGAACGAGACCACGACCTGCTAAATAGTTCGATCTAGGGCTTGCTCTAGGTACGTGACTTCTTAGAGGGACTATCGGTGTGTAGCCGATGGAAGTTCGTGGCA	Eukaryota	TSAR	Rhizaria	Cercozoa	Filosa-Sarcomonadea	Glissomonadida	Allapsidae	NA	NA	heterotrophs	3
L226N	0.5	0	2014.41098	2018	ASV1013	GGGAAACTTACCAGGTCCAGACATAGTGAGGATTGACAGATTGAGAGCTCTTTCTTGATTCTATGGGTGGTGGTGCATGGCCGTTCTTAGTTGGTGGAGTGATTTGTCTGGTTAATTCCGTTAACGAACGAGACCTTAACCTGCTAACTAGTCGCCTTGTGATGAACGGGGTTGACTTCTTAGAGGGACTATGCGTTCAAGCGCATGGAAGTTTGAGGCA	Eukaryota	TSAR	Alveolata	Ciliophora	CONThreeP	CONThreeP_X	Cryptocaryonidae	Cryptocaryon	Cryptocaryon_irritans	heterotrophs	3
L226N	0.5	0	2014.41098	2018	ASV1074	GGGAAACTTACCAGGTCCAGACATAGTGAGGATTGACAGATTGAGAGCTCTTTCTTGATTCTATGGGTGGTGGTGCATGGCCGTTCTTAGTTGGTGGAGTGATTTGTCTGGTTAATTCCGTTAACGAACGAGACCTTAACCTGCTAAATAGTCGGGAGTAACTTGTTACTTACTGCACTTCTTAGAGGGACTTCGTGATTCAAACACGAGGAAGTTTGAGGCA	Eukaryota	TSAR	NA	NA	NA	NA	NA	NA	NA	NA	3
L226N	0.5	0	2014.41098	2018	ASV1099	GGGAAACTCACCAGGTCCAGACATAGTAAGGATTGACAGATTGAGAGCTCTTTCTTGATTCTATGGGTGGTGGTGCATGGCCGTTCTTAGTTGGTGGAGTGATTTGTCTGGTTAATTCCGTTAACGAACGAGACCTTAACCTGCTAAATAGTTACGTGATTTTCGAATCACGGACAACTTCTTAGAGGGACTATCGGTGTTTAACCGATGGAAGTTTGAGGCA	Eukaryota	Obazoa	Opisthokonta	Choanoflagellata	Choanoflagellatea	Acanthoecida	NA	NA	NA	heterotrophs	3
L226N	0.5	0	2014.41098	2018	ASV1139	GGGAAACTCACCAGGTCAGGACATAGTAAGGATTGACAGATTGAGAGCTCTTTCTTGATTCTATGGGTGGTGGTGCATGGCCGTTCTTAGTTGGTGGAGTGATTTGTCTGGTTGATTCCGTTAACGAACGAGACCTCAGCCTGCTAAATAGTTACTGGTTCTCACGAATCAGGGCAACTTCTTAGAGGGACTATTTGCGTCTAGTGAATGGAAGTTTGAGGCG	Eukaryota	CRuMs	Rigifilida	Rigifilida	Rigifilida_XX	Rigifilida_XXX	Rigifilida_XXXX	Micronuclearia	Micronuclearia_podoventralis	heterotrophs	3
L226N	0.5	0	2014.41098	2018	ASV1341	GGGAAACTTACCAGGTCCAGACATAGTTAGGATTGACAGATTGATAGCTCTTTCTTGATTCTATGGGTGGTGGTGCATGGCCGTTCTTAGTTGGTGGAGTGATTTGTCTGGTTAATTCCGTTAACGAACGAGACCTCCGCCTGCTAAATAGTAACAATCTTGCTTGCAAGGTTGGTTATCTTCTTAGAGGGACACTGGATTTTTAATCCAGGGAAGTTGGAGGCA	Eukaryota	TSAR	Stramenopiles	Bigyra	Opalozoa	Opalozoa_X	MAST-12	MAST-12C	MAST-12C_sp.	heterotrophs	3
L226N	0.5	0	2014.41098	2018	ASV1488	GGGAAACTTACCAGGTCCAGACATAGTTAGGATTGACAGATTGATAGCTCTTTCTTGATTCTATGGGTGGTGGTGCATGGCCGTTCTTAGTTGGTGGAGTGATTTGTCTGGTTAATTCCGTTAACGAACGAGACCTCGACCTGCTAAATAGTTCGACAAAGGATTCTTCCTTTGGACGTGACTTCTTAGAGGGACTATCGGTGTGTAGCCGACGGAAGTTCGAGGCA	Eukaryota	TSAR	Rhizaria	Cercozoa	Filosa-Sarcomonadea	Glissomonadida	Sandonidae	NA	NA	heterotrophs	3
L226N	0.5	0	2014.41098	2018	ASV1545	GGAAAACTTACCAGGTCCAGACATAGTGAGGATTGACAGATTGAGAGCTCTTTCTTGATTCTATGGGTGGTGGTGCATGGCCGTTCTTAGTTGGTGGAGTGATTTGTCTGGTTAATTCCGTTAACGAACGAGACTCCCGCCTGCTAAATAGTCCGGTGAATGAGTGTTCATTGACCTGGTCTTCTTAGAGGAACTTTCGGTGACTAACCGAAGGAAGTTGGGGGCA	Eukaryota	TSAR	Stramenopiles	Gyrista	Coscinodiscophyceae	Aulacoseirales	Aulacoseiraceae	Aulacoseira	NA	phototrophs	3
L226N	0.5	0	2014.41098	2018	ASV1662	GGGAAACTTACCAGGTCCAGACATAGTGAGGATTGACAGATTGAGAGCTCTTTCTTGATTCTATGGGTGGTGGTGCATGGCCGTTCTTAGTTGGTGGAGTGATTTGTCTGGTTAATTCCGATAACGAACGAGACCTTAACCTACTAACTAGTCACACGAACGCTTAGTTCGTGGCGGACTTCTTAGAGGGACAACGTGTGTTGAGCACGAGGAAGTTTGAGGCA	Eukaryota	NA	NA	NA	NA	NA	NA	NA	NA	NA	3
L226N	0.5	0	2014.41098	2018	ASV1748	GGAAAACTCACCAGGTCCAGACATGGGAAGGATTGACAGATTGAAAGCTCTTTCTTGATTCTATGGGTGGTGGTGCATGGCCGTTCTTAGTTGGTGGAGTGATTTGTCTGGTTAATTCCGATAACGAACGAGACCTTAACCTGCTAAATAGTTACGTTCACTTTGGTGGATGCTTAACTTCTTAGAGGGACTATGGATGTTTAATCCATGGAAGTTTGAGGCA	Eukaryota	Obazoa	Opisthokonta	Fungi	Chytridiomycota	NA	NA	NA	NA	saprotrophs/parasites	3
L226N	0.5	0	2014.41098	2018	ASV1767	GGGAAACTTACCAGGTCCAGACATAGTGAGGATTGACAGATTGAGAGCTCTTTCTTGATTCTATGGGTGGTGGTGCATGGCCGTTCTTAGTTGGTGGAGTGATTTGTCTGCTTAATTGCGATAACGAACGAGACCTCGGCCCTTAAATAGCCCGGTCCGCATTTGCGGGCCGCTGGCTTCTTAGGGGGACTATCGGCTCAAGCCGATGGAAGTGCGCGGCA	Eukaryota	Obazoa	Opisthokonta	Fungi	Ascomycota	Pezizomycotina	Eurotiomycetes	NA	NA	heterotrophs	3
L226N	0.5	0	2014.41098	2018	ASV1794	GGGAAACTTACCAGGTCCAGACATAGTGAGGATTGACAGATTGAGAGCTCTTTCTTGATTCTATGGGTGGTGGTGCATGGCCGTTCTTAGTTGGTGGAGCGATTTGTCTGGTTAATTCCGATAACGAACGAGATCTTAACCTGCTAAATAGCTTCCAAAGATTCTTTGGTAAGGCTTCTTAGAGGGACTTTGTGGTTCAAACACGAGGAAGTTTGAGGCA	Eukaryota	NA	NA	NA	NA	NA	NA	NA	NA	NA	3
L226N	0.5	0	2014.41098	2018	ASV1818	GGGAAACTTACCAGGTCCAGACATAGTGAGGATTGACAGATTTAGAGCTCTTTCTTGATTCTATGGGTGGTGGTGCATGGCCGTTCTTAGTTGGTGGAGTGATTTGTCTGGTTAATTCCGTTAACGAACGAGACCCCCGCCTGCTAAATAGTTTAGCGAATGCTTAGCATTGGCTTAAGCTTCTTAGAGGGACTTTCGGTGACTAACCGAAGGAAGTTGGGGGCA	Eukaryota	TSAR	Stramenopiles	Gyrista	Chrysophyceae	NA	NA	NA	NA	phototrophs	3
L226N	0.5	0	2014.41098	2018	ASV1869	GGAAAACTTACCAGGTCCAGACATAGTGAGGATTGACAGATTGAGAGCTCTTTCTTGATTCTATGGGTGGTGGTGCATGGCCGTTCTTAGTTGGTGGAGTGATTTGTCTGGTTAATTCCGTTAACGAACGAGACCCCCGCCTGCTAAATAGTTGAGTGAATGCTTTGCATTGACTGTGGCTTCTTAGAGGGACTTTTGGTGACTAACCAAAGGAAGTTGGGGGCA	Eukaryota	TSAR	Stramenopiles	Gyrista	Chrysophyceae	NA	NA	NA	NA	phototrophs	3
L226N	0.5	0	2014.41098	2018	ASV1887	GGAAAACTTACCAGGTCCAGACACAGTAAGGATTGACAGATTGAAGATCTTTCTTGATTCTGTGGGTGGTGGTGCATGGCCGTTCTTAGTTGGTGGAGTGATTTGTCTGGTTAATTCCGTTAACGAACGAGACCTCGACCTGCTAAATAGTTCAGCAAAGGATTCTTCCTTTGAATTGTGACTTCTTAGAGGGACTATCGGTGTGTAGCCGACGGAAGTTCGAGGCA	Eukaryota	TSAR	Rhizaria	Cercozoa	Filosa-Sarcomonadea	Glissomonadida	Bodomorphidae	Bodomorpha	Bodomorpha_sp.	heterotrophs	3
L226N	0.5	0	2014.41098	2018	ASV1967	GGGAAACTTACCAGGTCCAGACATAGTGAGGATTGACAGATTGAGAGCTCTTTCTTGATTCTATGGGTGGTGGTGCATGGCCGTTCTTAGTTGGTGGAGTGATTTGTCTGGTTAATTCCGTTAACGAACGAGACCTTAACCTGCTAAATAGGTGCCTGGCATCCGTGCCAGAGTGCGTTCTTAGAGGGACAAACCACGTTTAGTGGTTGGAAGTTTGAGGCA	Eukaryota	NA	NA	NA	NA	NA	NA	NA	NA	NA	3
L226N	0.5	0	2014.41098	2018	ASV1979	GGAAAACTCACCAGGTCCGGACATAGTAAGGATTGACAGATTGAGAGCTCTTTCTTGATTCTATGGGTGGTGGTGCATGGCCGTTCTTAGTTGGTGGAGTGATTTGTCTGGTTAATTCCGTTAACGAACGAGACCCCTGCCTGCTAAATAGTTGAGCGAGTGAATGTTCACTGGCTGCAGCTTCTTAGAGGGACGTGCGTTCTATTAGACGCAGGAAGATAGGGGCA	Eukaryota	TSAR	Stramenopiles	Gyrista	Bacillariophyceae	Fragilariales	Staurosiraceae	Staurosira	NA	phototrophs	3
L226N	0.5	0	2014.41098	2018	ASV1983	GGGAAACTTACCAGGTCCAGACATAGTAAGGATTGACAGATTGAGAGCTCTTTCTTGATTCTATGGGTGGTGGTGCATGGCCGTTCTTAGTTGGTGGAGTGATTTGTCTGGTTAATTCCGTTAACGAACGAGACCCCCGCCTGCTAAATAGGGCAGTGAATGTTTAACATTTGCTGGTACTTCTTAGAGGGACTTTTGGTGACTAACCAAAGGAAGTTGGGGGCA	Eukaryota	TSAR	Stramenopiles	Gyrista	Eustigmatophyceae	Eustigmatophyceae_X	Eustigmatophyceae_XX	NA	NA	phototrophs	3
L226N	0.5	0	2014.41098	2018	ASV2032	GGAAAACTCACCAGGTCCGGACATGGTAAGGATTGACAGATTGAGAGCTCTTTCATGATTCTATGGGTGGTGGTGCATGGCCGTTCTTAGTTGGTGGAGTGATTTGTCTGGTTAATTCCGTTAACGAACGAGACCTTAACCTGCTAAATAGGTGCGCGAGCGCAAGCTCGTAGTACGTTCTTAGAGGGACAAACCACGGTTAGTGGTTGGAAGTTTGAGGCA	Eukaryota	Obazoa	Opisthokonta	Fungi	NA	NA	NA	NA	NA	heterotrophs	3
L226N	0.5	0	2014.41098	2018	ASV2107	GGGAAACTTACCAGGTCCAGACATAGTGAGGATTGACAGATTGAGAGCTCTTTCTTGATTCTATGGGTGGTGGTGCATGGCCGTTCTTAGTTGGTGGAGTGATTTGTCTGGTTAATTCCGTTAACGAACGAGACCTTAACCTGCTAAATAGTAAAATCAACTTTGGTTGATTTCGACTTCTTAGAGGGACTTTGAACGTTTAGTTCAAGGAAGTTTGAGGCA	Eukaryota	NA	NA	NA	NA	NA	NA	NA	NA	NA	3
L226N	0.5	0	2014.41098	2018	ASV2144	GGGAAACTTACCAGGTCCAGACATAGTGAGGATTGACAGATTGAGAGCTCTTTCTTGATTCTATGGGTGGTGGTGCATGGCCGTTCTTAGTTGGTGGAGTGATTTGTCTGGTTGATTCCGTTAACGAACGAGACCTCAGCCTGCTAAATAGTTACTGGTTCTCACGAATCAGGGCAACTTCTTAGAGGGACTATTTGCGTCTAGTGAATGGAAGTTTGAGGCG	Eukaryota	CRuMs	Rigifilida	Rigifilida	Rigifilida_XX	Rigifilida_XXX	Rigifilida_XXXX	Micronuclearia	Micronuclearia_podoventralis	heterotrophs	3
L226N	0.5	0	2014.41098	2018	ASV2145	GGGAAACTCACCAGGTCCAGACATAGTAAGGATTGACAGATTGAGAGCTCTTTCTTGATTCTATGGGTGGTGGTGCATGGCCGTTCTTAGTTGGTGGAGTGATTTGTCTGGTTAATTCCGTTAACGAACGAGACCTTAACCTGCTAAATAGTTGGGTTCACTCAGGTGGACATTCAACTTCTTAGAGGGACTATCGGCGACTAGTCGATGGAAGTTTGAGGCA	Eukaryota	Obazoa	Opisthokonta	Fungi	NA	NA	NA	NA	NA	heterotrophs	3
L226N	0.5	0	2014.41098	2018	ASV2248	GGGAAACTTACCAGGTCCAGACATAGTGAGGATTGACAGATTGAGAGCTCTTTCTTGATTCTATGGGTGGTGGTGCATGGCCGTTCTTAGTTGGTGGAGTGATTTGTCTGGTTAATTCCGATAACGAACGAGACCTTAACCTGCTAACTAGTTTACGGAACGCAAGTTTCGGCAAACTTCTTAGAGGGACTATCTGTGACTAACAGATGGAAGTTTGAGGCA	Eukaryota	NA	NA	NA	NA	NA	NA	NA	NA	NA	3
L226N	0.5	0	2014.41098	2018	ASV2341	GGGAAACTTACCAGGTCAAGACATAAGTGGGATTGACAGATTGAGAGCTCTTTCTTGATTCTATGGGTGGTGGTGCATGGCCGTTCTTAGTTGGTGGAGTGATTTGTCTGGTTAATTCCGTTAACGAACGAGACCTTAACCTGCTAACTAGTCGCCTTGTGATGAACGAGGTTGACTTCTTAGAGGGACTATGCGTTCAAGCGCATGGAAGTTTGAGGCA	Eukaryota	TSAR	Alveolata	Ciliophora	CONThreeP	CONThreeP_X	Cryptocaryonidae	Cryptocaryon	Cryptocaryon_irritans	heterotrophs	3
L226N	0.5	0	2014.41098	2018	ASV2361	GGGAAACTTACCAGGTCCAGACATAGTGAGGATTGACAGATTGAGAGCTCTTTCTTGATTCTATGGGTGGTGGTGCATGGCCGTTCTTAGTTGGTGGAGTGATTTGTCTGGTTAATTCCGATAACGAACGAGACCTTAACCTGCTAAATAGTGACGGGAATCTTCGGATTGCCGGGCCACTTCTTAGAGGGACTTTTTGCGTTTAGCAAAAGGAAGTTTGAGGCA	Eukaryota	TSAR	Alveolata	Alveolata	Alveolata_XX	Alveolata_XXX	Alveolata_XXXX	Alveolata_XXXXX	Alveolata_XXXXX_sp.	NA	3
L226N	0.5	0	2014.41098	2018	ASV2388	GGAAAACTCACCAGGTCCAGACATAGTTAGGATTGACAGATTGATAGCTCTTTCTTGATTCTATGGGTGGTGGTGCATGGCCGTTCTTAGTTGGTGGAGTGATTTGTCTGGTTAATTCCGATAACGAACGAGATCTTAGCCTGCTAAATAGCTGTCAGATAATTAAGTCTGGCCCAGCTTCTTAGAGGGACTTTGTGGTTTAAACATGAGGAAGTTTGAGCTA	Eukaryota	TSAR	Alveolata	NA	NA	NA	NA	NA	NA	NA	3
L226N	0.5	0	2014.41098	2018	ASV2401	GGGAAACTTACCAGGTCCAGACATAGTGAGGATTGACAGATTGAGAGCTCTTTCTTGATTCTATGGGTGGTGGTGCATGGCCGTTCTTAGTTGGTGGATTGATCTGTCTGGTTAATTCCGATAACGAACGAGACCTCAGCCTGCTAAATAGTGGACATCGGTTTTACCGGTGGCTATCGCTTCTTAGAGGGACTATTGGTGTTTAGCCAATGGAAGATTGAGGCA	Eukaryota	TSAR	NA	NA	NA	NA	NA	NA	NA	NA	3
L226N	0.5	0	2014.41098	2018	ASV2406	GGGAAACTTACCAGGTCCAGACATAGTGAGGATTGACAGATTGAGAGCTCTTTCTTGATTCTATGGGTGGTGGTGCATGGCCGTTCTTAGTTGGTGGAGTGATTTGTCTGGTTAATTCCGATAACGAACGAGACCTTAACCTGCTAAATAGAGATGCGAACCTGCGTTCGTAAGCTCTTCTTAGAGGGACTGACTACGTTTAGTGGTCGGAAGTTTGAGGCA	Eukaryota	Obazoa	Opisthokonta	Fungi	Rozellomycota	Rozellomycota_X	Rozellomycota_XX	Rozellomycota_XXX	Rozellomycota_XXX_sp.	parasites	3
L226N	0.5	0	2014.41098	2018	ASV2427	GGGAAACTTACCAGGTCCAGACATAGTGAGGATTGACAGATTGAGAGCTCTTTCTTGATTCTATGGGTGGTGGTGCATGGCCGTTCTTAGTTGGTGGAGTGATTTGTCTGGTTAATTCCGTTAACGAACGAGACCCCCGCCTGCTAAATAGTCGGAGGAATGCTTAGCATTGCTTACGGCTTCTTAGAGGGACTTTCGGTGACTAACCGAAGGAAGTTGGGGGCA	Eukaryota	TSAR	Stramenopiles	Gyrista	Chrysophyceae	NA	NA	NA	NA	phototrophs	3
L226N	0.5	0	2014.41098	2018	ASV2447	GGGAAACTTACCAGGTCCAGACATAGTGAGGATTGACAGATTGAGAGCTCTTTCTTGATTCTATGGGTGGTGGTGCATGGCCGTTCTTAGTTGGTGGAGTGATTTGTCTGGTTAATTCCGTTAACGAACGAGACCCCCGCCTGCTAAATAGTTGAACGAATTCCTAGTGAATTGGTTACAGCTTCTTAGAGGGACTTTCGGTGACTAACCGAAGGAAGTTGGGGGCA	Eukaryota	TSAR	Stramenopiles	Gyrista	Chrysophyceae	NA	NA	NA	NA	phototrophs	3
L226N	0.5	0	2014.41098	2018	ASV2632	GGGAAACTTACCAGGTCCAGACATAGTGAGGATTGACAGATTGAGAGCTCTTTCTTGATTCTATGGGTGGTGGTGCATGGCCGTTCTTAGTTGGTGGAGTGATTTGTCTGGTTAATTCCGTTAACGAACGAGACCTTAACCTGCTAAATAGTGTTGCGAACCTGCGTTCGTTGATGCTTCTTAGAGGGACTGACCACGTTTAGTGGTAGGAAGTTTGAGGCA	Eukaryota	NA	NA	NA	NA	NA	NA	NA	NA	NA	3
L226N	0.5	0	2014.41098	2018	ASV2751	GGAAAACTTACCAGGTCCAGACATAGTAAGGATTGACAGATTGAAGATCTTTCTTGATTCTATGGGTGGTGGTGCATGGCCGTTCTTAGTTGGTGGAGTGATTTGTCTGGTTAATTCCGTTAACGAACGAGACCTCGACCTGCTAAATAGGGGGCCGAATCCTCTGGATTGGGTCCGCCTTCTTAGAGGGACTATCGGATGGTGTACCCGGTGGAAGTCCGAGGCA	Eukaryota	TSAR	Rhizaria	Cercozoa	Filosa-Imbricatea	Euglyphida	Paulinellidae	Paulinella	Paulinella_chromatophora	heterotrophs	3
L226N	0.5	0	2014.41098	2018	ASV2816	GGGAAACTTACCAGGTCCAGACATAGTTAGGATTGACAGATTGATAGCTCTTTCTTGATTCTATGGGTGGTGGTGCATGGCCGTTCTTAGTTGGTGGAGTGATTTGTCTGGTTAATTCCGTTAACGAACGAGACCTTAACCTGCTAAATAGTTGCGCTCACTTAGGTGGGTGTTCAACTTCTTAGAGGGACTATGAATGTTTAATTCATGGAAGTTTGAGGCA	Eukaryota	NA	NA	NA	NA	NA	NA	NA	NA	NA	3
L226N	0.5	0	2014.41098	2018	ASV2929	GGGAAACTTACCAGGTCCAGACATAGTGAGGATTGACAGATTGAGAGCTCTTTCTTGATTCTATGGGTGGTGGTGCATGGCCGTTCTTAGTTGGTGGAGTGATTTGTCTGGTTAATTCCGTTAACGAACGAGACCCCCGCCTGCTAAATAGTTGGTTTAATGCTTTGCATTGAATTCAGCTTCTTAGAGGGACTTTTGGTGACTAACCAAAGGAAGTTGGGGGCA	Eukaryota	TSAR	Stramenopiles	Gyrista	Chrysophyceae	NA	NA	NA	NA	phototrophs	3
L226N	0.5	0	2014.41098	2018	ASV3041	GGGAAACTTACCAGGTCCGGACATAGTGAGGATTGACAGATTGAAGTTCTTTCTTGATTCTATGGGTGGTGGTGCATGGCCGTTCTTAGTTGGTGGAGTGATTTGTCTGGTTAATTCCGTTAACGAACGAGACCTCGACCTGCTAAATAGTGGGGCCAAGGTTCGTCCTAGGTGCTTACTTCTTAGAGGGACTATCGGTTTTTAGCCGAAGGAAGTTCGAGGCA	Eukaryota	TSAR	Rhizaria	Cercozoa	Filosa-Sarcomonadea	Cercomonadida	Paracercomonadidae	NA	NA	heterotrophs	3
L226N	0.5	0	2014.41098	2018	ASV3069	GGGAAACTTACCAGGTCCAGACATAGTTAGGATTGACAGATTGATAGCTCTTTCTTGATTCTATGGGTGGTGGTGCATGGCCGTTCTTAGTTGGTGGAGTGATTTGTCTGGTTAATTCCGTTAACGAACGAGACCCCCGCCTGCTAAATAGTTGGACCAATGCTTAGCATTGATGCCATCTTCTTAGAGGGACTTTTGGTGACTAACCAAAGGAAGTTGGGGGCA	Eukaryota	TSAR	Stramenopiles	Gyrista	Chrysophyceae	NA	NA	NA	NA	phototrophs	3
L226N	0.5	0	2014.41098	2018	ASV3137	GGGAAACTTACCAGGTCCAGACATAGTGAGGATTGACAGATTGAGAGCTCTTTCTTGATTCTATGGGTGGTGGTGCATGGCCGTTCTTAGTTGGTGGAGTGATTTGTCTGGTTAATTCCGTTAACGAACGAGACCTTAACCTGCTAAATAGGCGGGCGAGCCACGGCTTGCCGCGTCTTCTTAGAGGGACTTGCCACGACTAGTGGCAGGAAGTTTGAGGCA	Eukaryota	NA	NA	NA	NA	NA	NA	NA	NA	NA	3
L226N	0.5	0	2014.41098	2018	ASV3202	GGGAAACTCACCAGGTCCAGACATAGTGAGGATTGACAGATTGAGAGCTCTTTCTTGATTCTATGGGTGGTGGTGCATGGCCGTTCTTAGTTGGTGGAGTGATTTGTCTGGTTAATTCCGATAACGAACGAGACCCCCGCCTGCTAAATAGTTACATGTAACCTCGGTTACATGGGCAACTTCTTAGAGGGACTTTGCGTGTCTAACGCAAGGAAGTTTGAGGCA	Eukaryota	TSAR	Alveolata	Dinoflagellata	Dinophyceae	NA	NA	NA	NA	NA	3
L226N	0.5	0	2014.41098	2018	ASV3315	GGAAAACTTACCAGGTCCAGACATAGTGAGGATTGACAGATTGAGAGCTCTTTCTTGATTCTATGGGTGGTGGTGCATGGCCGTTCTTAGTTGGTGGGTTGCCTTGTCAGGTTGATTCCGGTAACGAACGAGACCTCAGCCTGCTAAATAGTCATAACAATGCTTAGCATTGTTGTTGGCTTCTTAGAGGGACTTTCGGTGACTAACCGAAGGAAGTTGGGGGCA	Eukaryota	TSAR	Stramenopiles	Gyrista	Chrysophyceae	NA	NA	NA	NA	phototrophs	3
L226N	0.5	0	2014.41098	2018	ASV3461	GGGAAACTTACCAGGTCCAGACATAGTGAGGATTGACAGATTGAGAGCTCTTTCTTGATTCTATGGGTGGTGGTGCATGGCCGTTCTTAGTTGGTGGAGTGATTTGTCTGGTTAATTCCGTTAACGAACGAGACCCCCGCCTGCTAATTAGTTGGGTTAATGCTTTGCATTAGCTTCAGCTTCTTAGAGGGACTTTCGGTGTTTAACCGAAGGAAGTTGGGGGCA	Eukaryota	TSAR	Stramenopiles	Gyrista	NA	NA	NA	NA	NA	NA	3
L226N	0.5	0	2014.41098	2018	ASV3507	GGGAAACTTACCAGGTCCAGACATAGTGAGGATTGACAGATTGAGAGCTCTTTCTTGATTCTATGGGTGGTGGTGCATGGCCGTTCTTAGTTGGTGGAGTGATTTGTCTGGTTAATTCCGTTAACGAACGAGACCTTAACCTGCTAACTAGTAGATAGATGTACAATCTATTTTACTTCTTAGAGGGACTATGCATTCAAGTGCATGGAAGTTTGAGGCA	Eukaryota	TSAR	Alveolata	NA	NA	NA	NA	NA	NA	NA	3
L226N	0.5	0	2014.41098	2018	ASV3591	GGGAAACTTACCAGGTCCGGACATAGTAAGGATTGACAGATTGACAGCTCTTTCTTGATTCTATGGGTGGTGGTGCATGGCCGTTCTTAGTTGGTGGAGTGATTTGTCTGGTTAATTCCGTTAACGAACGAGACCTCCGCCTGCTAAATAGTAATGATCATTTCGATGGTTAGTTTTAACTTCTTAGAGGGACACTCGATTTTTCGTCGAGGGAAGCTGGAGGCA	Eukaryota	TSAR	Stramenopiles	NA	NA	NA	NA	NA	NA	NA	3
L226N	0.5	0	2014.41098	2018	ASV3621	GGGAAACTTACCAGGTCCAGACATAGTTAGGATTGACAGATTGATAGCTCTTTCTTGATTCTATGGGTGGTGGTGCATGGCCGTTCTTAGTTGGTGGAGTGATTTGTCTGGTTAATTCCGTTAACGAACGAGACCTTAACCTGCTAAATAGTACGCTGTAACTTGTTATAGTTGTACTTCTTAGAGGGACTTCGTGATTCAAACACGAGGAAGTTTGAGGCA	Eukaryota	TSAR	Alveolata	NA	NA	NA	NA	NA	NA	NA	3
L226N	0.5	0	2014.41098	2018	ASV3923	GGGAAACTTACCAGGTCAAAACATGGTTGGGATTGACAGATTGAGAGCTCTTTCTTGATTCTATGGGTGGTGGTGCATGGCCGTTCTTAGTTGGTGGAGTGATTTGTCTGGTTAATTCCGTTAACGAACGAGACCCCCGCCTGCTAAATAGTAGGGTGAATGCTTAGCATTGACTACTGCTTCTTAGAGGGACTTTTGGTGACTAACCAAAGGAAGTTGGGGGCA	Eukaryota	TSAR	Stramenopiles	Gyrista	Chrysophyceae	NA	NA	NA	NA	phototrophs	3
L226N	0.5	0	2014.41098	2018	ASV3975	GGGAAACTTACCAGGTCCAGACATAGTGAGGATTGACAGATTGATAGCTCTTTCTTGATTCTATGGGTGGTGGTGCATGGCCGTTCTTAGTTGGTGGAGTGATTTGTCTGGTTAATTCCGTTAACGAACGAGACCCCCGCCTGCTAAATAGTTCTACTAATGCTTTGCATTGGCAAGAACTTCTTAGAGGGACTTTCGGTGACTAACCGAAGGAAGTTGGGGGCA	Eukaryota	TSAR	Stramenopiles	Gyrista	Chrysophyceae	Synurales	Synuraceae	NA	NA	phototrophs	3
L226N	0.5	0	2014.41098	2018	ASV3978	GGGAAACTTACCAGGTCCGGACATAGTAAGGATTGACAGATTGACAGCTCTTTCTTGATTCTATGGGTGGTGGTGCATGGCCGTTCTTAGTTGGTGGAGTGATTTGTCTGGTTAATTCCGTTAACGAACGAGACCTCCGCCTGCTAAATAGTGCAACGCACTTCTGTGTGTTGTTAATCTTCTTAGAGGGACACTCGGTTTTTCGCCGAGGGAAGTTGGAGGCA	Eukaryota	TSAR	Stramenopiles	Bigyra	Opalozoa	Opalozoa_X	MAST-12	MAST-12_X	MAST-12_X_sp.	heterotrophs	3
L226N	0.5	0	2014.41098	2018	ASV4354	GGGAAACTTACCAGGTCAAGACATAGGTGGGATTGACAGATTGAGAGCTCTTTCTTGATTCTATGGGTGGTGGTGCATGGCCGTTCTTAGTTGGTGGAGTGATTTGTCTGGTTAATTCCGTTAACGAACGAGACCTTAACCTGCTAACTAGCCGCCCTGTGTCCAACGGGGTTGGCTTCTTAGAGGGACTATGTGTTCAAGCACATGGAAGTTTGAGGCA	Eukaryota	TSAR	Alveolata	Ciliophora	NA	NA	NA	NA	NA	heterotrophs	3
L226N	0.5	0	2014.41098	2018	ASV4414	GGGAAACTTACCAGGTCCAGACATAGTAAGGATTGACAGATTGAGAGCTCTTTCTTGATTCTATGGGTGGTGGTGCATGGCCGTTCTTAGTTGGTGGAGTGATTTGTCTGGTTAATTCCGATAACGAACGAGACCACCTCCTGCTAAATAGTTCATCTTACGTTTATCGTATGAGGGGACTTCTTAGAGGGACTTTTAGCGATTAGCTAAAGGAAGTTGGTGGCA	Eukaryota	TSAR	NA	NA	NA	NA	NA	NA	NA	NA	3
L226N	0.5	0	2014.41098	2018	ASV4620	GGAAAACTCACCAGGTCCAGACATTATAAGGATTGACAGATTGAGAGCTCTTTCATGATTTAATGGGTGGTGGTGCATGGCCGTTCTTAGTTGGTGGAGTCATCTGTCTGGTTAATTCCGATAACGAACGAGACCTTAACCTACTAAATAGGTCCGCCAGCCTCGGCTGGTGGGGCCTTCTTAGGGGGACTGTCTGTGTTTAACAGACGGAAGTTTGAGGCA	Eukaryota	Obazoa	Opisthokonta	NA	NA	NA	NA	NA	NA	heterotrophs	3
L226N	0.5	0	2014.41098	2018	ASV4812	GGGAAACTCACCAGGTCCAGACAAAATAAGGATTGACAGATTGAGAGCTCTTTCTTGATCTTTTGGATGGTGGTGCATGGCCGTTCTTAGTTGGTGGAGTGATTTGTCTGGTTAATTCCGTTAACGAACGAGACCCCCGCCTGCTAAATAGTTGTGTAAATGCTTAGCATTTGCGTCAGCTTCTTAGAGGGACTTTCGGTGACTAACCGAAGGAAGTTGGGGGCA	Eukaryota	TSAR	Stramenopiles	Gyrista	Chrysophyceae	NA	NA	NA	NA	phototrophs	3
L226N	0.5	0	2014.41098	2018	ASV4973	GGGAAACTCACCAGGTCCAGACATGAGAAGGATTGACAGTTTGAAAGCACTTTCTTGATTTCATGGGTGGTGGTGCATGGCCGTTCTTAGTTGGTGGGGTGACTTGTCTGGTTTATTCCGATAACGAACGAGACTCTCAAAGTAAACTGGTGGCCTAGTAATTTGCGTTACTTGGCGCCTCTTTTCTTGACAATTCGCTCGAAGCGAAAGGAAGCGGAGAGCA	Eukaryota	TSAR	Stramenopiles	Bigyra	Sagenista	Labyrinthulomycetes	Amphifilaceae	NA	NA	heterotrophs	3
L226N	0.5	0	2014.41098	2018	ASV0046	GGGAAACTTACCAGGTCCAGACACGGGGATGATAAACAGATTGAGAGCTCTTTTTTGATTCTGTGGGTGGTGGTGCATGGCCGTTCTTAGTTGGTGGGTTGCCTTGTCAGGTTGATTCCGGTAACGAACGAGACCTCAGCCTGCTAAATAGTCACGCGTCCTTTCTGGACGCGCCTGACTTCTTAGAGGGACTATTGTCGTTTAGGCAATGGAAGTGTGAGGCA	Eukaryota	Archaeplastida	Chlorophyta	Chlorophyta	Chlorophyceae	Chlamydomonadales	Chlamydomonadales_X	Chlamydomonas	Chlamydomonas_noctigama	phototrophs	2
L226N	0.5	0	2014.41098	2018	ASV0109	GGGAAACTTACCAGGTCCAGACATAGTGAGGATTGACAGATTGAGAGCTCTTTCTTGATTCTATGGGTGGTGGTGCATGGCCGTTCTTAGTTGGTGGAGTGATTTGTCTGGTTAATTCCGTTAACGAACGAGACCCCCGCCTGCTAAATAGTAGGGCGAATGCTTAGCATTGGCTACTGCTTCTTAGAGGGACTTTCGGTGACTAACCGAAGGAAGTTGGGGGCA	Eukaryota	TSAR	Stramenopiles	Gyrista	Chrysophyceae	NA	NA	NA	NA	phototrophs	2
L226N	0.5	0	2014.41098	2018	ASV0176	GGAAAACTTACCAGGTCCGGACATAGTGAGGATTGACAGATTGAAGATCTTTCTTGATTCTATGGGTGGTGGTGCATGGCCGTTCTTAGTTGGTGGAGTGATTTGTCTGGTTAATTCCGTTAACGAACGAGACCTCAGCCTGCTAAATAGCCGGGCGGACTCTTCCGGGTCCGACTCCCCGGTCTTCTTAGAGGGACTTTTGGTGCGTAGCCAAAGGAAGTTTGAGGCA	Eukaryota	TSAR	Rhizaria	Cercozoa	NA	NA	NA	NA	NA	NA	2
L226N	0.5	0	2014.41098	2018	ASV0182	GGGAAACTTACCAGGTCCAGACATAGTAAGGATTGACAGATTGATAGCTCTTTCTTGATTCTATGGGTGGTGGTGCATGGCCGTTCTTAGTTGGTGGAGTGATTTGTCTGGTTAATTCCGTTAACGAACGAGACCTTAACCTGCTAAATAGTTACACGTAACCTCGGTTACGTGGGCAACTTCTTAGAGGGACTTTGTGTGTCTAACACAAGGAAGTTTGAGGCA	Eukaryota	TSAR	Alveolata	Dinoflagellata	Dinophyceae	Peridiniales	Thoracosphaeraceae	NA	NA	NA	2
L226N	0.5	0	2014.41098	2018	ASV0284	GGAAAACTTACCAGGTCCAGACATAGTGAGGATTGACAGATTGAGAGCTCTTTCTTGATTCTATGGGTGGTGGTGCATGGCCGTTCTTAGTTGGTGGAGTGATTTGTCTGGTTAATTCCGTTAACGAACGAGACCCCTGCCTGCTAAATAGTTGAGCAAGTGAATGTTCACTGGCTCCAGCTTCTTAGAGGGACGTGCGTTCTATTAGACGCAGGAAGATAGGGGCA	Eukaryota	TSAR	Stramenopiles	Gyrista	Bacillariophyceae	Fragilariales	Staurosiraceae	Staurosira	NA	phototrophs	2
L226N	0.5	0	2014.41098	2018	ASV0325	GGGAACCTCACCAGGCCCGGACATAGTCATGATTGACAGATTGAGAGTTCTTTCTCGATTCTATGGGTGGTGGTGCATGGCCGTTCTTAGTCGGTGAGGTGACTTGTCTGGTTAATTCCGATAACGGACGAGACCTCGACCTGCTAAATAGCTGCCGTTTGTTTATACAAGCGGTGAGCTTCTTAGAGGGACTTTGGGAGTTTATCCCAAGGAAGTTCGAGCCT	Eukaryota	TSAR	Alveolata	Apicomplexa	Gregarinomorphea	Eugregarinorida	Gregarinidae	Leidyana2	Caliculium_glossobalani	parasites	2
L226N	0.5	0	2014.41098	2018	ASV0333	GGAAAACTTACCAGGTCCAGACAAATGAAGGATTGACAGATTGAGAGCTCTTTCTTGATTATTTGGGTGGTGGTGCATGGCCGTTCTTAGTTGGTGGGTTGTCTTGTCAGGTTGATTCCGGTAACGAACGAGACCTCAGCCTTTAAATAGTCACTGTCGCTTTTTGCGGCTGGCTCTGACTTCTTAGAGGGACAGTTGGCGTTTAGTCAACGGAAGTATGAGGCA	Eukaryota	Archaeplastida	Chlorophyta	Chlorophyta	Chlorophyceae	Sphaeropleales	Sphaeropleales_X	Desmodesmus	Desmodesmus_sp.	phototrophs	2
L226N	0.5	0	2014.41098	2018	ASV0345	GGGAAACTTACCAGGTCCAGACATAGTGAGGATTGACAAATTGAGAGCTCTTTCTTGATTCTATGGGTGGTGGTGCATGGCCGTTCTTAGTTGGTGGAGTGATTTGTCTGGTTAATTCCGTTAACGAACGAGACCCCCGCCTGCTAAATAGTTTTGTAAATGCTTAGCATTTTCGTAAGCTTCTTAGAGGGACTTTCGGTGACTAACCGAAGGAAGTTGGGGGCA	Eukaryota	TSAR	Stramenopiles	Gyrista	Chrysophyceae	NA	NA	NA	NA	phototrophs	2
L226N	0.5	0	2014.41098	2018	ASV0382	GGAAAACTCACCAGGTCCAGACATGGGAAGGATTGACAGATTGAGAGCTCTTTCTTGATTCTATGGGTGGTGGTGCATGGCCGTTCTTAGTTGGTGGAGTGATTTGTCTGGTTAATTCCGTTAACGAACGAGACTTTAACCTGCTAAATAGACACTAAAGCTTAGGCTTTAGCTGCGCTTCTTAGAGGGACTTTGCGTGTTTAACGCAAGGAAGTTTAAGGCA	Eukaryota	TSAR	Alveolata	Apicomplexa	Gregarinomorphea	Neogregarinorida	Actinocephalidae	Paraschneideria	Paraschneideria_metamorphosa	parasites	2
L226N	0.5	0	2014.41098	2018	ASV0459	AGGAAACTTACCAGGTCCAGACATAGTGAGGATTGACAGATTGAGAGCTCTTTCTTGATTCTATGGGTGGTGGTGCATGGCCGTTCTTAGTTGGTGGAGTGATTTGTCTGGTTAATTCCGTTAACGAACGAGACTCCCGCCTGCTATTTAGTTTTGTGAATGCTTATCATTCTCGTAAGCTTCTTAGAGAGACTTTCGGTGACTAACCAAAGGAAGTTGGGGGCA	Eukaryota	TSAR	Stramenopiles	Gyrista	Chrysophyceae	NA	NA	NA	NA	phototrophs	2
L226N	0.5	0	2014.41098	2018	ASV0463	GGGAAACTTACCAGGTCCAGACATAGTGAGGATTGACAGATTGAGAGCTCTTTCTTGATTCTATGGGTGGTGGTGCATGGCCGTTCTTAGTTGGTGGAGTGATTTGTCTGGTTAATTCCGTTAACGAACGAGACCCCCGCCTGCTAAATAGTTCTATGAATACTTAGTATTTATATGAGCTTCTTAGAGGGACTTTTGGTGACTAACCAAAGGAAGTTGGGGGCA	Eukaryota	TSAR	Stramenopiles	Gyrista	Chrysophyceae	NA	NA	NA	NA	phototrophs	2
L226N	0.5	0	2014.41098	2018	ASV0525	GGGAAACTCACCAGGTCCAGACATAGTAAGGATTGACAGATTGAGAGCTCTTTCTTGATTCTATGGGTGGTGGTGCATGGCCGTTCTTAGTTGGTGGAGTGATTTGTCTGGTTAATTCCGTTAACGAACGAGACCTTAACCTGCTAAATAGTTGGATCAACTCTGGTTGATGAACAACTTCTTAGAGGGACTATAGACGTTTAGTCTATGGAAGTTTGAGGCA	Eukaryota	Obazoa	Opisthokonta	Fungi	Chytridiomycota	Rhizophydiales	Rhizophydiales_X	Rhizophydiales_XX	Rhizophydiales_XX_sp.	saprotrophs/parasites	2
L226N	0.5	0	2014.41098	2018	ASV0545	GGAAAACTTACCAGGTCCGGACATAGTGAGGATTGACAGATTGAAGATCTTTCTTGATTCTATGGGTGGTGGTGCATGGCCGTTCTTAGTTGGTGGAGTGATTTGTCTGGTTAATTCCGTTAACGAACGAGACCTCGACCTGCTAAATAGTTCGGCGAATTCTTCGGGATTCGTACGTGACTTCTTAGAGGGACTATAGGTGGGTAGCCTATGGAAGTTCGAGGCA	Eukaryota	TSAR	Rhizaria	Cercozoa	Filosa-Thecofilosea	Cryomonadida	NA	NA	NA	NA	2
L226N	0.5	0	2014.41098	2018	ASV0606	GGGAAACTCACCAGGTCCAGACATGACTAGGATTGACAGATTGATAGCTCTTTCATGATTTTATGGGTGGTGGTGCATGGCCGTTCTTAGTTGGTGGAGTGATTTGTCTGGTTAATTCCGATAACGAACGAGACCTTAACCTGCTTAATAGCCAGGCCGGCTTTTGCTGGTCGCCGGCTTCTTAGAGGGACTGTCTGCGTCTAGCAGACGGAAGTTTGAGGCA	Eukaryota	Obazoa	Opisthokonta	Fungi	Basidiomycota	Agaricomycotina	Agaricomycetes	Ganoderma	Ganoderma_pseudoferreum	pathotrophs/saprotrophs	2
L226N	0.5	0	2014.41098	2018	ASV0695	GGAAAACTCACCAGGTCCGGACATAGTAAGGATTGACAGATTGAGAGCTCTTTCATGATTCTATGGGTGGTGGTGCATGGCCGTTCTTAGTTGGTGGAGTGATTTGTCTGGTTAATTCCGTTAACGAACGAGACCTTAACCTGCTAAATAGTGTTGCGAACCTGCGTTCGTTGATGCTTCTTAGAGGGACTGACCACGTTTAGTGGTAGGAAGTTTGAGGCA	Eukaryota	Obazoa	Opisthokonta	Fungi	Rozellomycota	Rozellomycota_X	Rozellomycota_XX	Rozellomycota_XXX	Rozellomycota_XXX_sp.	parasites	2
L226N	0.5	0	2014.41098	2018	ASV0722	GGAAAACTTACCAGGTCCAGACATAGTGAGGATTGACAGATTGAGAGCTCTTTCTTGATTCTATGGGTGGTGGTGCATGGCCGTTCTTAGTTGGTGGAGTGATTTGTCTGGTTAATTCCGTTAACGAACGAGACCCCCGCCTGCTAAATAGTTGTTTCAATGCTTTGCATTGTTGTCAGCTTCTTAGAGGGACTTTTGGTGACTAACCAAAGGAAGTTGGGGGCA	Eukaryota	TSAR	Stramenopiles	Gyrista	Chrysophyceae	NA	NA	NA	NA	phototrophs	2
L226N	0.5	0	2014.41098	2018	ASV0726	GGAAAACTTACCAGGTCCGGACATAGTGAGGATTGACAGATTGAAGATCTTTCTTGATTCTATGGGTGGTGGTGCATGGCCGTTCTTAGTTGGTGGAGTGATTTGTCTGGTTAATTCCGTTAACGAACGAGACCTCTACCTGCTAAATAGCTCGCAGATGTCTTCTGGCATCTGTGTTAGACTTCTTAGAGGGACTATCGGTGTGTAGCCGATGGAAGTTGGAGGCA	Eukaryota	TSAR	Rhizaria	Cercozoa	Filosa-Imbricatea	Thaumatomonadida	Peregriniidae	Peregrinia	Peregrinia_sp.	heterotrophs	2
L226N	0.5	0	2014.41098	2018	ASV0759	GGGAAACTCACCAGGTCCAGACATAGTAAGGATTGACAGATTGAGAGCTCTTTCTTGATTCTATGGGTGGTGGTGCATGGCCGTTCTTAGTTGGTGGAGTGATTTGTCTGGTTAATTCCGATAACGAACGAGACCTTAACCTGCTAAATAGTTACATTCACTTTGGTGGATGCTTAACTTCTTAGAGGGACTATAGATGTTTAATCTATGGAAGTTTGAGGCA	Eukaryota	Obazoa	Opisthokonta	Fungi	Chytridiomycota	NA	NA	NA	NA	saprotrophs/parasites	2
L226N	0.5	0	2014.41098	2018	ASV0802	GGAAAACTTACCAGGTCCAGACATAGTGAGGATTGACAGATTGAGAGCTCTTTCTTGATTCTATGGGTGGTGGTGCATGGCCGTTCTTAGTTGGTGGAGTGATTTGTCTGGTTAATTCTGTTAACGAACGAGACTCCCGCCTGCTAAATAGTCCGGTGAATGAGTGTTCATTGACCTGGTCTTCTTAGAGGGACTTTCGGTGACTAACCGAAGGAAGTTGGGGGCA	Eukaryota	TSAR	Stramenopiles	Gyrista	Coscinodiscophyceae	Aulacoseirales	Aulacoseiraceae	Aulacoseira	Aulacoseira_sp.	phototrophs	2
L226N	0.5	0	2014.41098	2018	ASV0832	GGGAAACTTACCAGGTCCGGACACAATGAGGATTGACAGATTGAAGATCTTTCTTGATTTTGTGGGTGGTGGTGCATGGCCGTTCTTAGTTGGTGGAGTGATTTGTCTGGTTTATTCCGTTAACGAACGAGACCTCGACCTGCTAAATAGTTCGGTCTATTTCTTTGAAATAGGATGCTGTAACTTCTTAGAGGGACTATCGGTGTGTAGCCGAAGGAAGTTCGAGGCA	Eukaryota	TSAR	Rhizaria	Cercozoa	NA	NA	NA	NA	NA	NA	2
L226N	0.5	0	2014.41098	2018	ASV0886	GGGAAACTCACCAGGTCCAGACATAGTAAGGATTGACAGATTGAGAGCTCTTTCTTGATTCTATGGGTGGTGGTGCATGGCCGTTCTTAGTTGGTGGAGTGATTTGTCTGGTTAATTCCGTTAACGAACGAGACCTTAACCTGCTAAATAGTTGCATTCACTTTTGTGGATGATCAACTTCTTAGAGGGACTATAGACGTTTAGTCTATGGAAGTTTGAGGCA	Eukaryota	Obazoa	Opisthokonta	Fungi	Chytridiomycota	Rhizophydiales	Rhizophydiales_X	Rhizophydiales_XX	Rhizophydiales_XX_sp.	saprotrophs/parasites	2
L226N	0.5	0	2014.41098	2018	ASV0909	GGGAAACTTACCAGGTCCAGACATAGTGAGGATTGACAGATTGAGAGCTCTTTCTTGATTCTATGGGTGGTGGTGCATGGCCGTTCTTAGTTGGTGGAGTGATTTGTCTGGTTAATTCCGATAACGAACGAGACCTTAACCTGCTAAATAGTTACGTTCACTTTGGTGGATGCTTAACTTCTTAGAGGGACTATGGATGTTTAATCCATGGAAGTTTGAGGCA	Eukaryota	Obazoa	Opisthokonta	Fungi	Chytridiomycota	NA	NA	NA	NA	saprotrophs/parasites	2
L226N	0.5	0	2014.41098	2018	ASV0992	GGAAAACTCACCAGGTCCGGACATAGTAAGGATTGACAGATTGAGAGCTCTTTCATGATTCTATGGGTGGTGGTGCATGGCCGTTCTTAGTTGGTGGAGTGATTTGTCTGGTTAATTCCGTTAACGAACGAGACCTTAACCTGCTAAATAGTGTCGCGAACCTGTGTTCGTGGATGCTTCTTAGAGGGACTGACCACGTTTAGTGGTAGGAAGTTTGAGGCA	Eukaryota	Obazoa	Opisthokonta	Fungi	Rozellomycota	Rozellomycota_X	Rozellomycota_XX	Rozellomycota_XXX	Rozellomycota_XXX_sp.	parasites	2
L226N	0.5	0	2014.41098	2018	ASV1022	GGGAAACTTACCAGGTCCAGACATAGTTAGGATTGACAGATTGACAGCTCTTTCTTGATTCTATGGGTGGTGGTGCATGGCCGTTCTTAGTTGGTGGAGTGATTTGTCTGGTTAATTCCGTTAACGAACGAGACCTTAACCTGCTAAATAGTTACATGTGACCTCGGTTACATGGGCAACTTCTTAGAGGGACTTTGTGTGTCTAACGCAAGGAAGTTTGAGGCA	Eukaryota	TSAR	Alveolata	Dinoflagellata	Dinophyceae	Suessiales	NA	NA	NA	NA	2
L226N	0.5	0	2014.41098	2018	ASV1046	GGAAAACTTACCAGGTCCAGACATAGTAAGGATTGACAGATTGAGAGCTCTTTCTTGATTCTATGGGTGGTGGTGCATGGCCGTTCTTAGTTGGTGGAGTGATTTGTCTGGTTAATTCCGTTAACGAACGAGACCTCCGCGTGCTAAATAGTTTCGCTTACATTTTTTTGTAGGTGTGAGACTTCTTAGAGGGACTTTTGGGTAATCAAACCAAAGGAAGTTGGAGGCA	Eukaryota	TSAR	Stramenopiles	Gyrista	Peronosporomycetes	Peronosporomycetes_X	Peronosporales	NA	NA	parasites	2
L226N	0.5	0	2014.41098	2018	ASV1186	GGGAAACTTACCAGGTCCAGACATAGTGAGGATTGACAGATTGAGAGCTCTTTCTTGATTCTATGGGTGGTGGTGCATGGCCGTTCTTAGTTGGTGGAGTGATTTGTCTGGTTAATTCCGTTAACGAACGAGACCCCCGCCTGCTAAATAGTCCGGTGAATGAGTTTTCATTGACCTGGTCTTCCTAGAGGGACTTTCGGTGACTAACCGAAGGAAGTTGGGGGCA	Eukaryota	TSAR	Stramenopiles	Gyrista	Coscinodiscophyceae	Aulacoseirales	Aulacoseiraceae	Aulacoseira	Aulacoseira_granulata	phototrophs	2
L226N	0.5	0	2014.41098	2018	ASV1226	GGAAAACTTACCAGGTCCGGACATAGTGAGGATTGACAGATTGAAGATCTTTCTTGATTCTATGGGTGGTGGTGCATGGCCGTTCTTAGTTGGTGGAGTGATTTGTCTGGTTAATTCCGTTAACGAACGAGACCTTAACCTGCTAAATAGTTACATGTAACCTCGGTTACATGGGCAACTTCTTAGAGGGACTTTGCGTGTCTAACGCAAGGAAGTTTGAGGCA	Eukaryota	TSAR	Alveolata	Dinoflagellata	Dinophyceae	Suessiales	NA	NA	NA	NA	2
L226N	0.5	0	2014.41098	2018	ASV1253	GGGAAACTTACCAGGTCCAGACATAGTGAGGATTGACAGATTGAGAGCTCTTTCTTGATTCTATGGGTGGTGGTGCATGGCCGTTCTTAGTTGGTGGAGTGATTTGTCTGGTTAATTCCGTTAACGAACGAGACCCCCGCCTGCTAAATAGTTGTGTGAATGCTTAGCATTCATGTCAGCTTCTTAGAGGGACTTTCGGTGACTAACCGAAGGAAGTTGGGGGCA	Eukaryota	TSAR	Stramenopiles	Gyrista	Chrysophyceae	Hydrurales	Hydrurales_X	Hydrurales_XX	Hydrurales_XX_sp.	phototrophs	2
L226N	0.5	0	2014.41098	2018	ASV1269	GGGAAACTCACCAGGTCCAGACATAGTAAGGATTGACAGATTGAGAGCTCTTTCTTGATTCTATGGGTGGTGGTGCATGGCCGTTCTTAGTTGGTGGAGTGATTTGTCTGGTTAATTCCGTTAACGAACGAGACCTTAACCTGCTAAATAGTTACGCTAACTCTGGTTGGCGCTTAACTTCTTAGAGGGACTATGGATTTTTAATCCATGGAAGTTTGAGGCA	Eukaryota	Obazoa	Opisthokonta	Fungi	Chytridiomycota	NA	NA	NA	NA	saprotrophs/parasites	2
L226N	0.5	0	2014.41098	2018	ASV1319	GGAAAACTTACCAGGTCCAGACATAGTGAGGATTGACAGGTTGAAGATCTTTCTTGATTCTATGGGTGGTGGTGCATGGCCGTTCTTAGTTGGTGGATTGATCTGTCTGGTTAATTCCGATAACGAACGAGACCTCAGCCTGCTAAATAGCGGACGCCGGCGTGCCGGTGGCAATCGCTTCTTAGAGGGACTATTGGTGTGTAGCCAATGGAAGATTGAGGCA	Eukaryota	TSAR	Rhizaria	Cercozoa	Novel-clade-10-12	Novel-clade-10	Novel-clade-10_X	Novel-clade-10_XX	Novel-clade-10_XX_sp.	heterotrophs	2
L226N	0.5	0	2014.41098	2018	ASV1348	GGGAAACTTACCAGGTCCAGACATAGTGAGGATTGACAGATTGAAGATCTTTCTTGATTCTATGGGTGGTGGTGCATGGCCGTTCTTAGTTGGTGGAGTGATTTGTCTGGTTAATTCCGTTAACGAACGAGACCTCAGCCTACTAAATAGTTGGACGAACTTTTCGTTCGTCTCAACTTCTTAGAGGGACATTCGGTTTCGAGCCGAAGGAAGTTTGAGGCA	Eukaryota	TSAR	NA	NA	NA	NA	NA	NA	NA	NA	2
L226N	0.5	0	2014.41098	2018	ASV1366	GGAAAACTCACCAGGTCCGGACATAGTAAGGATTGACAGATTGAGAGCTCTTTCATGATTCTATGGGTGGTGGTGCATGGCCGTTCTTAGTTGGTGGAGTGATTTGTCTGGTTAATTCCGTTAACGAACGAGACCTTAACCTGCTAAATAGTGCAGCGAGCCGGTGCTCGTGTGTGCTTCTTAGAGGGACTGACCACGTTTAGTGGTAGGAAGTTTGAGGCA	Eukaryota	Obazoa	Opisthokonta	Fungi	Rozellomycota	Rozellomycota_X	Rozellomycota_XX	Rozellomycota_XXX	Rozellomycota_XXX_sp.	parasites	2
L226N	0.5	0	2014.41098	2018	ASV1440	GGGAAACTTACCAGGTCCAGACATGGGGAGGATTGACAGATTGATAGCTCTTTCTTGATTCTATGGGTGGTGGTGCATGGCCGTTCTTAGTTGGTGGAGTGATTTGTCTGGTTAATTCCGTTAACGAACGAGACCTCCGCCTGCTAATTAGTCTTGTCAATATCTATATATTGACGTAGACTTCTTAGAGGGACTTTCAGTGACTAACTGAAGGAAGTTGGAGGCA	Eukaryota	TSAR	Stramenopiles	Gyrista	Chrysophyceae	Chromulinales	Chromulinales_X	Chromulinales_XX	Chromulinales_XX_sp.	phototrophs	2
L226N	0.5	0	2014.41098	2018	ASV1460	GGGAAACTTACCAGGTCAAAACATGGTTGGGATTGACAGATTGAGAGCTCTTTCTTGATTCTATGGGTGGTGGTGCATGGCCGTTCTTAGTTGGTGGAGTGATTTGTCTGGTTAATTCCGTTAACGAACGAGACCTTAACCTGCTAACTAGTAGATAGATGTACAATCTATTTTACTTCTTAGAGGGACTATGCATTCAAGTGCATGGAAGTTTGAGGCA	Eukaryota	TSAR	Alveolata	Ciliophora	NA	NA	NA	NA	NA	heterotrophs	2
L226N	0.5	0	2014.41098	2018	ASV1494	GGGAAACTTACCAGGTCCAGACATAGTGAGGATTGACAGATTGAGAGCTCTTTCTTGATTCTATGGGTGGTGGTGCATGGCCGTTCTTAGTTGGTGGAGTGATTTGTCTGGTTAATTCCGTTAACGAACGAGACCTTAACCTGCTAAATAGTTCGTTGTAACTTGTTACAGCAGTACTTCTTAGAGGGACTTCGTGATTCAAACACGAGGAAGTTTGAGGCA	Eukaryota	NA	NA	NA	NA	NA	NA	NA	NA	NA	2
L226N	0.5	0	2014.41098	2018	ASV1521	GGGAAACTCACCAGGTCCAGACATAATAAGGATTGACAGATTGAGAGCTCTTTCTTGATTTTATGGGTGGTGGTGCATGGCCGTTCTTAGTTGGTGGAGTGATTTGTCTGGTTAATTCCGATAACGAACGAGACCTTAATCTGCTAAATAGTTGCAATCACTTTGGTGGTTGGTTCAACTTCTTAGAGAGACTGTGTACGTTTAGTACGCGGAAGTTTGAGGCA	Eukaryota	Obazoa	Opisthokonta	Fungi	Chytridiomycota	NA	NA	NA	NA	saprotrophs/parasites	2
L226N	0.5	0	2014.41098	2018	ASV1584	GGAAAACTTACCAGGTCCAGACATAGTGAGGATTGACAGATTGTGAGCTCTTTCTTGATTCTATGGGTGGTGGTGCATGGCCGTTCTTAGTTGGTGGAGTGATTTGTCTGGTTAATTCCGTTAACGAACGAGACTCCCGCCTGCTAAATAGTCCGGTGAATGAGTGTTCATTGACCTGGTCTTCTTAGAGGGACTTTCGGTGACTAACCGAAGGAAGTTGGGGGCA	Eukaryota	TSAR	Stramenopiles	Gyrista	Coscinodiscophyceae	Aulacoseirales	Aulacoseiraceae	Aulacoseira	Aulacoseira_sp.	phototrophs	2
L226N	0.5	0	2014.41098	2018	ASV1605	GGGAAACTCACCAGGTCCAGACATAGTGAGGATTGACAGATTGATAGCTCTTTCTTGATTCTATGGGTGGTGGTGCATGGCCGTTCTTAGTTGGTGGAGTGATTTGTCTGGTTAATTCCGATAACGAACGAGACCTCCGCCTGCTAAATAGAAGCGTGTGTCTAGGCACTCTCTTCTTCTTAGAGGGACAATGTATGTTTAATACATGGAAGTTGGAGGCA	Eukaryota	TSAR	Stramenopiles	Bigyra	Bicoecea	Pseudodendromonadales	Pseudodendromonadales_X	NA	NA	heterotrophs	2
L226N	0.5	0	2014.41098	2018	ASV1616	GGAAAACTCACCAGGCCAGAACATAAGAAGGATTGACAGATTGAGAGCTCTTTCTTGATTTTATGGGTGGTGGTGCATGGCCGTTCTTAGTTGGTGGAGTGATTTGTCTGGTTAATTCCGATAACGAACGAGACCTTATCCTGCTAAATAGTAGCATCAAGTTTTACTTGATTGAGACTTCTTAGAGGGACTGTTGCTGTTTAAGCAATGGAAGTTTGAGGCA	Eukaryota	Obazoa	Opisthokonta	Fungi	NA	NA	NA	NA	NA	heterotrophs	2
L226N	0.5	0	2014.41098	2018	ASV1629	GGGAAACTTACCAGGTCCAGACATAGTAAGGATTGACAGATTGAGAGCTCTTTCTTGATTCTATGGGTGGTGGTGCATGGCCGTTCTTAGTTGGTGGAGTGATTTGTCTGGTTAATTCCGTTAACGAACGAGACCTCCGCGTGCTAAATAGTTTCGCTTACAATTTTTTGTAGGTTTTGAGACTTCTTAGAGGGACTTTTGGGTAATCAAACCAAAGGAAGTTGGAGGCA	Eukaryota	TSAR	Stramenopiles	Gyrista	Peronosporomycetes	Peronosporomycetes_X	Peronosporales	Lagenidium	NA	parasites	2
L226N	0.5	0	2014.41098	2018	ASV1658	GGAAAACTCACCAGGTCCAGACATAGTAAGGATTGACAGATTGAGAGCTCTTTCATGATTCTATGGGTGGTGGTGCATGGCCGTTCTTAGTTGGTGGAGTGATTTGTCTGGTTAATTCCGATAACGAACGAGACCTTGACCTGCTAACTAGACGCGGTCGTCTAGCGACGGGCCGTCTTCTTAGAGGGACAATCTGTGACTAACAGATGGAAGTTCGAGGCA	Eukaryota	Obazoa	Opisthokonta	Fungi	NA	NA	NA	NA	NA	heterotrophs	2
L226N	0.5	0	2014.41098	2018	ASV1837	GGAAAACTTACCAGGTCCAGAGATGTAGAGGATTGACAGATTGAAGCTCTTTCTTGATCACTTCGGTGGTGGTGCATGGCCGTTCTTAGTTGGTGGAGTGATTTGTCTGGTTAATTCCGTTAACGAACGAGACCTCAGCCTGCTAGTGTAGTTTCGCGCACTTTGGTGCAGCGCGACTTCTTAGAGGGACAATGGATTTTGTAGTCCATGGAAGTTTGAGGCA	Eukaryota	TSAR	Rhizaria	Cercozoa	Endomyxa-Phytomyxea	Plasmodiophorida	Plasmodiophorida_X	Plasmodiophorida_XX	Plasmodiophorida_XX_sp.	parasites	2
L226N	0.5	0	2014.41098	2018	ASV1870	GGAAAACTTACCAGGTCCAGACATAGTGAGGATTGACAGATTGAGAGCTCTTTTTTGATTCTGTGGGTGGTGGTGCATGGCCGTTCTTAGTTGGTGGGTTGCCTTGTCAGGTTGATTCCGGTAACGAACGAGACCTCAGCCTGCTAAATAGTCACGTGTCCTTTCTGGACACGCCTGACTTCTTAGAGGGACTATTGTCGTTTAGGCAATGGAAGTGTGAGGCA	Eukaryota	Archaeplastida	Chlorophyta	Chlorophyta	Chlorophyceae	Chlamydomonadales	Chlamydomonadales_X	Spongiococcum	NA	phototrophs	2
L226N	0.5	0	2014.41098	2018	ASV1904	GGAAAACTCACCAGGTCCGGACATGGTAAGGATTGACAGATTGAGAGCACTTTCAAGATTCTATGGGTGGTGGTGCATGGCCGTTCTTAGTTGGTGGAGTGATTTGTCTGGTTAATTCCGTTAACGAACGAGACCTTAACCTGCTAAATAGGGGGTGCGATGAGGATTGCATTACTCTTCTTAGAGGGACTGACCACGTTTAGTGGTAGGAAGTTTGAGGCA	Eukaryota	Obazoa	Opisthokonta	NA	NA	NA	NA	NA	NA	heterotrophs	2
L226N	0.5	0	2014.41098	2018	ASV1921	GGGAAACTTACCAGGTCCAGACATAGTGAGGATTGACAGATTGAGAGCTCTTTCTTGATTCTATGGGTGGTGGTGCATGGCCGTTCTTAGTTGGTGGAGTGATTTGTCTGGTTTATTCCGTTAACGAACGAGACCTCGACCTGCTAAATAGTTCTGTCTATTTCTTAGGAAATAGGATGCTGTAACTTCTTAGAGGGACTATCGGTGTGTAGCCGAAGGAAGTTCGAGGCA	Eukaryota	TSAR	Rhizaria	Cercozoa	NA	NA	NA	NA	NA	NA	2
L226N	0.5	0	2014.41098	2018	ASV1965	GGGAAACTTACCAGGTCCAGACATAGTGAGGATTGACAGATTGAGAGCTCTTTCTTGATTCTATGGGTGGTGGTGCATGGCCGTTCTTAGTTGGTGGAGTGATTTGTCTGGTTAATTCCGTTAACGAACGAGACCCCCGCCTGCTAAATAGTTGGGCGAATGCTTAGCATTGGCTGCAGCTTCTTAGAGGGACTTTTGGTGACTAACCAAAGGAAGTTGGGGGCA	Eukaryota	TSAR	Stramenopiles	Gyrista	Chrysophyceae	NA	NA	NA	NA	phototrophs	2
L226N	0.5	0	2014.41098	2018	ASV1984	GGAAAACTCACCAGGTCCAGACATGGTAAGGATTGACAGATTGATAGCTCTTTCTTGATTCTATGGGTGGTGGTGCATGGCCGTTCTTAGTTGGTGGAGTGATTTGTCTGGTTAATTCCGTTAACGAACGAGACCTTAACCTGCTAAATAGTTGCACGAAACTTATGTTTCGTGATTAACTTCTTAGAGGGACTTTGTGAGTCTATCACAAGGAAGTTTGAGGCA	Eukaryota	TSAR	Alveolata	Chrompodellids	Colpodellidea	Colpodellida	Alphamonaceae	Alphamonas	Alphamonas_edax	heterotrophs	2
L226N	0.5	0	2014.41098	2018	ASV2023	GGGAAACTTACCAGGTCCAGACATAGTGAGGATTGACAGATTGAGAGCTCTTTCTTGATTCTATGGGTGGTGGTGCATGGCCGTTCTTAGTTGGTGGAGTGATTTGTCTGGTTAATTCCGTTAACGAACGAGACCTCAGCCTGCTAAATAGTCACGCGTCCTTTTTGGACGCGCCTGACTTCTTAGAGGGACTATTGTCGTTTAGGCAATGGAAGTGTGAGGCA	Eukaryota	Archaeplastida	Chlorophyta	Chlorophyta	Chlorophyceae	Chlamydomonadales	Chlamydomonadales_X	Chlamydomonas	NA	phototrophs	2
L226N	0.5	0	2014.41098	2018	ASV2026	GGAAAACTCACCAGGTCCAGACATAGTAAGGATTGACAGATTGAGAGCTCTTTCTTGATTCTATGGGTGGTGGTGCATGGCCGTTCTTAGTTGGTGGAGTGATTTGTCTGGTTAATTCCGATAACGAACGAGACCTTAACCTGCTAAATAGTCACGTTAAGATTTTCTTGGCGATGACTTCTTAGAGGGACTATGGATGTTTAATCCATGGAAGTTTGAGGCA	Eukaryota	Obazoa	Opisthokonta	Fungi	Chytridiomycota	NA	NA	NA	NA	saprotrophs/parasites	2
L226N	0.5	0	2014.41098	2018	ASV2033	GGGAAACTTACCAGGTCCAGACATAGTGAGGATTGACAGATTGAGAGCTCTTTCTTGATTCTATGGGTGGTGGTGCATGGCCGTTCTTAGTTGGTGGAGTGATTTGTCTGGTTAATTCCGTTAACGAACGAGACCTTAACCTGCTAAATAGTTACATTCACTTTGGTGGATGATTAGCTTCTTAGAGGGACTATGTACGTTTAGTACGTGGAAGTTTGAGGCA	Eukaryota	Obazoa	Opisthokonta	Fungi	Chytridiomycota	NA	NA	NA	NA	saprotrophs/parasites	2
L226N	0.5	0	2014.41098	2018	ASV2047	GGAAAACTCACCAGGTCCGGACATGGTAAGGAATGACAGATTGAGAGCTCTTTCATGATTCTATGGGTGGTGGTGCATGGCCGTTCTTAGTTGGTGGAGTGATTTGTCTGGTTAATTCCGATAACGAACGAGACCTTAACCTGCTAAATAGGCTAATGGACAGACAGTCCATTCAGCGTTCTTAGAGGGACAAACCACGTTTAGTGGTTGGAAGTTTGAGGCA	Eukaryota	Obazoa	Opisthokonta	NA	NA	NA	NA	NA	NA	heterotrophs	2
L226N	0.5	0	2014.41098	2018	ASV2077	GGGAAACTTACCAGGTCCAGACATAGTGAGGATTGACAGATTGAGAGCTCTTTCTTGATTCTATGGGTGGTGGTGCATGGCCGTTCTTAGTTGGTGGAGTGATTTGTCTGGTTAATTCCGTTAACGAACGAGACCCCCGCCTGCTAAATAGTTGTGCGAATGCTTAGCATTCGCGTCAGCTTCTTAGAGGGACTTTCGGTGACTAACCGAAGGAAGTTGGGGGCA	Eukaryota	TSAR	Stramenopiles	Gyrista	Chrysophyceae	Hydrurales	Hydrurales_X	Hydrurales_XX	Hydrurales_XX_sp.	phototrophs	2
L226N	0.5	0	2014.41098	2018	ASV2088	GGGAAACTTACCAGGTCCAGACATAGTGAGGATTGACAGATTGAGAGCTCTTTCTTGATTCTATGGGTGGTGGTGCATGGCCGTTCTTAGTTGGTGGAGTGATTTGTCTGGTTAATTCCGTTAACGAACGAGACTCCCGCCTGCTATTTAGTTTTGTGAATGCTTATCATTCTCGTAAGCTTCTTAGAGAGACTTTCGGTGACTAACCAAAGGAAGTTGGGGGCA	Eukaryota	TSAR	Stramenopiles	Gyrista	Chrysophyceae	NA	NA	NA	NA	phototrophs	2
L226N	0.5	0	2014.41098	2018	ASV2302	GGGAAACTTACCAGGTCCAGACATAGTAAGGATTGACAGGTTGAAGATCTTTCTTGATTCTATGGGTGGTGGTGCATGGCCGTTCTTAGTCGGTGGAGTGATTTGTCTGGTTGATTCCGATAACGGACGAGACCTCAGCGTGTTAGTTGGTCCCCGCCAGCATTTCGTTGGTCGCGGGTCCTCTTAGACGGACTATTGTCGTTTTAGACGATGGAAGTTTGAGGCA	Eukaryota	NA	NA	NA	NA	NA	NA	NA	NA	NA	2
L226N	0.5	0	2014.41098	2018	ASV2481	GGGAAACTTACCAGGTCAAAACATGGTTGGGATTGACAGATTGAGAGCTCTTTCTTGATTCTATGGGTGGTGGTGCATGGCCGTTCTTAGTTGGTGGAGTGATTTGTCTGGTTAATTCCGTTAACGAACGAGACCCCCGCCTGCTAAATAGTTTTGTAAATGCTTAGCATTTTCGTAAGCTTCTTAGAGGGACTTTCGGTGACTAACCGAAGGAAGTTGGGGGCA	Eukaryota	TSAR	Stramenopiles	Gyrista	Chrysophyceae	NA	NA	NA	NA	phototrophs	2
L226N	0.5	0	2014.41098	2018	ASV2483	GGGAAACTCACCAGGTCCAGACAATATAAGGATTGACAGATTGAGAGCTCTTTCTTGATTTATTGGGTGGTGGTGCATGGCCGTTCTTAGTTGGTGGAGTGATTTGTCTGCTTAATTGCGTTAACGAACGAGACCTTAACCTGCTAAATAGTTGAGGCCACTTTGGTGACTGGTCAACTTCTTAGAGGGACTATAGACGATTAGTCTATGGAAGTTTGAGGCA	Eukaryota	Obazoa	Opisthokonta	Fungi	NA	NA	NA	NA	NA	heterotrophs	2
L226N	0.5	0	2014.41098	2018	ASV2561	GGGAAACTTACCAGGTCCAGACATAGTGAGGATTGACAGATTGAGAGCTCTTTCTTGATTCTATGGGTGGTGGTGCATGGCCGTTCTTAGTTGGTGGAGTGATTTGTCTGGTTAATTCCGTTAACGAACGAGACCTTAACCTGCTAAATAGTTACGTGATTTTCGAATCACGGACAACTTCTTAGAGGGACTATCGGTGTTTAACCGATGGAAGTTTGAGGCA	Eukaryota	Obazoa	Opisthokonta	Choanoflagellata	Choanoflagellatea	NA	NA	NA	NA	heterotrophs	2
L226N	0.5	0	2014.41098	2018	ASV2581	GGAAAACTTACCAGGTCCAGACATAGTAAGGATTGACAGATTGAGAGCTCTTTCTTGATTCTATGGGTGGTGGTGCATGGCCGTTCTTAGTTGGTGGAGTGATTTGTCTGGTTAATTCCGTTAACGAACGAGACCTCCGCGTGCTAAATAGTTCCGCTTACAATTTTTTGTAGGTAGTGGACTTCTTAGAGGGACTTTTGGGTAATCAAACCAAAGGAAGTTGGAGGCA	Eukaryota	TSAR	Stramenopiles	Gyrista	Peronosporomycetes	Peronosporomycetes_X	Peronosporales	NA	NA	parasites	2
L226N	0.5	0	2014.41098	2018	ASV2608	GGGAAACTTACCAGGTCCAGACATAGTTAGGATTGACAGATTGATAGCTCTTTCTTGATTCTATGGGTGGTGGTGCATGGCCGTTCTTAGTTGGTGGAGTGATTTGTCTGGTTAATTCCGTTAACGAACGAGACCTTAACCTGCTAAATAGGTGCCTGGCATCCGTGTCAGAGTGCGTTCTTAGAGGGACAAACCACGTTTAGTGGTTGGAAGTTTGAGGCA	Eukaryota	TSAR	Alveolata	NA	NA	NA	NA	NA	NA	NA	2
L226N	0.5	0	2014.41098	2018	ASV2625	GGGAAACTTACCAGGTCCAGACATAGTTAGGATTGACAGATTGATAGCTCTTTCTTGATTCTATGGGTGGTGGTGCATGGCCGTTCTTAGTTGGTGGAGTGATTTGTCTGGTTAATTCCGTTAACGAACGAGACCCCCGCCTGCTAACTAGTCATACCAATTCCTATGGATTGGTGTTGGCTTCTTAGAGGGACTTTCGGTGACTAACCGAAGGAAGTTGGGGGCA	Eukaryota	TSAR	Stramenopiles	Gyrista	Chrysophyceae	Ochromonadales	Ochromonadaceae	Dinobryon	NA	mixotrophs	2
L226N	0.5	0	2014.41098	2018	ASV2627	GGAAATCTCACCCGGCCCGGACACTGTAAGGATTGACAGATTGAGAGCTCTTTCTTGATTCGGTGGGTGGTGGTGCATGGCCGTTCTTAGTTGGTGGAGCGATTTGTCTGGTTAATTCCGTTAACGAACGAGACCTTAACCTGCTAAATAGTTACACGTAACCTCGGTTACGTGGGCAACTTCTTAGAGGGACTTTGTGTGTCTAACACAAGGAAGTTTGAGGCA	Eukaryota	TSAR	Alveolata	Dinoflagellata	Dinophyceae	Peridiniales	Thoracosphaeraceae	Chimonodinium	Chimonodinium_lomnickii	NA	2
L226N	0.5	0	2014.41098	2018	ASV2661	GGAAAACTCACCAGGTCCGGACATAGTAAGGATTGACAGATTGAGAGCTCTTTCATGATTCTATGGGTGGTGGTGCATGGCCGTTCTTAGTTGGTGGAGTGATTTGTCTGGTTAATTCCGTTAACGAACGAGACCTTAACCTGCTAAATAGGCGGGCAAGCCACGGCTTGCTGCGTCTTCTTAGAGGGACTTGCCACGACTAGTGGCAGGAAGTTTGAGGCA	Eukaryota	Obazoa	Opisthokonta	NA	NA	NA	NA	NA	NA	heterotrophs	2
L226N	0.5	0	2014.41098	2018	ASV2750	GGGAAACTTACCAGGTCCAGACATAGTGAGGATTGACAGATTGAGAGCTCTTTCTTGATTCTATGGGTGGTGGTGCATGGCCGTTCTTAGTTGGTGGAGTGATTTGTCTGGTTAATTCCGTTAACGAACGAGACCTCTACCTGCTAAATAGTTCTGCGAACTCTCTGGGTTCGCCTGTAACTTCTTAGAGGGACTATCGGTGTGTAGCCGATGGAAGTTGGAGGCA	Eukaryota	TSAR	Rhizaria	Cercozoa	Filosa-Imbricatea	Thaumatomonadida	NA	NA	NA	heterotrophs	2
L226N	0.5	0	2014.41098	2018	ASV2760	GGGAAACTTACCAGGTCCAGACATAGTGAGGATTGACAGATTGAGAGCTCTTTCTTGATTCTATGGGTGGTGGTGCATGGCCGTTCTTAGTTGGTGGAGTGATTTGTCTGGTTAATTCCGTTAACGAACGAGACCCCCGCCTGCTAAATAGTTGGACCAATGCTTAGCATTGATACCATCTTCTTAGAGGGACTTTTGGTGACTAACCAAAGGAAGTTGGGGGCA	Eukaryota	TSAR	Stramenopiles	Gyrista	Chrysophyceae	NA	NA	NA	NA	phototrophs	2
L226N	0.5	0	2014.41098	2018	ASV2838	GGGAAACTTACCAGGTCCAGACATAGTGAGGATTGACAGATTGAGAGCTCTTTCTTGATTCTATGGGTGGTGGTGCATGGCCGTTCTTAGTTGGTGGAGTGATTTGTCTGGTTAATTCCGATAACGAACGAGACCCCCGCCTGCTAAATAGTGCATGCAATTCTTAGAATTGTGTGTACTTCTTAGAGGGACTTTCGGTGACTAACCGAAGGAAGTTGGGGGCA	Eukaryota	TSAR	Stramenopiles	Gyrista	Chrysophyceae	Hibberdiales	Hibberdiaceae	Chrysocapsa_Clade2	Chrysocapsa_sp.	phototrophs	2
L226N	0.5	0	2014.41098	2018	ASV2874	GGAAAACTCACCAGGTCCAGACATAGTTAGGATTGACAGATTGATAGCTCTTTCTTGATTCTATGGGTGGTGGTGCATGGCCGTTCTTAGTTGGTGGAGTGATTTGTCTGGTTAATTCCGTTAACGAACGAGACCTTAACCTGCTAACTAGGCGCTAAATGGATAATTTAGTTGCCTTCTTAGAGGGACTATGCGTTCAAGCGCATGGAAGTTTGAGGCA	Eukaryota	TSAR	Alveolata	Ciliophora	Prostomatea	Prorodontida	Urotrichidae	Halodinium	Halodinium_verrucatum	heterotrophs	2
L226N	0.5	0	2014.41098	2018	ASV2875	GGGAAACTTACCAGGTCCAGACATAGTGAGGATTGACAGATTGATAGCTCTTTCTTGATTCTATGGGTGGTGGTGCATGGCCGTTCTTAGTTGGTGGAGTGATTTGTCTGGTTAATTCCGTTAACGAACGAGACCTTAGCCTGCTAACTAGTCGCTGCAATCATGATTGGCTGCGACTTCTTAGAGGGACTTTGCGTGTCTAACGCAAGGAAGTTTGAGGCA	Eukaryota	TSAR	Alveolata	Ciliophora	Spirotrichea	NA	NA	NA	NA	heterotrophs	2
L226N	0.5	0	2014.41098	2018	ASV2876	GGGAAACTTACCAGGTCCAGACATAGTGAGGATTGACAGATTGAGAGCTCTTTCTTGATTCTATGGGTGGTGGTGCATGGCCGTTCTTAGTTGGTGGAGTGATTTGTCTGGTTAATTCCGTTAACGAACGAGACCTTAACCTGCTAAATAGGCGTGCGAACCTCGGTTCGTGGCGCCTTCTTAGAGGGACTAACCACGTTTAGTGGTTGGAAGTTTGAGGCA	Eukaryota	TSAR	NA	NA	NA	NA	NA	NA	NA	NA	2
L226N	0.5	0	2014.41098	2018	ASV2894	GGAAATCTCACCCGGCCCGGACACTGTAAGGATTGACAGATTGAGAGCTCTTTCTTGATTCGGTGGGTGGTGGTGCATGGCCGTTCTTAGTTGGTGGAGTGATTTGTCTGGTTAATTCCGTTAACGAACGAGACCTTAACCTGCTAAATAGTTACACGTAACCTCGGTTACGTGGGCAACTTCTTAGAGGGACTTTGTGTGTCTAACACAAGGAAGTTTGAGGCA	Eukaryota	TSAR	Alveolata	Dinoflagellata	Dinophyceae	Peridiniales	Thoracosphaeraceae	Chimonodinium	Chimonodinium_lomnickii	NA	2
L226N	0.5	0	2014.41098	2018	ASV2895	GGGAAACTTACCAGGTCCAGACATAGTGAGGATTGACAGATTGATAGCTCTTTCTTGATTCTATGGGTGGTGGTGCATGGCCGTTCTTAGTTGGTGGAGTGATTTGTCTGGTTAATTCCGTTAACGAACGAGACCCCCGCCTGCTAAATAGTTGTGCCAATGCTTTGCATTGGTGTCAGCTTCTTAGAGGGACTTTCGGTGACTAACCGAAGGAAGTTGGGGGCA	Eukaryota	TSAR	Stramenopiles	Gyrista	Chrysophyceae	Chromulinales	NA	NA	NA	phototrophs	2
L226N	0.5	0	2014.41098	2018	ASV2903	GGGAAACTTACCAGGTCCAGACATAGTTAGGATTGACAGATTGATAGCTCTTTCTTGATTCTATGGGTGGTGGTGCATGGCCGTTCTTAGTTGGTGGAGTGATTTGTCTGGTTAATTCCGTTAACGAACGAGACCCCTGCCTGCTAAATAGGTGTGCGAATGAATGTTCATTGGCAGCACCTTCTTAGAGGGACGTGCGTTCTATTAGACGCAGGAAGATAGGGGCA	Eukaryota	TSAR	Stramenopiles	Gyrista	Bacillariophyceae	Fragilariales	Staurosiraceae	NA	NA	phototrophs	2
L226N	0.5	0	2014.41098	2018	ASV2948	GGGAAACTCACCAGGTCCAGACATAGTGAGGATTGACAGATTGAGAGCTCTTTCTTGATTCTATGGGTGGTGGTGCATGGCCGTTCTTAGTTGGTAGAGTGATTTGTCTAGTTAATTCCGTTAACGAATGATACCTTGACTTGCTAAATAGTTACATGTAACCTCGGTTGCATTGGCAGCTTCTTAAAGGGACATTGCGTGTCTAACGCAAGGAAGTTTGAGGCA	Eukaryota	TSAR	Alveolata	Dinoflagellata	Dinophyceae	NA	NA	NA	NA	NA	2
L226N	0.5	0	2014.41098	2018	ASV2980	GGGAAACTTACCAGGTCCAGACATAGTGAGGATTGACAGATTGAGAGCTCTTTCTTGATTCTATGGGTGGTGGTGCATGGCCGTTCTTAGTTGGTGGAGTGATTTGTCTGCTTAATTGCGTTAACGAACGAGACCTTAACCTGCTAAATAGTCACGTCAACTTTGGTTGGCGCCTGACTTCTTAGAGGGACTATGAATGTCAAATTCATGGAAGTTTGAGGCA	Eukaryota	NA	NA	NA	NA	NA	NA	NA	NA	NA	2
L226N	0.5	0	2014.41098	2018	ASV3005	GGAAAACTTACCAGGTCCGGACATAGTAAGGATTGACAGATTGAAGATCTTTCTTGATTCTATGGGTGGTGGTGCATGGCCGTTCTTAGTTGGTGGAGTGATTTGTCTGGTTAATTCCGTTAACGAACGAGACCTCATCCTACTAATTAAGTTTGTCGAATTCTCGGATTCGGCAATACTTCTTAGAGGTACTGTTGGTGTATAAGCTGACGGAAGTTTGAGGCA	Eukaryota	TSAR	Rhizaria	Cercozoa	Endomyxa	Vampyrellida	Leptophryidae	NA	NA	heterotrophs	2
L226N	0.5	0	2014.41098	2018	ASV3042	GGAAAACTCACCAGGTCCAGACATAGTTAGGATTGACAGATTGATAGCTCTTTCTTGATTCTATGGGTGGTGGTGCATGGCCGTTCTTAGTTGGTGGAGTGATTTGTCTGGTTAATTCCGTTAACGAACGAGACCTTAACCTGCTAAATAGTCGGGCGAACTGCGGTTCGCGGCGACTTCTTAGAGGGACTAGCCACGTTTAGTGGTTGGAAGTTTGAGGCA	Eukaryota	NA	NA	NA	NA	NA	NA	NA	NA	NA	2
L226N	0.5	0	2014.41098	2018	ASV3077	GGAAAACTCACCAGGTCCAGACATGGGAAGGATTGACAGATTGAGAGCTCTTTCATGATTCTATGGGTGGTGGTGCATGGCCGTTCTTAGTTGGTGGAGTGATTTGTCTGGTTAATTCCGATAACGAACGAGACCTTATCCTGCTAAATAGACGGCGCTGCCCTTGCGGCAGTGTTCCGTCTTCTTAGAGGGACTATCTGTGACTAACAGATGGAAGAAAGGCA	Eukaryota	Obazoa	Opisthokonta	Fungi	NA	NA	NA	NA	NA	heterotrophs	2
L226N	0.5	0	2014.41098	2018	ASV3078	GGGAAACTTACCAGGTCCAGACATAGTGAGGATTGACAGATTGAGAGCTCTTTCTTGATTCTATGGGTGGTGGTGCATGGCCGTTCTTAGTTGGTGGAGTGATTTGTCTGGTTAATTCCGTTAACGAACGAGACCTTAACCTGCTAAATAGCCGGGCGGCCTGCGGGCCGTGCCGGCTTCTTAGAGGGACTGACCGCGTTTAGCGGTCGGAAGTTTGAGGCA	Eukaryota	Obazoa	Opisthokonta	Fungi	Rozellomycota	Rozellomycota_X	Rozellomycota_XX	Rozella	Rozella_sp.	parasites	2
L226N	0.5	0	2014.41098	2018	ASV3110	GGGAAACTTACCAGGTCCAGACATAGTTAGGATTGACAGATTGATAGCTCTTTCTTGATTCTATGGGTGGTGGTGCATGGCCGTTCTTAGTTGGTGGAGTGATTTGTCTGGTTAATTCCGTTAACGAACGAGACCTTAACCTGCTAAATAGGCGTGGGAACTTTGGTTTCTGACGACTTCTTAGAGGGACTAACCACGTTTAGTGGTTGGAAGTTTGAGGCA	Eukaryota	TSAR	Alveolata	NA	NA	NA	NA	NA	NA	NA	2
L226N	0.5	0	2014.41098	2018	ASV3213	GGAAAACTTACCAGGTCCGGACATAGTAAGGATTGACAGATTGAAGATCTTTCTTGATTCTATGGGTGGTGGTGCATGGCCGTTCTTAGTTGGTGGAGCGATTTGTCTGGTTAATTCCGTTAACGAACGAGACCTCATCTTATTAATTATGTAGCCTTAATTTTTGGATTGAGTGTAGCTTCTTAGAGGTACTGTTGGTGCTACAAGTCGACGGAAGTTTGAGGCA	Eukaryota	TSAR	Rhizaria	Cercozoa	Endomyxa	Vampyrellida	Leptophryidae	NA	NA	heterotrophs	2
L226N	0.5	0	2014.41098	2018	ASV3214	GGGAAACTCACCAGGTCCAGACATAGTAAGGATTGACAGATTGAGAGCTCTTTCTTGATTCTATGGGTGGTGGTGCATGGCCGTTCTTAGTTGGTGGAGTGATTTGTCTGGTTAATTCCGTTAACGAACGAGACCTTAACCTGCTAAATAGTTACGTGATTTCCGAATCACGGACAACTTCTTAGAGGGACTATCGGTGTTTAACCGGTGGAAGTTTGAGGCA	Eukaryota	Obazoa	Opisthokonta	Choanoflagellata	Choanoflagellatea	NA	NA	NA	NA	heterotrophs	2
L226N	0.5	0	2014.41098	2018	ASV3215	GGGAAACTTACCAGGTCCAGACATAGTGAGGATTGACAGATTGAGAGCTCTTTTTTGATTTTGTGGGTGGTGGTGCATGGCCGTTCTTAGTTGGTGGGTTGCCTTGTCAGGTTGATTCCGGTAACGAACGAGACCTCAGCCTGCTAAATAGTCACGTGTCCTTTTTGGATGCGCCTGACTTCTTAGAGGGACTATTATCGTTTAGGTAATGGAAGTGTGAGGCA	Eukaryota	Archaeplastida	Chlorophyta	Chlorophyta	Chlorophyceae	Chlamydomonadales	Chlamydomonadales_X	NA	NA	phototrophs	2
L226N	0.5	0	2014.41098	2018	ASV3216	GGGAAACTTACCAGGTCCAGACATAGTGAGGATTGACAGATTGAGAGCTCTTTCTTGATTCTATGGGTGGTGGTGCATGGCCGTTCTTAGTTGGTGGAGTGATTTGTCTGGTTAATTCCGATAACGAGCGAGACCTCCACCGGTGTGTGTCTATTCTTGAGAGATCAGGGATCAAGACACACCGGGACTGTATGCGGTTAGCATACGGAAGTTGGAGGCA	Eukaryota	NA	NA	NA	NA	NA	NA	NA	NA	NA	2
L226N	0.5	0	2014.41098	2018	ASV3281	GGGAAACTTACCAGGTCCAGACATAGTTAGGATTGACAGATTGATAGCTCTTTCTTGATTCTATGGGTGGTGGTGCATGGCCGTTCTTAGTTGGTGGAGTGATTTGTCTGGTTAATTCCGTTAACGAACGAGACTTTGACCTGCTAAATAGACACTATAGATTCGTCTGTAGCTGTGCTTCTTAGAGGGACTTTGCGTGTTTAACGCAAGGAAGTTCAAAGCA	Eukaryota	TSAR	Alveolata	Apicomplexa	Gregarinomorphea	Neogregarinorida	Actinocephalidae	NA	NA	parasites	2
L226N	0.5	0	2014.41098	2018	ASV3282	GGAAAACTCACCAGGTCCAGACATGGGAAGGATTGACAGATTGATAGCTCTTTCTTGATTCTATGGGTGGTGGTGCATGGCCGTTCTTAGTTGGTGGAGTGATTTGTCTGGTTAATTCCGTTAACGAACGAGACCTTAACCTGCTAAATAGGCACCTGTAACTTGTTACAGTTGTTCTTCTTAGAGGGACTTCGTGATTCAAACACGAGGAAGTTTGAGGCA	Eukaryota	TSAR	Alveolata	NA	NA	NA	NA	NA	NA	NA	2
L226N	0.5	0	2014.41098	2018	ASV3316	GGGAAACTTACCAGGTCCAGACATAGTGAGGATTGACAGATTGAGAGCTCTTTCTTGATTCTATGGGTGGTGGTGCATGGCCGTTCTTAGTTGGTGGAGTGATTTGTCTGGTTAATTCCGTTAACGAACGAGACCCCCGCCTGCTAAATAGTTGTGTTAATGCCTAGCATTGACGGCAGCTTCTTAGAGGGACTTTTGGTGATCAACCGAAGGAAGTTGGGGGCA	Eukaryota	TSAR	Stramenopiles	Gyrista	Chrysophyceae	Paraphysomonadales	NA	NA	NA	heterotrophs	2
L226N	0.5	0	2014.41098	2018	ASV3343	GGGAAACTTACCAGGTCCAGACATAGTGAGGATTGACAGATTGAGAGCTCTTTCTTGATTCTATGGGTGGTGGTGCATGGCCGTTCTTAGTTGGTGGATTGATCTGTCTGGTTAATTCCGATAACGAACGAGACCTCAGCCTGCTAAATAGCGGACGCCGGCGTGCCGGTGGCAATCGCTTCTTAGAGGGACTATTGGTGTGTAGCCAATGGAAGATTGAGGCA	Eukaryota	TSAR	NA	NA	NA	NA	NA	NA	NA	NA	2
L226N	0.5	0	2014.41098	2018	ASV3348	GGGAAACTTACCAGGTCCAGACATAGTGAGGATTGACAGATTGAGAGCTCTTTCTTGATTCTATGGGTGGTGGTGCATGGCCGTTCTTAGTTGGTGGAGTGATTTGTCTGGTTTATTCCGTTAACGAACGAGACCTCGACCTGCTAAATAGTTCGGTCTATTCCTTTCGGAATAGGATGCTGTAACTTCTTAGAGGGACTATCGGTGTGTAGCCGAAGGAAGTTCGAGGCA	Eukaryota	TSAR	Rhizaria	Cercozoa	NA	NA	NA	NA	NA	NA	2
L226N	0.5	0	2014.41098	2018	ASV3514	GGAAAACTTACCAGTCCAAGACGTTGGGAGGATTGACAGATTGATCGTTCTTTCTTGATTCTATGGGTGGTGGTGCATGGCCGTTCTTAGTTGGTGGAGTGATTTGTCTGGTTAATTCCGATAACGAACGAGATCACCGTTGATAACTAGGCTGGTGGACCTATCCTCTCAGCCTTCTTATAAAGACTATTCACGTTAAGTGAAGGGAAGCGGTGGCA	Eukaryota	TSAR	Alveolata	Ciliophora	Ciliophora_X	Odontostomatida	Odontostomatida_X	Saprodinium	Saprodinium_dentatum	heterotrophs	2
L226N	0.5	0	2014.41098	2018	ASV3584	GGGAAACTCACCAGGTCCAGACATAGTAAGGATTGACAGATTGAGAGCTCTTTCTTGATTCTATGGGTGGTGGTGCATGGCCGTTCTTAGTTGGTGGAGTGATTTGTCTGGTTAATTCCGTTAACGAACGAGACCTTAACCTGCTAAATAGTTGCGTAAACTCTGGTTTACGACAACTTCTTAGAGGGACTATTGGCGATTAGTCAATGGAAGTTTGAGGCA	Eukaryota	Obazoa	Opisthokonta	Fungi	NA	NA	NA	NA	NA	heterotrophs	2
L226N	0.5	0	2014.41098	2018	ASV3627	GGGAAACTTACCAGGTCCAGACATAGTGAGGATTGACAGATTGAGAGCTCTTTCTTGATTCTATGGGTGGTGGTGCATGGCCGTTCTTAGTTGGTGGAGTGATTTGTCTGGTTAATTCCGTTAACGAACGAGACCCCCGCCTGCTAACTAGTCGTGCGAATGCTTAGCATTGGCGTCGGCTTCTTAGAGGGACTTTCGGTGACTAACCGAAGGAAGTTGGGGGCA	Eukaryota	TSAR	Stramenopiles	Gyrista	Chrysophyceae	Chrysophyceae_X	Chrysophyceae_XX	Chrysophyceae_XXX	Chrysophyceae_XXX_sp.	phototrophs	2
L226N	0.5	0	2014.41098	2018	ASV3672	GGGAAACTCACCAGGTCCAGACATAATAAGGATTGACAGATTGAGAGCTCTTTCTTGATTTTATGGGTGGTGGTGCATGGCCGTTCTTAGTTGGTGGAGTGATTTGTCTGGTTAATTCCGTTAACGAACGAGACCTTAACCTGCTAAATAGTTGGACTCACTTTGGTGGGTTTCAACTTCTTAGAGGGACTATAGACGACTAGTCTATGGAAGTTTGAGGCA	Eukaryota	Obazoa	Opisthokonta	Fungi	Chytridiomycota	Rhizophydiales	NA	NA	NA	saprotrophs/parasites	2
L226N	0.5	0	2014.41098	2018	ASV3769	GGGAAACTTACCAGGTCCAGACATAGTGAGGATTGACAGATTGAGAGCTCTTTCTTGATTCTATGGGTGGTGGTGCATGGCCGTTCTTAGTTGGTGGAGCGATTTGTCTGGTTAATTCCGATAACGAACGAGATCTTAGCCTGCTAAATAGCTGTCCGAAGGTTTCTTCGGTCCTAGCTTCTTAGAGGGACTTTGTGATTCAAGCACAAGGAAGTTTGAGGCA	Eukaryota	TSAR	NA	NA	NA	NA	NA	NA	NA	NA	2
L226N	0.5	0	2014.41098	2018	ASV3808	GGGAAACTTACCAGGTCCAGACACGGGAAGGATTGACAGATTGAGAGCTCTTTCTTGATTCTGTGGGTGGTGGTGCATGGCCGTTCTTAGTTGGTGGGTTGCCTTGTCAGGTTGATTCCGGTAACGAACGAGACCTCAGCCTGCTAAATAGTCACGCCTGCCTTTGGCAGGTGGCCGACTTCTTAGAGGGACTATTGTCGTTTAGGCAATGGAAGTATGAGGCA	Eukaryota	Archaeplastida	Chlorophyta	Chlorophyta	Chlorophyceae	Chlamydomonadales	Chlamydomonadales_X	Lobochlamys	NA	phototrophs	2
L226N	0.5	0	2014.41098	2018	ASV3892	GGAAAACTCACCAGGTCCGGACATGGTAAGGATTGACAGAATGAGAGCTCTTTCAAGATTCTATGGGTGGTGGTGCATGGCCGTTCTTAGTTGGTGGAGTGATTTGTCTGGTTAATTCCGTTAACGAACGAGACCTTAACCTGCTAAATAGCCGGGCGGCCTGCGGGCCGTGCCGGCTTCTTAGAGGGACTGACCGCGTTTAGCGGTCGGAAGTTTGAGGCA	Eukaryota	Obazoa	Opisthokonta	Fungi	Rozellomycota	Rozellomycota_X	Rozellomycota_XX	Rozella	Rozella_sp.	parasites	2
L226N	0.5	0	2014.41098	2018	ASV3986	GGAAAACTTACCAGGTCCAGACATAGTGAGGATTGACAGATTGAGAGCTCTTTCTTGATTCTATGGGTGGTGGTGCATGGCCGTTCTTAGTTGGTGGAGTGATTTGTCTGGTTAATTCCGTTAACGAACGAGACCGCTGCCTGCTAAATAGCTCGGTTAGTGATTTTCACTGGCTTGAGCTTCTTAGAGGGACGTGCATTTTTTTAGATGCAGGAAGATAGCGGCA	Eukaryota	TSAR	Stramenopiles	Gyrista	Bacillariophyceae	Cymbellales	Gomphonemataceae	Gomphonema	Gomphonema_sp.	phototrophs	2
L226N	0.5	0	2014.41098	2018	ASV4063	GGGAAACTTACCAGGTCCAGACATAGTTAGGATTGACAGATTGATAGCTCTTTCTTGATTCTATGGGTGGTGGTGCATGGCCGTTCTTAGTTGGTGGAGTGATTTGTCTGGTTAATTCCGTTAACGAACGAGACCTTAACCTGCTAAATAGTTGTGTGAATGCTTAGCATTCATTTCAGCTTCTTAGAGGGACTTTCGGTGACTAACCGAAGGAAGTTGGGGGCA	Eukaryota	TSAR	Stramenopiles	Gyrista	Chrysophyceae	NA	NA	NA	NA	phototrophs	2
L226N	0.5	0	2014.41098	2018	ASV4122	GGGAAACTTACCAGGTCCAGACATAGTGAGGATTGACAGATTGAGAGCTCTTTCTTGATTCTATGGGTGGTGGTGCATGGCCGTTCTTAGTTGGTGGAGTGATTTGTCTGGTTAATTCCGTTAACGAACGAGACCCCCGCCTGCTAAATAGTTGCGCGAATGCTTAGCATTGGTGTCATCTTCTTAGAGGGACTTTTGGTGACTAACCAAAGGAAGTTGGGGGCA	Eukaryota	TSAR	Stramenopiles	Gyrista	Chrysophyceae	Paraphysomonadales	Lepidochromonadaceae	Lepidochromonas	NA	heterotrophs	2
L226N	0.5	0	2014.41098	2018	ASV4291	GGGAAACTTACCAGGTCCAGACATAGTAAGGATTGACAGATTGAGAGCTCTTTCTTGATTCTATGGGTGGTGGTGCATGGCCGTTCTTAGTTGGTGGAGTGATTTGTCTGGCTAATCCCGTTAACGAACGAGACCTCAGCCTGCTAACTAGTCACGGTCTTTCTGAAAGGCTGGCGGACTTCTTAGAGGGACTATTGGCGATTAGCCAATGGAAGTTTGAGGCA	Eukaryota	Archaeplastida	Chlorophyta	Chlorophyta	Mamiellophyceae	Dolichomastigales	Dolichomastigaceae	Dolichomastigaceae-B	Dolichomastigaceae-B_sp.	phototrophs	2
L226N	0.5	0	2014.41098	2018	ASV4353	GGGAAACTTACCAGGTCCAGACATAGTGAGGATTGACAGATTGAGAGCTCTTTCTTGATTCTATGGGTGGTGGTGCATGGCCGTTCTTAGTTGGTGGAGTGATTTGTCTGGTTAATTCCGTTAACGAACGAGACCCCCGCCTGCTAAATAGTTGCGTCAACTTTGGTTGATGAACAACTTCTTAGAGGGACTATAGACGTTTAGTCTATGGAAGTTTGAGGCA	Eukaryota	Obazoa	Opisthokonta	Fungi	Chytridiomycota	NA	NA	NA	NA	saprotrophs/parasites	2
L226N	0.5	0	2014.41098	2018	ASV4355	GGGAAACTTACCAGGTCCAGACATAGTGAGGATTGACAGATTGAGAGCTCTTTCTTGATTCTATGGGTGGTGGTGCATGGCCGTTCTTAGTTGGTGGAGTGATTTGTCTGGTTAATTCCGTTAACGAACGAGACCCCCGCCTGCTAAATAGACGCGTCCAGTCTTACTGATCGTCGTCTTCTTAGAGGGACTGTTGCTGTTTAAGCAATGGAAGTTTGAGGCA	Eukaryota	TSAR	Stramenopiles	Gyrista	NA	NA	NA	NA	NA	NA	2
L226N	0.5	0	2014.41098	2018	ASV4453	GGGAAACTTACCAGGTCCGGACACAGTGAGGATTGACAGGTTGAAGACTTTTCTTGATTCTGTGGGTGGTGGTGCATGGCCGTTCTTAGTTGGTGGAGTGATTTGTCTGGTTTATTCCGTTAACGAACGAGACCTCGACCTGCTAACTAGTACGTTGTAGACTTCGCGTCTACTATTTGTACTTCTTAGAGGGACTATTGGTGTTCAACCAATGGAGGTTCGAGGCA	Eukaryota	TSAR	Rhizaria	Cercozoa	NA	NA	NA	NA	NA	NA	2
L226N	0.5	0	2014.41098	2018	ASV4558	TTGAAACTTACCAGGTCCAGACATAGTTAGGATTGACAGATTGCTGGCTCTTTCTTGATTCTATGGGTGGCGGTGCATGGCCGTTCTTAGTTGGTGGAGTGATTTGTATGGTTAATTCCGTTAACGAACGAGACCTTGACCTGCTAAATAGTTACATGTAACCTCGGTTACGTTGGCAGCTTCTTAAAGAGACATTGCGTGTCTAACGCAAGGAAGTTTGAGGCA	Eukaryota	TSAR	Alveolata	Dinoflagellata	Dinophyceae	NA	NA	NA	NA	NA	2
L226N	0.5	0	2014.41098	2018	ASV4720	GGAAAACTCACCAGGTCCAGACATGGGAAGGATTGACAGATTGAGAGCTCTTTCATGATTCTATGGGTGGTGGTGCATGGCCGTTCTTAGTTGGTGGAGTGATTTGTCTGGTTAATTCCGATAACGAACGAGACCTTATCCTGCTAAATAGACGGCGCTGTCTTGGCTTGTGTGGGTGCGTGCAGTCAAATGCGCGTGCCTGTGCGGCGTGTGACAGTGAAACTTTCCTCCGTCTTCTTAGAGGGACTATCTGTGACTAACAGATGGAAGCAAGGCA	Eukaryota	Obazoa	Opisthokonta	NA	NA	NA	NA	NA	NA	heterotrophs	2
L226N	0.5	0	2014.41098	2018	ASV0024	GGGAAACTTACCAGGTCCAGACATAGTTAGGATTGACAGATTGATAGCTCTTTCTTGATTCTATGGGTGGTGGTGCATGGCCGTTCTTAGTTGGTGGAGTGATTTGTCTGGTTAATTCCGTTAACGAACGAGACCTTAACCTGCTAAATAGTTCCATGTAACCTCGGTTACATGGGCAACTTCTTAGAGGGACTTTGCGTGTCTAACGCAAGGAAGTTTGAGGCA	Eukaryota	TSAR	Alveolata	Dinoflagellata	Dinophyceae	Suessiales	Borghiellaceae	Borghiella	Borghiella_tenuissima	phototrophs	1
L226N	0.5	0	2014.41098	2018	ASV0098	GGGAAACTTACCAGGTCCAGACATAGTAAGGATTGACAGATTGATAGCTCTTTCTTGATTCTATGGGTGGTGGTGCATGGCCGTTCTTAGTTGGTGGAGTGATTTGTCTGGTTAATTCCGTTAACGAACGAGACCTTAACCTGCTAAATAGTTACACGTAACCTCGGTTACGTGGGCAACTTCTTAGAGGGACTTTGCGTGTCTAACGCAAGGAAGTTTGAGGCA	Eukaryota	TSAR	Alveolata	Dinoflagellata	Dinophyceae	Peridiniales	NA	NA	NA	NA	1
L226N	0.5	0	2014.41098	2018	ASV0123	GGGAACCTCACCAGGCCCGGACATAGTCATGATTGACAGATTGAGAGTTCTTTCTCGATTCTATGGGTGGTGGTGCATGGCCGTTCTTAGTCGGTGAGGTGACTTGTCTGGTTAATTCCGATAACGGACGAGACCTCGACCTACTAACTAGCCAACGTTTACTCTTGTAAGCGTTTGGCTTCTTAGAGGGACTTTGTGAGACTATCACAAGGAAGTTCGAGCCT	Eukaryota	TSAR	Alveolata	Apicomplexa	Gregarinomorphea	Eugregarinorida	Gregarinidae	Leidyana1	Gregarina_blattarum	parasites	1
L226N	0.5	0	2014.41098	2018	ASV0141	GGAAAACTTACCAGGTCCAGACATAGTGAGGATTGACAGATTGATAGCTCTTTCTTGATTCTATGGGTGGTGGTGCATGGCCGTTCTTAGTTGGTGGAGTGATTTGTCTGGTTAATTCCGTTAACGAACGAGACCTTAGCCTACTAACTAGTCGAACCAATCTCCGATTGGCTGCGACTTCTTAGAGGGACTTTGTGGGCCAAACACAAGGAAGTTTGAGGCA	Eukaryota	TSAR	Alveolata	Ciliophora	Spirotrichea	Hypotrichia	Halteriidae	Halteria	Halteria_grandinella	heterotrophs	1
L226N	0.5	0	2014.41098	2018	ASV0175	GGGAAACTTACCAGGTCAAGACATAGGAAGGATTGACAGATTGATAGCTCTTTCTTGATTCTATGGGTGGTGGTGCATGGCCGTTCTTAGTTGGTGGAGTGATTTGTCTGGTTAATTCCGATAACGAACGAGATCTTAGCCTGCTAAATAGCTGTCAGATAATTAAGTCTGGCCCAGCTTCTTAGAGGGACTTTGTGGTTTAAACATGAGGAAGTTTGAGGCA	Eukaryota	TSAR	Alveolata	NA	NA	NA	NA	NA	NA	NA	1
L226N	0.5	0	2014.41098	2018	ASV0201	GGGAAACTCACCAGGTCCAGACATAGTAAGGATTGACAGATTGAGAGCTCTTTCTTGATTCTATGGGTGGTGGTGCATGGCCGTTCTTAGTTGGTGGAGTGATTTGTCTGGTTAATTCCGTTAACGAACGAGACCTTAACCTGCTAAATAGTTGCATTAACTTTGGTTGATGAACAACTTCTTAGAGGGACTATAGACGTTTAGTCTATGGAAGTTTGAGGCA	Eukaryota	Obazoa	Opisthokonta	Fungi	Chytridiomycota	Rhizophydiales	Rhizophydiales_X	Rhizophydiales_XX	Rhizophydiales_XX_sp.	saprotrophs/parasites	1
L226N	0.5	0	2014.41098	2018	ASV0242	GGGAAACTTACCAGGTCCAGACATAGTGAGGATTGACAGATTGATAGCTCTTTCTTGATTCTATGGGTGGTGGTGCATGGCCGTTCTTAGTTGGTGGAGTGATTTGTCTGGTTAATTCCGTTAACGAACGAGACCTTAGCCTGCTAAATAGTCGCTGCAATCATGATTGTCTGCGACTTCTTAGAGGGACTTTGTAAGCAAATACAAGGAAGTTTGAGGCA	Eukaryota	TSAR	Alveolata	Ciliophora	Spirotrichea	Choreotrichida	Strombidinopsidae	Strombidinopsis	Strombidinopsis_sinicum	heterotrophs	1
L226N	0.5	0	2014.41098	2018	ASV0247	GGGAAACTTACCAGGTCAAAACATGGATGGGATTGACAGATTGAAAGCTCTTTCTTGATTCTATGGGTGGTGGTGCATGGCCGTTCTTAGTTGGTGGAGTGATTTGTCTGGTTAATTCCGATAACGAACGAGACCTTAACCTGCTAACTAGTTCTGATCTGAATAAGGTTTGTAACTTCTTAGAGGGACTATGCGTGTAAACGCATGGAAGTTTGAGGCA	Eukaryota	TSAR	Alveolata	Ciliophora	Oligohymenophorea	Peniculia	Frontoniidae_1	NA	NA	heterotrophs	1
L226N	0.5	0	2014.41098	2018	ASV0257	GGAAAACTCACCAGGTCCGGACATAGTAAGGATTGACAGATTGAGAGCTCTTTCATGATTCTATGGGTGGTGGTGCATGGCCGTTCTTAGTTGGTGGAGTGATTTGTCTGGTTAATTCCGTTAACGAACGAGACCTTAACCTGCTAAATAGTATCGCGAACCTGCGTTCGTAGATGCTTCTTAGAGGGACTGACCACGTTTAGTGGTAGGAAGTTTGAGGCA	Eukaryota	Obazoa	Opisthokonta	Fungi	Rozellomycota	Rozellomycota_X	Rozellomycota_XX	Rozellomycota_XXX	Rozellomycota_XXX_sp.	parasites	1
L226N	0.5	0	2014.41098	2018	ASV0260	GGAAAACTTACCAGGTCCGGACATAGTGAGGATTGACAGATTGAAGATCTTTCTTGATTCTATGGGTGGTGGTGCATGGCCGTTCTTAGTTGGTGGAGTGATTTGTCTGGTTAATTCCGTTAACGAACGAGACCTCGACCTGCTAAATAGTTCGGCAAATTCTTCGGGATTTGTGCGTGGCTTCTTAGAGGGACTATCGGTGGGTAGCCGATGGAAGTTCGAGGCA	Eukaryota	TSAR	Rhizaria	Cercozoa	Filosa-Thecofilosea	Cryomonadida	Protaspa-lineage	Protaspa-lineage_X	Protaspa-lineage_X_sp.	NA	1
L226N	0.5	0	2014.41098	2018	ASV0317	GGAAAACTTACCAGGTCCAGAGATGTAGAGGATTGACAGATTGAAGCTCTTTCTTGATCACTTCGGTGGTGGTGCATGGCCGTTCTTAGTTGGTGGAGTGATTTGTCTGGTTAATTCCGTTAACGAACGAGACCTCAGCCTGCTTTTTAGTTTCGTGCACCTTGGTGCGACGCGACTTCTTAGAGGGACAATGGATATTGTAGTCCATGGAAGTTTGAGGCA	Eukaryota	TSAR	Rhizaria	Cercozoa	Endomyxa-Phytomyxea	Plasmodiophorida	Plasmodiophorida_X	Plasmodiophorida_XX	Plasmodiophorida_XX_sp.	parasites	1
L226N	0.5	0	2014.41098	2018	ASV0354	GGGAAACTTACCAGGTCAAGACATAAGTGGGATTGACAGATTGAGAGCTCTTTCTTGATTCTATGGGTGGTGGTGCATGGCCGTTCTTAGTTGGTGGAGTGATTTGTCTGGTTAATTCCGTTAACGAACGAGACCTTAACCTGCTAACTAGTCGCCTTGTGATGAACGGGGTTGACTTCTTAGAGGGACTATGCGTTCAAGCGCATGGAAGTTTGAGGCA	Eukaryota	TSAR	Alveolata	Ciliophora	CONThreeP	CONThreeP_X	Cryptocaryonidae	Cryptocaryon	Cryptocaryon_irritans	heterotrophs	1
L226N	0.5	0	2014.41098	2018	ASV0406	GGAAAACTCACCAGGTCCAGACATGGTAAGGATTGACAGATTGATAGCTCTTTCTTGATTCTATGGGTGGTGGTGCATGGCCGTTCTTAGTTGGTGGAGTGATTTGTCTGGTTTATTCTATGAACGAACGAGACCTTAATCTGCTAAATAGTAGCATAAAGCCTAGGCTTTATGATATACTTCTTAGAGGGACGTTGCGTGTCTAACGCAAGGTAGTATGAGGCA	Eukaryota	TSAR	Alveolata	Chrompodellids	Colpodellidea	Colpodellida	Colpodellida_CHR1	Colpodellida_CHR1_X	Colpodellida_CHR1_X_sp.	NA	1
L226N	0.5	0	2014.41098	2018	ASV0475	GGGAAACTCACCAGGTCCAGACATAGTAAGGATTGACAGATTGAGAGCTCTTTCTTGATTCTATGGGTGGTGGTGCATGGCCGTTCTTAGTTGGTGGAGTGATTTGTCTGGTTAATTCCGTTAACGAACGAGACCTTAACCTGCTAAATAGTTGCGCTCACTTTGGTGGGTGTTCAACTTCTTAGAGGGACTATGAATGTTTAATTCATGGAAGTTTGAGGCA	Eukaryota	Obazoa	Opisthokonta	Fungi	NA	NA	NA	NA	NA	heterotrophs	1
L226N	0.5	0	2014.41098	2018	ASV0541	GGAAAACTTACCAGGTCCAGACATAGTGAGGATTGACAGATTGAAGATCTTTCTTGATTCTATGGGTGGTGGTGCATGGCCGTTCTTAGTTGGTGGAGTGATTTGTCTGGTTAATTCCGTTAACGAACGAGACCTCAGCCTGCTAAATAGATGGGCGAACATTTTATGTTCGTATTCCATACTTCTTAGAGGGACATTCGGTTTCCAGCCGAAGGAAGTTTGAGGCA	Eukaryota	TSAR	Rhizaria	Cercozoa	NA	NA	NA	NA	NA	NA	1
L226N	0.5	0	2014.41098	2018	ASV0553	GGGAAACTTACCAGGTCCAGACATAGTGAGGATTGACAGATTGAGAGCTCTTTCTTGATTCTATGGGTGGTGGTGCATGGCCGTTCTTAGTTGGTGGAGTGATTTGTCTGGTTAATTCCGTTAACGAACGAGACCCCCGCCTGCTAAATAGTTATGTTAATGCTTAGCATTGACGTTAGCTTCTTAGAGGGACTTTTGGTGACTAACCAAAGGAAGTTGGGGGCA	Eukaryota	TSAR	Stramenopiles	Gyrista	Chrysophyceae	Ochromonadales	Ochromonadaceae	NA	NA	phototrophs	1
L226N	0.5	0	2014.41098	2018	ASV0590	GGAAAACTCACCAGGTCCGGACATGGTAAGGATTGACAGAATGAGAGCTCTTTCAAGATTCTATGGGTGGTGGTGCATGGCCGTTCTTAGTTGGTGGAGTGATTTGTCTGGTTAATTCCGATAACGAACGAGACCTCTACCTGTCATACTACAGCTGTCGATGTGAATCGGCTGGTGTTCTATGAGGGACTGACTGGGGTTACCAGTAGGAAGTTTGAGGCA	Eukaryota	Obazoa	Opisthokonta	Fungi	Rozellomycota	Rozellomycota_X	Rozellomycota_XX	Rozellomycota_XXX	Rozellomycota_XXX_sp.	parasites	1
L226N	0.5	0	2014.41098	2018	ASV0708	GGAAAACTCACCAGGTCCAGACATGGGAAGGATTGACAGATTGATAGCTCTTTCTTGATTCTATGGGTGGTGGTGCATGGCCGTTCTTAGTTGGTGGAGTGATTTGTCTGGTTAATTCCGTTAACGAACGAGACCTTAGCCTGCTAAATAGTTGTATGAAACCTTGGTTTCATCTCAGCTTCTTAGAGGGACTTCGTGTGTTTAACACGAGGAAGTTTGAGGCA	Eukaryota	TSAR	Alveolata	Apicomplexa	Coccidiomorphea	Eimeriida	Eimeriidae	Goussia1	NA	parasites	1
L226N	0.5	0	2014.41098	2018	ASV0715	GGGAAACTTACCAGGTCCAGACATAGTGAGGATTGACAGATTGAGAGCTCTTTCTTGATTCTATGGGTGGTGGTGCATGGCCGTTCTTAGTTGGTGGAGTGATTTGTCTGGTTAATTCCGTTAACGAACGAGACCCCCGCCTGCTAAATAGTTTACTGAACGCGAGTTCTGCGAAACTTCTTAGAGGGACTATCTGTGACTAACAGATGGAAGTTTGAGGCA	Eukaryota	TSAR	Stramenopiles	Gyrista	NA	NA	NA	NA	NA	NA	1
L226N	0.5	0	2014.41098	2018	ASV0730	GGAAAACTTACCAGGTCCAGACACGAGGATGATTAACAGATTGAGAGCTCTTTTTTGATTTTGTGGGTGGTGGTGCATGGCCGTTCTTAGTTGGTGGGTTGCCTTGTCAGGTTGATTCCGGTAACGAACGAGACCTCAGCCTGCTAAATAGTTACGTGTCCTTTCTGGATACGCCTAACTTCTTAGAGGGACTATTGCCGTTTAGGCAATGGAAGTGTGAGGCA	Eukaryota	Archaeplastida	Chlorophyta	Chlorophyta	Chlorophyceae	Chlamydomonadales	Chlamydomonadales_X	Chlamydomonas	Chlamydomonas_acidophila	phototrophs	1
L226N	0.5	0	2014.41098	2018	ASV0757	GGGAAACTTACCAGGTCCAGACATAGTAAGGATTGACAGATTGAGAGCTCTTTCTTGATTCTATGGGTGGTGGTGCATGGCCGTTCTTAGTTGGTGGAGTGATTTGTCTGGTTAATTCCGTTAACGAACGAGACGACCGCCTGCTAAATAGTTACGTTAACGCTTGCGTTGACGGGCAACTTCTTAGAGGGACTTTTGGTGACTAACCAAAGGAAGCTGGTCGCA	Eukaryota	TSAR	Stramenopiles	Gyrista	Pirsoniales	Pirsoniales_X	Pirsoniales_XX	Pirsonia	Pirsonia_sp.	parasites	1
L226N	0.5	0	2014.41098	2018	ASV0783	GGAAAACTTACCAGGTCCAGACATAGTGAGGATTGACAGATTGAGAGCTCTTTCTTGATTCTATGGGTGGTGGTGCATGGCCGTTCTTAGTTGGTGGAGTGATTTGTCTGGTTAATTCCGTTAACGAACGAGACCCCCGCCTGCTAAATAGTTGGACCAATGCTTAGCATTGATGCCATCTTCTTAGAGGGACTTTTGGTGACTAACCAAAGGAAGTTGGGGGCA	Eukaryota	TSAR	Stramenopiles	Gyrista	Chrysophyceae	Paraphysomonadales	NA	NA	NA	heterotrophs	1
L226N	0.5	0	2014.41098	2018	ASV0834	GGAAAACTCACCAGGTCCAGACATAGTAAGGATTGACAGATTGAGAGCTCTTTCTTGATTCTATGGGTGGTGGTGCATGGCCGTTCTTAGTTGGTGGAGTGATTTGTCTGGTTAATTCCGATAACGAACGAGACCTTAACCTGCTAAATAGTCACATCAAGTTTTACTTGATGATGACTTCTTAGAGGGACTATGGATGTTTAATCCATGGAAGTTTGAGGCA	Eukaryota	Obazoa	Opisthokonta	Fungi	Chytridiomycota	NA	NA	NA	NA	saprotrophs/parasites	1
L226N	0.5	0	2014.41098	2018	ASV0856	GGGAAACTTACCAGGTCCAGACATAATGAGGATTGACAGATTGAGAGCTCTTTCTTGATTCTATGGGTGGTGGTGCATGGCCGTTCTTAGTTGGTGGAGTGATTTGTCTGGTTAATTCCGTTAACGAACGAGACCCCCGCCTGCTAAATAGTTTTGAAAATTCATAGGATTTTCGTAAGCTTCTTAGAGGGACTTTTGGTGACTAACCAAAGGAAGTTGGGGGCA	Eukaryota	TSAR	Stramenopiles	Gyrista	Chrysophyceae	Hydrurales	Hydrurales_Clade-II	Hydrurales_Clade-II_X	Hydrurales_Clade-II_X_sp.	phototrophs	1
L226N	0.5	0	2014.41098	2018	ASV0869	GGGAAACTTACCAGGTCCAGACATAGTGAGGATTGACAGATTGAGAGCTCTTTCTTGATTCTATGGGTGGTGGTGCATGGCCGTTCTTAGTTGGTGGAGTGATTTGTCTGGTTAATTCCGATAACGAACGAGACCTCTACCTGTCATACTACAGCAGTTGATGTGAATCGGCTGGTGTTCTATGAGGGACTGACTGGGGTTACCAGTAGGAAGTTTGAGGCA	Eukaryota	Obazoa	Opisthokonta	Fungi	Rozellomycota	Rozellomycota_X	Rozellomycota_XX	Rozellomycota_XXX	Rozellomycota_XXX_sp.	parasites	1
L226N	0.5	0	2014.41098	2018	ASV0871	GGGAAACTTACCAGGTCCAGACATAGTAAGGATTGACAGATTGAGAGCTCTTTCTTGATTCTATGGGTGGTGGTGCATGGCCGTTCTTAGTTGGTGGAGTGATTTGTCTGGTTAATTCCGTTAACGAACGAGACCCCCGCCTGCTAAATAGCCCTGGGAATGCTTCGCATTGCCGGTTTTGGCTTCTTAGAGGGACTGTATGTGACTAACATACTGAAGTTGGGGGCA	Eukaryota	TSAR	Stramenopiles	Gyrista	Dictyochophyceae	Dictyochophyceae_X	Pedinellales	Pedinellales_X	Pedinellales_X_sp.	phototrophs	1
L226N	0.5	0	2014.41098	2018	ASV0878	GGGAAACTTACCAGGTCCAGACATAGTTAGGATTGACAGATTGATAGCTCTTTCTTGATTCTATGGGTGGTGGTGCATGGCTGTTCTTAGTTGGTGGAGTGATTTGTCTGGTTAATTCCGTTAACGAACGAGACCTTAACCTGCTAAATAGTTACATGTAACCTCGGTTACATGGGCAACTTCTTAGAGGGACTTTGCGTGTCTAACGCAAGGAAGTTTGAGGCA	Eukaryota	TSAR	Alveolata	Dinoflagellata	Dinophyceae	Suessiales	Borghiellaceae	Borghiella	Borghiella_tenuissima	phototrophs	1
L226N	0.5	0	2014.41098	2018	ASV0887	GGGAAACTCACCAGGTCCAGACATAGTAAGGATTGACAGATTGAGAGCTCTTTCTTGATTCTATGGGTGGTGGTGCATGGCCGTTCTTAGTTGGTGGAGTGATTTGTCTGGTTAATTCCGTTAACGAACGAGACCTTAACCTGCTAAATAGTTTGGCCAACGTTTGTTGGTCATCAACTTCTTAGAGGGACTATTGACTATTAGTCAATGGAAGTTTGAGGCA	Eukaryota	Obazoa	Opisthokonta	Fungi	Mucoromycota	Mortierellaceae	Mortierellaceae_X	Mortierella	NA	saprotrophs/symbiotrophs	1
L226N	0.5	0	2014.41098	2018	ASV0889	GGAAAACTCACCAGGTCCAGACATAGTAAGGATTGACAGATTGAGAGCTCTTTCTTGATTCTATGGGTGGTGGTGCATGGCCGTTCTTAGTTGGTGGAGTGATTTGTCTGGTTAATTCCGTTAACGAACGAGACCTTAACCTGCTAAATAGTAGCACAAAGTCTTTACTTTGTGATGACTTCTTAGAGGGACTAGTGATGATTAATCATTGGAAGTTTGAGGCA	Eukaryota	NA	NA	NA	NA	NA	NA	NA	NA	NA	1
L226N	0.5	0	2014.41098	2018	ASV0948	GGGAAACTTACCAGATCCAGACATAGTAAGGATTGACAGATTGATAGCTCTTTCTTGATTCTATGGGTGGTGGTGCATGGCCGTTCTTAGTTGGTGGAGTGATTTGTCTGGTTAATTCCGTTAACGAACGAGACCTTAACCTGCTAAATAGTTACACTTAACCTCGGTTAAGTGGGCAACTTCTTAGAGGGACTTTGTGTGTCTAACGCAAGGAAGTTTGAGGCA	Eukaryota	TSAR	Alveolata	Dinoflagellata	Dinophyceae	Peridiniales	Thoracosphaeraceae	Apocalathium	Apocalathium_aciculiferum	phototrophs	1
L226N	0.5	0	2014.41098	2018	ASV0950	GGGAAACTTACCAGGTCCAGACATAGTGAGGATTGACAGATTGAGAGCTCTTTCTTGATTCTATGGGTGGTGGTGCATGGCCGTTCTTAGTTGGTGGAGTGATTTGTCTGGTTAATTCCGTTAACGAACGAGACCCCCGCCTGCTAAATAGTTGTACCAATGCCTAGCATTGGTGTCAGCTTCTTAGAGGGACTTTCGGTGACTAACCGAAGGAAGTTGGGGGCA	Eukaryota	TSAR	Stramenopiles	Gyrista	Chrysophyceae	NA	NA	NA	NA	phototrophs	1
L226N	0.5	0	2014.41098	2018	ASV0951	GGGAAACTTACCAGGTCCAGACATAGTGAGGATTGACAGATTGATAGCTCTTTCTTGATTCTATGGGTGGTGGTGCATGGCCGTTCTTAGTTGGTGGAGTGATTTGTCTGGTTAATTCCGTTAACGAACGAGACCCCCGCCTGCTAAATAGTTGTGCCAATGCTTTGCATTGGTTTCAGCTTCTTAGAGGGACTTTCGGTGACTAACCGAAGGAAGTTGGGGGCA	Eukaryota	TSAR	Stramenopiles	Gyrista	Chrysophyceae	Chromulinales	Chrysosphaerellaceae	Chrysosphaerella	NA	phototrophs	1
L226N	0.5	0	2014.41098	2018	ASV1007	GGGAAACTTACCAGGTCCAGACATAGTTAGGATTGACAGATTGATAGCTCTTTCTTGATTCTATGGGTGGTGGTGCATGGCCGTTCTTAGTTGGTGGAGTGATTTGTCTGGTTAATTCCGTTAACGAACGAGACCTTAACCTGCTAAATAGTCACATGTGACCTCGGTTACATGGGCAACTTCTTAGAGGGACTTTGTGTGTCTAACGCAAGGAAGTTTGAGGCA	Eukaryota	TSAR	Alveolata	Dinoflagellata	Dinophyceae	Suessiales	NA	NA	NA	NA	1
L226N	0.5	0	2014.41098	2018	ASV1020	GGGAAACTTACCAGGTCCAGACATAGTAAGGATTGACAGATTGAGAGCTCTTTCTTGATTCTATGGGTGGTGGTGCATGGCCGTTCTTAGTTGGTGGAGTGATTTGTCTGGTTAATTCCGATAACGAACGAGACCTCCGCCTGCTAAATAGCACGCCCTGGCTTTGCCAGGCGCGCCGCTTCTTAGAGGGACAATGTGTGTTTAGCACATGGAAGTTGGAGGCA	Eukaryota	TSAR	Stramenopiles	Bigyra	Bicoecea	Pseudodendromonadales	Pseudodendromonadales_X	Pseudodendromonadales_XX	Pseudodendromonadales_XX_sp.	heterotrophs	1
L226N	0.5	0	2014.41098	2018	ASV1042	GGAAAACTTACCAGGTCCAGACATAGCGAGGATTGACAGATTGAAAGACCTTTCTTGATTCTATGGGTGGTGGTGCATGGCCGTTCTTAGTTGGTGGAGTGATTTGTCTGGTTAATTCCGATAACGAACGAGACCTTAACCTACTAACTAGTCACACGAACGCTTAGTTCGTGGCGGACTTCTTAGAGGGACAACGTGTGTTGAGCACGAGGAAGTTTGAGGCA	Eukaryota	Obazoa	Opisthokonta	NA	NA	NA	NA	NA	NA	heterotrophs	1
L226N	0.5	0	2014.41098	2018	ASV1047	GGAAAACTCACCAGGTCCGGACATGGTAAGGATTGACAGAATGAGAGCTCTTTCAAGATTCTATGGGTGGTGGTGCATGGCCGTTCTTAGTTGGTGGAGTGATTTGTCTGGTTAATTCCGTTAACGAACGAGACCCCCGCCTGCTAAATAGTTGGGCGAATGCTTAGCATTGGCTACAGCTTCTTAGAGGGACTTTCGGTGACTAACCGAAGGAAGTTGGGGGCA	Eukaryota	TSAR	Stramenopiles	Gyrista	Chrysophyceae	NA	NA	NA	NA	phototrophs	1
L226N	0.5	0	2014.41098	2018	ASV1067	GGAAAACTCACCAGGTCCAGACATAGTTAGGATTGACAGATTGATAGCTCTTTCTTGATTCTATGGGTGGTGGTGCATGGCCGTTCTTAGTTGGTGGAGTGATTTGTCTGGTTAATTCCGTTAACGAACGAGACCTTAACCTGCTAAATAGTTGCATTAACTTTGGTTGATGAACAACTTCTTAGAGGGACTATAGACGTTTAGTCTATGGAAGTTTGAGGCA	Eukaryota	Obazoa	Opisthokonta	Fungi	Chytridiomycota	Rhizophydiales	Rhizophydiales_X	Rhizophydiales_XX	Rhizophydiales_XX_sp.	saprotrophs/parasites	1
L226N	0.5	0	2014.41098	2018	ASV1079	GGAAAACTCACCAGGTCCAGACATGGGAAGGATTGACAGATTGATAGCTCTTTCTTGATTCTATGGGTGGTGGTGCATGGCCGTTCTTAGTTGGTGGATTGATTTGTCTGGTTAATTCCGATAACGAACGAGACCTTAACCTGCTAAATAGTAACTGGTAAATTTTATCAGTTTACTTCTTAGAGGGACTTCGTGATTCAAACACGAGGAAGTTTGAGGCA	Eukaryota	TSAR	Alveolata	NA	NA	NA	NA	NA	NA	NA	1
L226N	0.5	0	2014.41098	2018	ASV1312	GGAAAACTTACCAGGTCCAGACATAGTGAGGATTGACAGATTGATAGCTCTTTCTTGATTCTATGGGTGGTGGTGCATGGCCGTTCTTAGTTGGTGGAGTGATTTCTCTGGTTAATTCCGTTAACGAACGAGACCTTAGCCTACTAACTAGTCGGGTGAATCTCGCATTCTCCGCGACTTCTTAGAGGGACTTTGTGGGCCAAACACAAGGAAGTTTGAGGCA	Eukaryota	TSAR	Alveolata	Ciliophora	Spirotrichea	Hypotrichia	Oxytrichidae	NA	NA	heterotrophs	1
L226N	0.5	0	2014.41098	2018	ASV1326	GGGAAACTTACCAGGTCCAGACATAGTGAGGATTGACAGATTGAGAGCTCTTTCTTGATTCTATGGGTGGTGGTGCATGGCCGTTCTTAGTTGGTGGAGTGATTTGTCTGGTTAATTCCGATAACGAACGAGACCTTAACCTGCTAAATAGTACTTGGAATGTTTTTGCATTGCAAGCGACTTCTTAGAGGGACTATCGATGTTTAATCGATGGAAGTTTGAGGCA	Eukaryota	Obazoa	Opisthokonta	NA	NA	NA	NA	NA	NA	heterotrophs	1
L226N	0.5	0	2014.41098	2018	ASV1355	GGGAAACTTACCAGGTCCAGACATAGTGAGGATTGACAGATTGAGAGCTCTTTCTTGATTCTATGGGTGGTGGTGCATGGCCGTTCTTAGTTGGTGGAGTGATTTGTCTGGTTAATTCCGTTAACGAACGAGACCTTAACCTGCTAAATAGATGCGTGAACGCGAGTTCATGGTGTCTTCTTAGAGGGACAAACCACGTTTAGTGGTTGGAAGTTTGAGGCA	Eukaryota	NA	NA	NA	NA	NA	NA	NA	NA	NA	1
L226N	0.5	0	2014.41098	2018	ASV1390	GGGAAACTTACCAGGTCCAGACATAGCGAGGATTGACAGATTGAGAGTTCTTTCTTGATTCTATGGGTGGTGGTGCATGGCCGTTCTTAGTTGGTGGAGTGATTTGTCTGGTTAATTCCGTTAACGAACGAGACCCCCGCCTGCTAAATAGATGAATCAATGCTTAGCATTGATATCAGACTTCTTAGAGGGACTTTCGGTGACTAACCGAAGGAAGTTGGGGGCA	Eukaryota	TSAR	Stramenopiles	Gyrista	Chrysophyceae	NA	NA	NA	NA	phototrophs	1
L226N	0.5	0	2014.41098	2018	ASV1479	GGGAACCTTACCAGGCTCGTACATAGTCATGATTGACAGATTGAGAGTTCTTTCTCGATTCTATGGGTGGTGGTGCATGGCCGTTCTTAGTCGGTGAGGTGACTTGTCAGGTTAATTCCGATAACGGACGAGACCTCGGCCTGATAATTAGTTGCGACCCACTACAGTGAGAGCGCAACTTCTTAAAGGGACTTTGTGACCAATCACAAGGAAGTTCGAGCCT	Eukaryota	TSAR	Alveolata	Apicomplexa	Gregarinomorphea	Eugregarinorida	Gregarinidae	Leidyana1	NA	parasites	1
L226N	0.5	0	2014.41098	2018	ASV1543	GGGAAACTTACCAGGTCCAGACATAGTTAGGATTGACAGATTGATAGCTCTTTCTTGATTCTATGGGTGGTGGTGCATGGCCGTTCTTAGTTGGTGGAGTGATTTGTCTGGTTAATTCCGTTAACGAACGAGACCTTAACCTGCTAAATAGTTGCATTAACTCTGGTTGATGATCAACTTCTTAGAGGGACTATAGACGTTTAGTCTATGGAAGTTTGAGGCA	Eukaryota	Obazoa	Opisthokonta	Fungi	Chytridiomycota	Rhizophydiales	NA	NA	NA	saprotrophs/parasites	1
L226N	0.5	0	2014.41098	2018	ASV1554	GGGAAACTTACCAGGTCCAGACATAGTGAGGATTGACAGATTGAGAGCTCTTTCTTGATTCTATGGGTGGTGGTGCATGGCCGTTCTTAGTTGGTGGAGTGATTTGTCTGCTTAATTGCGATAACGAACGAGACCTTAACCTGCTAAATAGCCAGGCTAGCTTTGGCTGGTCGCCGGCTTCTTAGAGGGACTATCGGCTCAAGCCGATGGAAGTTTGAGGCA	Eukaryota	Obazoa	Opisthokonta	Fungi	Ascomycota	Pezizomycotina	Leotiomycetes	NA	NA	heterotrophs	1
L226N	0.5	0	2014.41098	2018	ASV1561	GGGAAACTTACCAGGTCCAGACATAGTGAGGATTGACAGATTGAGAGCTCTTTCTTGATTCTATGGGTGGTGGTGCATGGCCGTTCTTAGTTGGTGGAGTGATTTGTCTGGTTAATTCCGTTAACGAACGAGACCCCCGCCTGCTAAATAGTCACGCGTCCTTTTTGGACGCGCCTGACTTCTTAGAGGGACTATTGTCGTTTAGGCAATGGAAGTGTGAGGCA	Eukaryota	Archaeplastida	Chlorophyta	Chlorophyta	Chlorophyceae	Chlamydomonadales	Chlamydomonadales_X	Chlamydomonas	NA	phototrophs	1
L226N	0.5	0	2014.41098	2018	ASV1562	GGGAAACTTACCAGGTCCAGACATAGTGAGGATTGACAGATTGAGAGCTCTTTCTTGATTCTATGGGTGGTGGTGCATGGCCGTTCTTAGTTGGTGGAGTGATTTGTCTGGTTAATTCCGATAACGGACGAGACCTCGACCTGATAATTAGTTGCGTTACAATCATGTGTGGCGTTAACTTCTTAAAGGGACTTTGTGACCAATCACAAGGAAGTTCGAGCCT	Eukaryota	TSAR	NA	NA	NA	NA	NA	NA	NA	NA	1
L226N	0.5	0	2014.41098	2018	ASV1599	GGGAAACTTACCAGGTCCAGACATAGTGAGGATTGACAGATTGAGAGCTCTTTCTTGATTCTATGGGTGGTGGTGCATGGCCGTTCTTAGTTGGTGGAGTGATTTGTCTGGTTTATTCTATGAACGAACGAGACCTTAATCTGCTAAATAGTAGCATAAAGCCTAGGCTTTATGATATACTTCTTAGAGGGACGTTGCGTGTCTAACGCAAGGTAGTATGAGGCA	Eukaryota	TSAR	Alveolata	Chrompodellids	Colpodellidea	Colpodellida	Colpodellida_CHR1	Colpodellida_CHR1_X	Colpodellida_CHR1_X_sp.	NA	1
L226N	0.5	0	2014.41098	2018	ASV1627	GGGAAACTTACCAGGTCCAGACATAGTGAGGATTGACAGATTGAGAGCTCTTTCTTGATTCTATGGGTGGTGGTGCATGGCCGTTCTTAGTTGGTGGAGTGATTTGTCTGGTTAATTCCGTTAACGAACGAGACCCCCGCCTGCTAAATAGTCGGATGAATGCTTAGCATTGATTTCGTACTTCTTAGAGGGACTTTCGGTGACTAACCGAAGGAAGTTGGGGGCA	Eukaryota	TSAR	Stramenopiles	Gyrista	Chrysophyceae	NA	NA	NA	NA	phototrophs	1
L226N	0.5	0	2014.41098	2018	ASV1641	GGGAAACTTACCAGGTCCAGACATAGTTAGGATTGACAGATTGATAGCTCTTTCTTGATTCTATGGGTGGTGGTGCATGGCCGTTCTTAGTTGGTGGAGTGATTTGTCTGGTTAATTCCGTTAACGAACGAGACCTTAACCTGCTAAATAGTCACGCGTCCTTTCTGGACGCGCCTGACTTCTTAGAGGGACTATTGTCGTTTAGGCAATGGAAGTGTGAGGCA	Eukaryota	Archaeplastida	Chlorophyta	Chlorophyta	Chlorophyceae	Chlamydomonadales	Chlamydomonadales_X	NA	NA	phototrophs	1
L226N	0.5	0	2014.41098	2018	ASV1648	GGAAAACTTACCAGGTCCAGACATAGTGAGGATTGACAGATTGAGAGCTCTTTCTTGATTCTATGGGTGGTGGTGCATGGCCGTTCTTAGTTGGTGGGTTGCCTTGTCAGGTTGATTCCGGTAACGAACGAGACCTCAGCCTGCTAAATAGTGACTTTCGCCTTTTGGCGGATGCGCACTTCTTAGAGGGACTATTAACGTTTAGTTAATGGAAGTATGAGGCA	Eukaryota	Archaeplastida	Chlorophyta	Chlorophyta	Chlorophyceae	Sphaeropleales	Sphaeropleales_X	NA	NA	phototrophs	1
L226N	0.5	0	2014.41098	2018	ASV1651	GGGAAACTTACCAGGTCCAGACATAGTGAGGATTGACAGATTGAGAGCTCTTTCTTGATTCTATGGGTGGTGGTGCATGGCCGTTCTTAGTTGGTGGAGTGATTTGTCTGGTTAATTCCGTTAACGAACGAGACCTCTACCTGCTAAATAGCTCGCAGATGTCTTCTGGCATCTGTGTTAGACTTCTTAGAGGGACTATCGGTGTGTAGCCGATGGAAGTTGGAGGCA	Eukaryota	TSAR	Rhizaria	Cercozoa	Filosa-Imbricatea	Thaumatomonadida	Peregriniidae	Peregrinia	Peregrinia_sp.	heterotrophs	1
L226N	0.5	0	2014.41098	2018	ASV1719	GGGAAACTTACCAGGTCCAGACACGGGGATGATAAACAGATTGAGAGCTCTTTTTTGATTCTATGGGTGGTGGTGCATGGCCGTTCTTAGTTGGTGGAGTGATTTGTCTGGTTAATTCCGTTAACGAACGAGACCTTAACCTGCTAAATAGTTACATGTAACCTCGGTTACATGGGCAACTTCTTAGAGGGACTTTGCGTGTCTAACGCAAGGAAGTTTGAGGCA	Eukaryota	TSAR	Alveolata	Dinoflagellata	Dinophyceae	NA	NA	NA	NA	NA	1
L226N	0.5	0	2014.41098	2018	ASV1734	GGAAAACTCACCAGGTCCGGACATAGTTAGGATTGACAGATTGACAGCTCTTTCTTGATTCTATGGGTGGTGGTGCATGGCCGTTCTTAGTTGGTGGAGCGATTTGTCTGGTTAATTCCGATAACGAACGAGATCTTAGCCTGCTAAATAGCTGTCCGAAGGTTTCTTCGGTCCTAGCTTCTTAGAGGGACTTTGTGATTCAAGCACAAGGAAGTTTGAGGCA	Eukaryota	TSAR	NA	NA	NA	NA	NA	NA	NA	NA	1
L226N	0.5	0	2014.41098	2018	ASV1764	GGGAAACTTACCAGGTCCAGACATAGTGAGGATTGACAGATTGAGAGCTCTTTCTTGATTCTATGGGTGGTGGTGCATGGCCGTTCTTAGTTGGTGGAGTGATTTGTCTGGTTAATTCCGTTAACGAACGAGACTTTAACCTGCTAAATAGACACTAAAGCTTCGGCTTTAGCTGCGCTTCTTAGAGGGACTTTGCGTGTCTAACGCAAGGAAGTTTAAGGCA	Eukaryota	TSAR	Alveolata	Apicomplexa	Gregarinomorphea	Neogregarinorida	Actinocephalidae	Paraschneideria	Paraschneideria_metamorphosa	parasites	1
L226N	0.5	0	2014.41098	2018	ASV1771	GGAAAACTCACCAGGTCCGGACATAGTAAGGATTGACAGATTGAGAGCTCTTTCATGATTCTATGGGTGGTGGTGCATGGCCGTTCTTAGTTGGTGGAGTGATTTGTCTGGTTAATTCCGTTAACGAACGAGACCTTAACCTGCTAAATAGGCGGGCGAGCCACGGCTTGCCGCGTCTTCTTAGAGGGACTTGCCACGACTAGTGGCAGGAAGTTTGAGGCA	Eukaryota	Obazoa	Opisthokonta	NA	NA	NA	NA	NA	NA	heterotrophs	1
L226N	0.5	0	2014.41098	2018	ASV1774	GGGAAACTTACCAGGTCCAGACATAGTTAGGATTGACAGATTGATAGCTCTTTCTTGATTCTATGGGTGGTGGTGCATGGCCGTTCTTAGTTGGTGGAGTGATTTGTCTGGTTAATTCCGTTAACGAACGAGACCCCCGCCTGCTAAATAGTCGGGCGAATGCTTAGCATTGGCTACGTCTTCTTAGAGGGACTTTCGGTGACTAACCGAAGGAAGTTGGGGGCA	Eukaryota	TSAR	Stramenopiles	Gyrista	Chrysophyceae	NA	NA	NA	NA	phototrophs	1
L226N	0.5	0	2014.41098	2018	ASV1775	GGAAAACTCACCAGGTCCAGACATGGGAAGGATTGACAGATTGAAAGCTCTTTCTTGATTCTATGGGTGGTGGTGCATGGCCGTTCTTAGTTGGTGGAGTGATTTGTCTGGTTAATTCCGTTAACGAACGAGACCTCGACCTGCTAAATAGTTCGACAAAGGATTCTTCCTTTGGACGTGACTTCTTAGAGGGACTATCGGTGTGTAGCCGACGGAAGTTCGAGGCA	Eukaryota	TSAR	Rhizaria	Cercozoa	Filosa-Sarcomonadea	Glissomonadida	Sandonidae	NA	NA	heterotrophs	1
L226N	0.5	0	2014.41098	2018	ASV1930	GGAAAACTCACCAGGTCCGGACATGGTAAGGATTGACAGAATGAGAGCTCTTTCAAGATTCTATGGGTGGTGGTGCATGGCCGTTCTTAGTTGGTGGAGTGATTTGTCTGGTTAATTCCGTTAACGAACGAGACCCCCGCCTGCTAAATAGTTGTGCGAATGCTTAGCATTGGCGTCAGCTTCTTAGAGGGACTTTCGGTGACTAACCGAAGGAAGTTGGGGGCA	Eukaryota	TSAR	Stramenopiles	Gyrista	Chrysophyceae	NA	NA	NA	NA	phototrophs	1
L226N	0.5	0	2014.41098	2018	ASV1943	GGGAAACTTACCAGGTCCAGACATAGTGAGGATTGACAGATTGAGAGCTCTTTCTTGATTCTATGGGTGGTGGTGCATGGCCGTTCTTAGTTGGTGGAGTGATTTGTCTGGTTAATTCCGTTAACGAACGAGACCTCAGCCTGCTTTTGTAGTTTCGTGCACCTTGGTGCGACGCGACTTCTTAGAGGGACAATGGATATTGTAGTCCATGGAAGTTTGAGGCA	Eukaryota	TSAR	Rhizaria	Cercozoa	Endomyxa-Phytomyxea	Plasmodiophorida	Plasmodiophorida_X	Plasmodiophorida_XX	Plasmodiophorida_XX_sp.	parasites	1
L226N	0.5	0	2014.41098	2018	ASV1953	GGGAAACTTACCAGGTCCAGACATAGTGAGGATTGACAGATTGAGAGCTCTTTCTTGATTCTATGGGTGGTGGTGCATGGCCGTTCTTAGTTGGTGGAGTGATTTGTCTGGTTAATTCCGTTAACGAACGAGACCCCTGCCTGCTAAATAGTCCAGTGAGTGAATTTCACTGACCAGGACTTCTTAGAGGGACGTGCATTCTATTAGATGCAGGAAGATAGGGGCA	Eukaryota	TSAR	Stramenopiles	Gyrista	Bacillariophyceae	NA	NA	NA	NA	phototrophs	1
L226N	0.5	0	2014.41098	2018	ASV1956	GGAAAACTCACCAGGTCCGGACATGGTAAGGATTGACAGAATGAGAGCTCTTTCAAGATTCTATGGGTGGTGGTGCATGGCCGTTCTTAGTTGGTGGAGTGATTTGTCTGGTTAATTCCGATAACGAACGAGACCTAAACCTGCTAAATAGGGGCGGGCACGCGAGTGCTTCGCACCTTCTTAGAGGGACTGAATACGTTTAGTATTCGGAAGTTTTAGGCA	Eukaryota	Obazoa	Opisthokonta	Fungi	Rozellomycota	Rozellomycota_X	Rozellomycota_XX	Rozellomycota_XXX	Rozellomycota_XXX_sp.	parasites	1
L226N	0.5	0	2014.41098	2018	ASV1985	GGGAAACTTACCAGGTCCAGACATAGTGAGGATTGACAGATTGAGAGCTCTTTCTTGATTCTATGGGTGGTGGTGCATGGCCGTTCTTAGTTGGTGGAGTGATTTGTCTGCTTAATTGCGATAACGAACGAGACCTTAACCTGCTAAATAGCCCGTATTGCTTTGGCAGTACGCTGGCTTCTTAGAGGGACTATCGGCTCAAGCCGATGGAAGTTTGAGGCA	Eukaryota	Obazoa	Opisthokonta	Fungi	Ascomycota	Pezizomycotina	Sordariomycetes	NA	NA	heterotrophs	1
L226N	0.5	0	2014.41098	2018	ASV2041	GGAAAACTCACCAGGTCCGGACATAGGAAGGATTGACAGATTGAGAGCTCTTTCTTGATTCTATGGGTGGTGGTGCATGGCCGTTCTTAGTTGGTGGAGTGATTTGTCTGGTTAATTCCGTTAACGAACGAGACCTTATCCTGCTAAATAGTCACGCGATTTCCGAATGGCGGGCGACTTCTTAGAGGGACTATTGGTGTTTAACCAACGGAAGTTTGAGGCA	Eukaryota	Obazoa	Opisthokonta	Ichthyosporea	Ichthyophonida	Ichthyophonidae	Amoebidianae	Paramoebidium	NA	heterotrophs	1
L226N	0.5	0	2014.41098	2018	ASV2048	GGAAAACTCACCAGGTCCAGACATGGGAAGGATTGACAGATTGAAAGCTCTTTCTTGATTCTATGGGTGGTGGTGCATGGCCGTTCTTAGTTGGTGGAGTGATTTGTCTGGTTAATTCCGTTAACGAACGAGACCTCAGCCTGCTAAATAACAGGGCGAATGATTCGTCATTGGCTACTGTTTCTTAGAGGGACATGGAGTATCAAACTCCAGGAAGATTGAGGCA	Eukaryota	TSAR	Stramenopiles	Gyrista	Coscinodiscophyceae	Rhizosoleniales	Rhizosoleniaceae	Urosolenia	Urosolenia_eriensis	phototrophs	1
L226N	0.5	0	2014.41098	2018	ASV2104	GGAAATCTCACCCGGCCCGGACACTGTAAGGATTGACAGATTGAGAGCTCTTTCTTGATTCGGTGGGTGGTGGTGCATGGCCGTTCTTAGTTGGTGGAGCGATTTGTCTGGTTAATTCCGTTAACGAACGAGACCCCCGCCTGCTAAATAGTTGGGCGAATGCTTAGCATTGGCTACAGCTTCTTAGAGGGACTTTCGGTGACTAACCGAAGGAAGTTGGGGGCA	Eukaryota	TSAR	Stramenopiles	Gyrista	Chrysophyceae	NA	NA	NA	NA	phototrophs	1
L226N	0.5	0	2014.41098	2018	ASV2140	GGAAAACTCACCAGGTCCGGACATGGGAAGGATTGACAGATTGAGAGCTCTTTCTTGATTCTATGGGTGGTGGTGCATGGCCGTTCTTAGTTGGTGGAGTGATTTGTCTGGTTAATTCCGTTAACGAACGAGACCTTAACCTGCTAAATAGTTACATGTAACCTCGGTTACATGGGCAACTTCTTAGAGGGACTTTGCGTGTCTAACGCAAGGAAGTTTGAGGCA	Eukaryota	TSAR	Alveolata	Dinoflagellata	Dinophyceae	NA	NA	NA	NA	NA	1
L226N	0.5	0	2014.41098	2018	ASV2220	GGGAAACTTACCAGGTCAAAACATGGTTGGGATTGACAGATTGAGAGCTCTTTCTTGATTCTATGGGTGGTGGTGCATGGCCGTTCTTAGTTGGTGGAGTGATTTGTCTGGTTAATTCCGTTAACGAACGAGACCTTAACCTGCTAAATAGTTACACGTAACCTCGGTTACGTGGGCAACTTCTTAGAGGGACTTTGCGTGTCTAACGCAAGGAAGTTTGAGGCA	Eukaryota	TSAR	Alveolata	Dinoflagellata	Dinophyceae	Peridiniales	NA	NA	NA	NA	1
L226N	0.5	0	2014.41098	2018	ASV2224	GGGAAACTTACCAGGTCCAGACATAGTGAGGATTGACAGATTGAGAGCTCTTTCTTGATTCTATGGGTGGTGGTGCATGGCCGTTCTTAGTTGGTGGAGTGATTTGTCTGGTTAATTCCGTTAACGAACGAGACCTTAACCTGCTAAATAGGTGGCGTAGCGCGAGCTGCGTACACGTTCTTAGAGGGACAAACCACGGTTAGTGGTTGGAAGTTTGAGGCA	Eukaryota	NA	NA	NA	NA	NA	NA	NA	NA	NA	1
L226N	0.5	0	2014.41098	2018	ASV2303	GGAAAACTCACCAGGTCCAGACATGGTAAGGATTGACAGATTGAGAGCTCTTTCTTGATTCTATGGGTGGTGGTGCATGGCCGTTCTTAGTTGGTGGGTTGCCTTGTCAGGTTGATTCCGGTAACGAACGAGACCTCAGCCTGCTAAATAGTCACGTGTCCTTTCTGGACACGCCTGACTTCTTAGAGGGACTATTGTCGTTTAGGCAATGGAAGTGTGAGGCA	Eukaryota	Archaeplastida	Chlorophyta	Chlorophyta	Chlorophyceae	Chlamydomonadales	Chlamydomonadales_X	Chlamydomonas	NA	phototrophs	1
L226N	0.5	0	2014.41098	2018	ASV2310	GGGAAACTTACCAGGTCCAGACATAGTGAGGATTGACAGATTGAGAGCTCTTTCTTGATTCTATGGGTGGTGGTGCATGGCCGTTCTTAGTTGGTGGAGTGATTTGTCTGGTTAATTCCGTTAACGAACGAGACCTTAACCTGCTAAATAGTTACACGTAACCTCGGTTATGTGGGCAACTTCTTAGAGGGACTTTGTGTGTCTAACGCAAGGAAGTTTGAGGCA	Eukaryota	TSAR	Alveolata	Dinoflagellata	Dinophyceae	NA	NA	NA	NA	NA	1
L226N	0.5	0	2014.41098	2018	ASV2311	GGGAAACTTACCAGGTCCAGACATAGTAAGGATTGACAGATTGATAGCTCTTTCTTGATTCTATGGGTGGTGGTGCATGGCCGTTCTTAGTTGGTGGGTTGCCTTGTCAGGTTGATTCCGGTAACGAACGAGACCTCAGCCTGCTAAATAGTCACGCGTCCTTTCTGGACGCGCCTGACTTCTTAGAGGGACTATTGTCGTTTAGGCAATGGAAGTGTGAGGCA	Eukaryota	Archaeplastida	Chlorophyta	Chlorophyta	Chlorophyceae	Chlamydomonadales	Chlamydomonadales_X	Chlamydomonas	NA	phototrophs	1
L226N	0.5	0	2014.41098	2018	ASV2316	GGGAAACTTACCAGGTCCAGACATAGTGAGGATTGACAGATTGAGAGCTCTTTCTTGATTCTATGGGTGGTGGTGCATGGCCGTTCTTAGTTGGTGGAGTGATTTGTCTGGTTAATTCCGTTAACGAACGAGACCTTAACCTGCTAAATAGTGCGTGTGATGAGGATTGCATGGTGCTTCTTAGAGGGACTGACCACGTTTAGTGGTAGGAAGTTTGAGGCA	Eukaryota	TSAR	NA	NA	NA	NA	NA	NA	NA	NA	1
L226N	0.5	0	2014.41098	2018	ASV2339	GGAAAACTCACCAGGTCCGGACATGGTAAGGATTGACAGAATGAGAGCTCTTTCAAGATTCTATGGGTGGTGGTGCATGGCCGTTCTTAGTTGGTGGAGTGATTTGTCTGGTTAATTCCGTTAACGAACGAGACCTTAACCTGCTAACTAGGCGCTAAATGGATAATTTAGTTGCCTTCTTAGAGGGACTATGCGTTCAAGCGCATGGAAGTTTGAGGCA	Eukaryota	TSAR	Alveolata	Ciliophora	Prostomatea	Prorodontida	Urotrichidae	Halodinium	Halodinium_verrucatum	heterotrophs	1
L226N	0.5	0	2014.41098	2018	ASV2343	GGAAAACTTACCAGGTCCAGACATAGTGAGGATTGACAGATTGAAGATCTTTCTTGATTCTATGGGTGGTGGTGCATGGCCGTTCTTAGTTGGTGGAGTGATTTGTCTGGTTAATTCCGTTAACGAACGAGACCTCGACCTGCTAAATAGTTCCAGTTATCCTCGGATAGTCTGGTAACTTCTTAGAGGGACTATCGGCGGTGTACCCGATGGAAGTTCGAGGCA	Eukaryota	TSAR	Rhizaria	Cercozoa	Filosa-Imbricatea	Euglyphida	Trinematidae	NA	NA	heterotrophs	1
L226N	0.5	0	2014.41098	2018	ASV2362	GGAAAACTTACCAGGTCCAGACATAGTGAGGATTGACAGATTGAGAGCTCTTTCTTGATTCTATGGGTGGTGGTGCATGGCCGTTCTTAGTTGGTGGAGTGATTTGTCTGGTTAATTCCGTTAACGAACGAGACCCCTGCCTGCTAAATAGTTGAGCGAGTGAATGTTTACTGGCTACAGCTTCTTAGAGGGACGTGCGTTCTATTAGACGCAGGAAGATAGGGGCA	Eukaryota	TSAR	Stramenopiles	Gyrista	Bacillariophyceae	Fragilariales	Staurosiraceae	Staurosira	Staurosira_construens	phototrophs	1
L226N	0.5	0	2014.41098	2018	ASV2377	GGGAAACTTACCAGGTCCAGACATAGTTAGGATTGACAGATTGATAGCTCTTTCTTGATTCTATGGGTGGTGGTGCATGGCCGTTCTTAGTTGGTGGGTTGCCTTGTCAGGTTGATTCCGGTAACGAACGAGACCTCAGCCTGCTAAATAGTCACGGTTGGTTCGCCAGCCGGCGGACTTCTTAGAGGGACTATTGGCGACTAGCCAATGGAAGCATGAGGCA	Eukaryota	Archaeplastida	Chlorophyta	Chlorophyta	Trebouxiophyceae	Chlorellales	Chlorellales_X	Micractinium	Micractinium_reisseri	phototrophs	1
L226N	0.5	0	2014.41098	2018	ASV2389	GGAAAACTCACCAGGTCCAGACATGGGAAGGATTGACAGATTGAAAGCTCTTTCTTGATTCTATGGGTGGTGGTGCATGGCCGTTCTTAGTTGGTGGAGTGATTTGTCTGGTTAATTCCGTTAACGAACGAGACCCCCGCCTGCTAAATAGTTCGCTTAATGAATTTCATTTCGTAGAGCTTCTTAGAGGGACTTTGCGTGACTAACGCAAGGAAGTTGGGGGCA	Eukaryota	TSAR	Stramenopiles	Gyrista	Bolidophyceae	Parmales	Parmales_env_2	Parmales_env_2_X	Parmales_env_2_X_sp.	phototrophs	1
L226N	0.5	0	2014.41098	2018	ASV2403	GGGAAACTTACCAGGTCCAGACATAGTTAGGATTGACAGATTGATAGCTCTTTCTTGATTCTATGGGTGGTGGTGCATGGCCGTTCTTAGTTGGTGGAGTGATTTGTCTGGTTAATTCCGTTAACGAACGAGACCTCGACCTGCTAAATAGGCTGGCAAACTCTTCGGGGTTTGTACATGCCTTCTTAGAGGGACTACCGGTGTTTAGCCGGTGGAAGTTCGAGGCG	Eukaryota	TSAR	Rhizaria	Cercozoa	NA	NA	NA	NA	NA	NA	1
L226N	0.5	0	2014.41098	2018	ASV2421	GGGAAACTTACCAGGTCCAGACATGGCAAGGATTGACAGATTGAGAGCTCTTTCTTGATTCTATGGGTGGTGGTGCATGGCCGTTCTTAGTTGGTGGAGTGATTTGTCTGGTTAATTCCGTTAACGAACGAGACCCCCGCCTGCTAAATAGTTATATGAATGCTTAGCATTGATGGTAACTTCTTAGAGGGACTTTTGGTGACTAACCAAAGGAAGTTGGGGGCA	Eukaryota	TSAR	Stramenopiles	Gyrista	Chrysophyceae	Synurales	Synuraceae	Mallomonas	Mallomonas_akrokomos	phototrophs	1
L226N	0.5	0	2014.41098	2018	ASV2484	GGAAAACTCACCAGGTCCAGACATAGTAAGGATTGACAGATTGAGAGCTCTTTCATGATTCTATGGGTGGTGGTGCATGGCCGTTCTTAGTTGGTGGAGTGATTTGTCTGGTTAATTCCGATAACGAACGAGACCTTAACCTGCTAAATAGTTTACTGAACGCAAGTTCTGGAAAACTTCTTAGAGGGACTATCTGTGACTAACAGATGGAAGTTTGAGGCA	Eukaryota	Obazoa	Opisthokonta	Fungi	Opisthosporidia	Microsporida	Microsporida_X	Mitosporidium	Mitosporidium_daphniae	parasites	1
L226N	0.5	0	2014.41098	2018	ASV2520	GGGAAACTTACCAGGTCCAGACTCAGTGAGGATTGACAGATTGAAGATCTTTCTTGATTTTGAGGGTGGTGGTGCATGGCCGTTCTTAGTTGGTGGAGCGATTTGTCTGGTTTATTCCGTTAACGAACGAGACCACAACCTGCTAAATAGTTCGACTTAGGGTTTACTCTAGGTATTCGTGACTTCTTAGAGGGACTATCGGTGTGTAGCCGATGGAAGTTTGTGGCA	Eukaryota	TSAR	Rhizaria	Cercozoa	Filosa-Sarcomonadea	Glissomonadida	Allapsidae	Orciraptor	Orciraptor_agilis	heterotrophs	1
L226N	0.5	0	2014.41098	2018	ASV2544	GGAAAACTTACCAGGTCCAGACATAGTGAGGATTGACAGATTGAGAGCTCTTTCTTGATTATATGGGTGGTGGTGCATGGCCGTTCTTAGTTGGTGGAGTGATTTGTCTGGTTAATTCCGTTAACGAACGAGACTCCCGCCTGCTAAATAGTCCGGTGAATGAGTGTTCATTGACCTGGTCTTCTTAGAGGGACTTTCGGTGACTAACCGAAGGAAGTTGGGGGCA	Eukaryota	TSAR	Stramenopiles	Gyrista	Coscinodiscophyceae	Aulacoseirales	Aulacoseiraceae	Aulacoseira	Aulacoseira_sp.	phototrophs	1
L226N	0.5	0	2014.41098	2018	ASV2545	GGGAAACTTACCAGGTCCGGACATAGTGAGGATTGACAGATTGAAGTTCTTTCTTGATTCTATGGGTGGTGGTGCATGGCCGTTCTTAGTTGGTGGAGTGATTTGTCTGGTTAATTCCGTTAACGAACGAGACCTCGACCTGCTAAATAGTACAGCGTAAGCTTTGCTTATGCATGCACTTCTTAGAGGGACTGTCGGTTTCTAGCCGAAGGAAGTTCGAGGCA	Eukaryota	TSAR	Rhizaria	Cercozoa	Filosa-Sarcomonadea	Cercomonadida	Paracercomonadidae	Paracercomonas	NA	heterotrophs	1
L226N	0.5	0	2014.41098	2018	ASV2577	GGGAAACTTACCAGGTCCAGACATAGTTAGGATTGACAGATTGATAGCTCTTTCTTGATTCTATGGGTGGTGGTGCATGGCCGTTCTTAGTTGGTGGAGTGATTTGTCTGGTTAATTCCGTTAACGAACGAGACCTCAACCTGCTAAATAGTTACATGTGGCGTCGGTTACATGGGCAACTTCTTAGAGGGACTTTGTGTGTCTAACGCAAGGAAGTTTGAGGCA	Eukaryota	TSAR	Alveolata	Dinoflagellata	Dinophyceae	Suessiales	NA	NA	NA	NA	1
L226N	0.5	0	2014.41098	2018	ASV2602	GGAAAACTCACCAGGTCCGGACATGGTAAGGATTGACAGAATGAGAGCTCTTTCAAGATTCTATGGGTGGTGGTGCATGGCCGTTCTTAGTTGGTGGAGTGATTTGTCTGGTTAATTCCGTTAACGAACGAGACCTCGACCTGCTAAATAGTTCGACAAAGGATTCTTCCTTTGGACGTGACTTCTTAGAGGGACTATCGGTGTGTAGCCGACGGAAGTTCGAGGCA	Eukaryota	TSAR	Rhizaria	Cercozoa	Filosa-Sarcomonadea	Glissomonadida	Sandonidae	NA	NA	heterotrophs	1
L226N	0.5	0	2014.41098	2018	ASV2647	GGGAAACTTACCAGGTCCAGACATAGTGAGGATTGACAGATTGAGAGCTCTTTCTTGATTCTATGGGTGGTGGTGCATGGCCGTTCTTAGTTGGTGGAGTGATTTGTCTGGTTAATTCCGTTAACGAACGAGACCCCCGCCTGCTAAATAGTTATATGAATGCTTAGCATTGATGGTAACTTCTTAGAGGGACTTTTGGTGACTAACCAAAGGAAGTTGGGGGCA	Eukaryota	TSAR	Stramenopiles	Gyrista	Chrysophyceae	NA	NA	NA	NA	phototrophs	1
L226N	0.5	0	2014.41098	2018	ASV2662	GGGAAACTTACCAGGTCCGGACACAATGAGGATTGACAGATTGAAGATCTTTCTTGATTTTGTGGGTGGTGGTGCATGGCCGTTCTTAGTTGGTGGAGTGATTTGTCTGGTTTATTCCGTTAACGAACGAGACCTCGACCTGCTAAATAGTTCGGTCTATTCCTTTCGGAATAGGATGCTGTAACTTCTTAGAGGGACTATCGGTGTGTAGCCGAAGGAAGTTCGAGGCA	Eukaryota	TSAR	Rhizaria	Cercozoa	NA	NA	NA	NA	NA	NA	1
L226N	0.5	0	2014.41098	2018	ASV2794	GGGAAACTTACCAGGTCCAGACATAGTTAGGATTGACAGATTGATAGCTCTTTCTTGATTCTATGGGTGGTGGTGCATGGCCGTTCTTAGTTGGTGGAGTGATTTGTCTGGTTAATTCCGTTAACGAACGAGACCTTAACCTGCTAACTAGTCGCCTTGTGATGAACGGGGTTGACTTCTTAGAGGGACTATGCGTTCAAGCGCATGGAAGTTTGAGGCA	Eukaryota	TSAR	Alveolata	Ciliophora	CONThreeP	CONThreeP_X	Cryptocaryonidae	Cryptocaryon	Cryptocaryon_irritans	heterotrophs	1
L226N	0.5	0	2014.41098	2018	ASV2810	GGAAATCTCACCAGGCCCGGACACGAGAAGGATTGACAGATTGATAGCTCTTTCTTGATTCTATGGGTGGTGGTGCATGGCCGTTCTTAGTTGGTGGAGTGATTTGTCTGGTTAATTCCGTTAACGAACGAGACCTTAACCTGCTAAATAGTTACACGTGACCTCGGTTACGTGGGCAACTTCTTAGAGGGACTTTGTGTGTCTAACACAAGGAAGTTTGAGGCA	Eukaryota	TSAR	Alveolata	Dinoflagellata	Dinophyceae	Peridiniales	Thoracosphaeraceae	NA	NA	NA	1
L226N	0.5	0	2014.41098	2018	ASV2817	GGGAAACTTACCAGGTCCAGACATAGTGAGGATTGACAGATTGAGAGCTCTTTCTTGATTCTATGGGTGGTGGTGCATGGCCGTTCTTAGTTGGTGGAGTGATTTGTCTGGTTAATTCCGTTAACGAACGAGACCTTAACCTGCTAAATAGTTACATGATTTCCGAATCATGGTTTAACTTCTTAGAGGGACTATCGGTTTACAAATCGATGGAAGTTTGAGGCA	Eukaryota	Obazoa	Opisthokonta	Ichthyosporea	Ichthyophonida	Pseudoperkinsidae	Pseudoperkinsidae_X	Pseudoperkinsidae_XX	Pseudoperkinsidae_XX_sp.	heterotrophs	1
L226N	0.5	0	2014.41098	2018	ASV2837	GGGAAACTTACCAGGTCCAGACATAGTTAGGATTGACAGATTGATAGCTCTTTCTTGATTCTATGGGTGGTGGTGCATGGCCGTTCTTAGTTGGTGGAGTGATTTGTCTGGTTAATTCCGATAACGAACGAGACCTTAACCTGCTAACTAGATACATGAACTTTGGTTTGTGAGATCTTCTTAGAGGGACTATGGATGTTTAATTCATGGAAGTTTGAGGCA	Eukaryota	TSAR	Alveolata	NA	NA	NA	NA	NA	NA	NA	1
L226N	0.5	0	2014.41098	2018	ASV2845	GGAAAACTCACCAGGTCCAGACATAGTAAGGATTGACAGATTGATAGCTCTTTCTTGATTCTATGGGTGGTGGTGCATGGCCGTTCTTAGTTGGTGGAGTGATTTGTCTGGTTAATTCCGTTAACGAACGAGACCTTATCCTGCTAAATAGTGCTAAGAAATTCTTTCTTGGACACTTCTTAGAGGGACTTCGTGTGTCTAACACGAGGAAGCTTGAGGCA	Eukaryota	TSAR	Alveolata	NA	NA	NA	NA	NA	NA	NA	1
L226N	0.5	0	2014.41098	2018	ASV2925	GGGAAACTTACCAGGTCCAGACATAGTGAGGATTGACAGATTGAGAGCTCTTTCTTGATTCTATGGGTGGTGGTGCATGGCCGTTCTTAGTTGGTGGAGTGATTTGTCTGGTTAATTCCGTTAACGAACGAGACCTCGACCTGCTAAATAGTACGGTGAACTCTCGGGTTTGCACGGCACTTCTTAGAGGGACTATCGTTGCTTAGACGAAGGAAGTTCGAGGCA	Eukaryota	TSAR	Rhizaria	Cercozoa	NA	NA	NA	NA	NA	NA	1
L226N	0.5	0	2014.41098	2018	ASV3001	GGAAAACTTACCAGGTCCAGACATAGTGAGGATTGACAGATTGAGAGCTCTTTCTTGATTCTATGGGTGGTGGTGCATGGCCGTTCTTAGTTGGTGGAGTGATTTGTCTGGTTAATTCCGTTAACGAACGAGACCGCTGCCTGCTAAATAGTCCCATTAGTGAATTTCACTGTTGAGGACTTCTTAGAGGGACGTGCATTCTATTAGATGCAGGAAGATAGCGGCA	Eukaryota	TSAR	Stramenopiles	Gyrista	Bacillariophyceae	Naviculales	NA	NA	NA	phototrophs	1
L226N	0.5	0	2014.41098	2018	ASV3006	GGAAAACTCACCAGGTCCAGACATGGTAAGGATTGACAGATTGATGGTTCTTTCTTGATTCTATGGGTGGTGGTGCATGGCCGTTCTTAGTTGGTGGAGTGATTTGTCTGGTTAATTCCGTTAACGAACGAGACCTTAACCTGCTAAATAGTTCCACATAACACTTGTTATGTGCGATGCTTCTTAGAGGGACTTTGTGGGTTTACCACAAGGAGGTTTGAGGCA	Eukaryota	TSAR	NA	NA	NA	NA	NA	NA	NA	NA	1
L226N	0.5	0	2014.41098	2018	ASV3036	GGGAAACTTACCAGGTCCAGACATAGCGAGGATTGACAGTTTGAAAGCACTTTCTTGATTCTATGGGTGGTGGTGCATGGCCGTTCTTAGTTGGTGGAGTGATTTGTCTGGTTAATTCCGTTAACGAACGAGACCCCCGCCTGCTAAATAGTTTTGAAAATTCATAGAATTTTCGTAAGCTTCTTAGAGGGACTTTTGGTGACTAACCAAAGGAAGTTGGGGGCA	Eukaryota	TSAR	Stramenopiles	Gyrista	Chrysophyceae	Hydrurales	Hydrurales_Clade-II	Hydrurales_Clade-II_X	Hydrurales_Clade-II_X_sp.	phototrophs	1
L226N	0.5	0	2014.41098	2018	ASV3105	GGAAAACTCACCAGGTCCAGACATGGGAAGGATTGACAGATTGAAAGCTCTTTCTTGATTCTATGGGTGGTGGTGCATGGCCGTTCTTAGTTGGTGGAGTGATTTGTCTGGTTAATTCCGATAACGAACGAGACCCCCGCCTGCTAAATAGTTACGGGAATCCTCGGATTCCGGTTAGCTTCTTAGAGGGACTTTTGGTGACTAACCAAAGGAAGTTGGGGGCA	Eukaryota	TSAR	Stramenopiles	Gyrista	Chrysophyceae	NA	NA	NA	NA	phototrophs	1
L226N	0.5	0	2014.41098	2018	ASV3138	GAAATCTCACCAGGCCCGGACACCGGAAGGATTGACAGATTGAGAGCTCTTTCTCGATTCGGTGGGTGGTGGTGCATGGCCGTTCTTAGTTGGTGGAGTGATTTGTCTGGTTAATTCCGTTAACGAACGAGACCCCCGCCTGCTAAATAGTGGCACCAATGCTTAGCATTGGTGTTATCTTCTTAGAGGGACTTTTGGTGACTAACCAAAGGAAGTTGGGGGCA	Eukaryota	TSAR	Stramenopiles	Gyrista	NA	NA	NA	NA	NA	NA	1
L226N	0.5	0	2014.41098	2018	ASV3217	GGAAATCTCACCCGGCCCGGACACTGTAAGGATTGACAGATTGAGAGCTCTTTCTTGATTCGGTGGGTGGTGGTGCATGGCCGTTCTTAGTTGGTGGAGTGATTTGTCTGGTTAATTCCGTTAACGAACGAGACCCCCGCCTGCTAAATAGTTTGGTCAATGCTTAGCATTGATGTAAGCTTCTTAGAGGGACTTTCGGTGACTAACCGAAGGAAGTTGGGGGCA	Eukaryota	TSAR	Stramenopiles	Gyrista	Chrysophyceae	NA	NA	NA	NA	phototrophs	1
L226N	0.5	0	2014.41098	2018	ASV3276	GGGAAACTTACCAGGTCCAGACATAGTAAGGATTGACAGATTGATAGCTCTTTCTTGATTCTATGGGTGGTGGTGCATGGCCGTTCTTAGTTGGTGGAGTGATTTGTCTGGTTAATTCCGTTAACGAACGAGACCTTAGCCTGCTAAATAGTTGCTGGAAACTCACGTTTCTAGTCAGCTTCTTAGAGGGACTTCGTGTGTTTAACACGGGGAAGTTTGAGGCA	Eukaryota	TSAR	Alveolata	NA	NA	NA	NA	NA	NA	NA	1
L226N	0.5	0	2014.41098	2018	ASV3345	GGGAAACTCACCAGGTCCAGACACAATAAGGATTGACAGATTGATAGCTCTTTCTTGATCTTGTGGTTGGTGGTGCATGGCCGTTCTTAGTTGGTGGAGTGATTTGTCTGGTTAATTCCGTTAACGAACGAGACCTTAACCTGCTAAATAGTTACATGTAACCTCGGTTACATGGGCAACTTCTTAGAGGGACTTTGCGTGTCTAACGCAAGGAAGTTTGAGGCA	Eukaryota	TSAR	Alveolata	Dinoflagellata	Dinophyceae	NA	NA	NA	NA	NA	1
L226N	0.5	0	2014.41098	2018	ASV3358	GGAAAACTTACCAGGTCCAGACACGGGGAGGATTGACAGATTGAGAGCTCTTTCTTGATTCTGTGGGTGGTGGTGCATGGCCGTTCTTAGTTGGTGGGTTGCCTTGTCAGGTTGATTCCGGTAACGAACGAGACCTCAGCCTGCTAAATAGTCACGGTTGGTTCGCCAGCCGGCGGACTTCTTAGAGGGACTATTGGCGACTAGCCAATGGAAGCATGAGGCA	Eukaryota	Archaeplastida	Chlorophyta	Chlorophyta	Trebouxiophyceae	Chlorellales	Chlorellales_X	Micractinium	NA	phototrophs	1
L226N	0.5	0	2014.41098	2018	ASV3471	GGGAAACTTACCAGGTCCAGACATAGTGAGGATTGACAGATTGAGAGCTCTTTCTTGATTCTATGGGTGGTGGTGCATGGCCGTTCTTAGTTGGTGGAGTGATTTGTCTGGTTAATTCCGTTAACGAACGAGACCCCCGCCTGCTAAATAGTCATCGAAATGCTTAGCATTTCAGTTGTCTTCTTAGAGGGACTTTTGGTGACTAACCGAAGGAAGTTGGGGGCA	Eukaryota	TSAR	Stramenopiles	Gyrista	Chrysophyceae	NA	NA	NA	NA	phototrophs	1
L226N	0.5	0	2014.41098	2018	ASV3472	GTAAAACTTACCAGGTCCAGACATAGTGAGGATTGACAGATTGAGAGCTCTTTCTTGATTCTATGGGTGGTGGTGCATGGCCGTTCTTAGTTGGTGGGTTGCCTTGTCAGGTTGATTCCGGTAACGAACGAGACCTCAGCCTGCTAAATAGTCCGGCTTGGTTCTTCCAGGTCGCTGACTTCTTAGAGGGACTCTCGGCGACTAGCCGATGGAAGTGTGAGGCG	Eukaryota	Archaeplastida	Chlorophyta	Chlorophyta	Trebouxiophyceae	Trebouxiophyceae_X	Trebouxiophyceae_XX	Choricystis	Choricystis_minor	phototrophs	1
L226N	0.5	0	2014.41098	2018	ASV3473	GGGAAACTTACCAGGTCCAGACATAGTGAGGATTGACAGATTGAAGATCTTTCTTGATTCTATGGGTGGTGGTGCATGGCCGTTCTTAGTTGGTGGAGTGATTTGTCTGGTTAATTCCGTTAACGAACGAGACCTCAGCCTACTAAATAGTGGGAGGAACCTTTTGGTTCCTTTACCACTTCTTAGAGGGACATTCGGTTTCTAGCCGAAGGAAGTTTGAGGCA	Eukaryota	TSAR	NA	NA	NA	NA	NA	NA	NA	NA	1
L226N	0.5	0	2014.41098	2018	ASV3505	GGAAAACTTACCAGGTCCAGACATAGTGAGGATTGACAGATTGAGAGCTCTTTCTTGATTCTATGGGTGGTGGTGCATGGCCGTTCTTAGTTGGTGGGTTGCCTTGTCAGGTTGATTCCGGTAACGAACGAGACCCCCGCCTGCTAAATAGTTGGTCTAATGCTTAGCATTGGATTCAGCTTCTTAGAGGGACTTTCGGTGACTAACCGAAGGAAGTTGGGGGCA	Eukaryota	TSAR	Stramenopiles	Gyrista	Chrysophyceae	NA	NA	NA	NA	phototrophs	1
L226N	0.5	0	2014.41098	2018	ASV3511	GGAAAACTCACCAGGTCCGGACATGGTAAGGATTGACAGAATGAGAGCTCTTTCAAGATTCTATGGGTGGTGGTGCATGGCCGTTCTTAGTTGGTGGAGTGATTTGTCTGGTTAATTCCGATAACGAACGAGACCTTAACCTGCTAAATAGTTACGTTCACTCTGGTGGACGCCTAACTTCTTAGAGGGACTATGGATGTTTAATCCATGGAAGTTTGAGGCA	Eukaryota	Obazoa	Opisthokonta	Fungi	Chytridiomycota	NA	NA	NA	NA	saprotrophs/parasites	1
L226N	0.5	0	2014.41098	2018	ASV3547	GGAAAACTCACCAGGTCCAGACATGGGAAGGATTGACAGATTGAAAGCTCTTTCTTGATTCTATGGGTGGTGGTGCATGGCCGTTCTTAGTTGGTGGAGTGATTTGTCTGGTTAATTCCGTTAACGAACGAGACCTTAACCTGCTAACTAGTCGCCTTGTGATGAACGGGGTTGACTTCTTAGAGGGACTATGCGTTCAAGCGCATGGAAGTTTGAGGCA	Eukaryota	TSAR	Alveolata	Ciliophora	CONThreeP	CONThreeP_X	Cryptocaryonidae	Cryptocaryon	Cryptocaryon_irritans	heterotrophs	1
L226N	0.5	0	2014.41098	2018	ASV3592	GGAAAACTCACCAGGTCCAGACATAGTTAGGATTGACAGATTGATAGCTCTTTCTTGATTCTATGGGTGGTGGTGCATGGCCGTTCTTAGTTGGTGGAGTGATTTGTCTGGTTAATTCCGATAACGAACGAGATCTTAACCTGCTAAATAGTCATATTAATGCTTAGCATTGATGTTGGCTTCTTAGAGGGACTTTCGGTGACTAACCGAAGGAAGTTGGGGGCA	Eukaryota	TSAR	Stramenopiles	Gyrista	Chrysophyceae	NA	NA	NA	NA	phototrophs	1
L226N	0.5	0	2014.41098	2018	ASV3628	GGAAAACTTACCAGGTCAGGACATTAGAAGGATTGACAGATTGAGAGTTCTTTTGAGATTTGATGGAAGGTGGTGCATGGCCGTTCTTAGTTGGTGGGGTGACTTGTCTGGTTAATTCTGATAACGAGCGAGACTTCTATGGGGTGGTTATGGTGTGGGATATAGGTATCTCGCATGTTCCTACCCGGACATGATAGGTTAACTATCAGGAAGCTAGAAGCA	Eukaryota	NA	NA	NA	NA	NA	NA	NA	NA	NA	1
L226N	0.5	0	2014.41098	2018	ASV3670	GGAAAACTCACCAGGTCCGGACATGGTAAGGATTGACAGAATGAGAGCTCTTTCAAGATTCTATGGGTGGTGGTGCATGGCCGTTCTTAGTTGGTGGAGTGATTTGTCTGGTTAATTCCGATAACGAACGAGACCTCAGCCTGCTAAATAGTGGACGCCGGCTTGCCGGTGGCAATCGCTTCTTAGAGGGACTATTGGTGTGTAGCCAATGGAAGATTGAGGCA	Eukaryota	NA	NA	NA	NA	NA	NA	NA	NA	NA	1
L226N	0.5	0	2014.41098	2018	ASV3709	GGAAATCTCACCAGGCCCAGACACCAGGAGGATTGACAGATTGATAGCTCTTTCTTGATTTGGTGGGTGGTGGTGCATGGCCGTTCTTAGTTGGTGGAGTGATTTGTCTGGTTAATTCCGTTAACGAACGAGACCCCCGCCTGCTAAATAGTCCGGTGAATGAGTGTTCATTGACCTGGTCTTCTTAGAGGGACTTTCGGTGACTAACCGAAGGAAGTTGGGGGCA	Eukaryota	TSAR	Stramenopiles	Gyrista	Coscinodiscophyceae	Aulacoseirales	Aulacoseiraceae	Aulacoseira	NA	phototrophs	1
L226N	0.5	0	2014.41098	2018	ASV3716	GGAAAACTCACCAGGTCCGGACATGGTAAGGATTGACAGAATGAGAGCTCTTTCAAGATTCTATGGGTGGTGGTGCATGGCCGTTCTTAGTTGGTGGAGTGATTTGTCTGCTTAATTGCGATAACGAACGAGACCTTAACCTGCTAAATAGCCAGGCTAGCTTTGGCTGGTCGCCGGCTTCTTAGAGGGACTATCGGCTCAAGCCGATGGAAGTTTGAGGCA	Eukaryota	Obazoa	Opisthokonta	Fungi	Ascomycota	Pezizomycotina	NA	NA	NA	heterotrophs	1
L226N	0.5	0	2014.41098	2018	ASV3717	GGGAAACTTACCAGGTCCAGACATAGTGAGGATTGACAGATTGAGAGCTCTTTCTTGATTCTATGGGTGGTGGTGCATGGCCGTTCTTAGTTGGTGGAGTGATTTGTCTGGTTAATTCCGTTAACGAACGAGACCCCCGCCTGCTAAATAGTTTGGTGAATGCTTAGCATTCATGTAAGCTTCTTAGAGGGACTTTTAGCATTCATGTAAGCTTCTTAGAGGGACTTTTGGTGACTAACCAAAGGAAGTTGGGGGCA	Eukaryota	TSAR	Stramenopiles	Gyrista	Chrysophyceae	Hydrurales	Hydrurales_X	Hydrurales_XX	Hydrurales_XX_sp.	phototrophs	1
L226N	0.5	0	2014.41098	2018	ASV3770	GGGAAACTTACCAGGTCCAGACATAGTGAGGATTGACAGATTGAGAGCTCTTTCTTGATTCTATGGGTGGTGGTGCATGGCCGTTCTTAGTTGGTGGAGTGATTTGTCTGGTTAATTCCGTTAACGAACGAGACCTTAACCTGCTAAATAGGGGGTGCGATGAGGATTGCATTACTCTTCTTAGAGGGACTGACCACGTTTAGTGGTAGGAAGTTTGAGGCA	Eukaryota	NA	NA	NA	NA	NA	NA	NA	NA	NA	1
L226N	0.5	0	2014.41098	2018	ASV3795	GGAAATCTCACCAGGCCCAGACACCAGGAGGATTGACAGATTGATAGCTCTTTCTTGATTTGGTGGGTGGTGGTGCATGGCCGTTCTTAGTTGGTGGAGTGATTTGTCTGGTTAATTCCGTTAACGAACGAGACCCCCGCCTGCTAAATAGTTGGATTAATGCTTAGCATTGATTTCAGCTTCTTAGAGGGACTTTTGGTGACTAACCAAAGGAAGTTGGGGGCA	Eukaryota	TSAR	Stramenopiles	Gyrista	Chrysophyceae	NA	NA	NA	NA	phototrophs	1
L226N	0.5	0	2014.41098	2018	ASV3798	CGAAACTTACCAGGTCCAGACATAGTTAGGATTGACAGATTGCTGGCTCTTTCTTGATTCTATGGGTGGTGGTGCATGGCAGTTCTTAGTTGGTGGAGTGAATTTGTATGGTTAATTCCGCTAACGAACGAGACCTTGACCTGCTAAATAGTTACATGTAACCTCGGTTACATTGGCAGCTTCTTAAAGGGACATTGCGTGTCTAACGCAAGGAAGTTTGAGGCA	Eukaryota	TSAR	Alveolata	Dinoflagellata	Dinophyceae	NA	NA	NA	NA	NA	1
L226N	0.5	0	2014.41098	2018	ASV3809	GGGAAACTTACCAGGTCCAGACATAGTTAGGATTGACAGATTGATAGCTCTTTCTTGATTCTATGGGTGGTGGTGCATGGCCGTTCTTAGTTGGTGGAGTGATTTGTCTGGTTAATTCCGTTAACGAACGAGACCTTAACCTGCTAAATAGGTGCGCGAGCGCAAGCTCGTAGTACGTTCTTAGAGGGACAAACCACGGTTAGTGGTTGGAAGTTTGAGGCA	Eukaryota	TSAR	Alveolata	NA	NA	NA	NA	NA	NA	NA	1
L226N	0.5	0	2014.41098	2018	ASV3810	GGGAAACTCACCAGGTCCAGACATAGTAAGGATTGACAGATTGAGAGCTCTTTCTTGATTCTATGGGTGGTGGTGCATGGCCGTTCTTAGTTGGTGGAGTGATTTGTCTGGTTAATTCCGTTAACGAACGAGACCTTAACCTGCTAAATAGTTACGTGATTCTCGAATCACGGACAACTTCTTAGAGGGACTATCGTGGTTTACACGATGGAAGTTTGAGGCA	Eukaryota	Obazoa	Opisthokonta	Choanoflagellata	Choanoflagellatea	Craspedida	NA	NA	NA	heterotrophs	1
L226N	0.5	0	2014.41098	2018	ASV3846	GGAAAACTCACCAGGTCCAGACATGGGAAGGATTGACAGATTGAAAGCTCTTTCTTGATTCTATGGGTGGTGGTGCATGGCCGTTCTTAGTTGGTGGAGTGATTTGTCTGGTTAATTCCGATAACGAACGAGACCTTAACCTGCTAAATAGCCAGGCCGGCTTTTGCTGGTCGCAGGCTTCTTAGAGGGACTGTCAGTGTCTAACTGACGGAAGTTTGAGGCA	Eukaryota	Obazoa	Opisthokonta	Fungi	Basidiomycota	Agaricomycotina	Agaricomycetes	NA	NA	heterotrophs	1
L226N	0.5	0	2014.41098	2018	ASV3847	GGAAAACTTACCAGGTCCAGACACGAGGATGATTAACAGATTGAGAGCTCTTTTTTGATTTTGTGGGTGGTGGTGCATGGCCGTTCTTAGTTGGTGGAGTGATTTGTCTGGTTAATTCCGTTAACGAACGAGACCTTAACCTGCTAAATAGTTCCATGTAACCTCGGTTACATGGGCAACTTCTTAGAGGGACTTTGCGTGTCTAACGCAAGGAAGTTTGAGGCA	Eukaryota	TSAR	Alveolata	Dinoflagellata	Dinophyceae	Suessiales	NA	NA	NA	NA	1
L226N	0.5	0	2014.41098	2018	ASV3886	GGAAATCTCACCCGGCCCGGACACTGTAAGGATTGACAGATTGAGAGCTCTTTCTTGATTCTATGGGTGGTGGTGCATGGCCGTTCTTAGTTGGTGGAGTGATTTGTCTGGTTAATTCCGTTAACGAACGAGACCTTAACCTGCTAAATAGGCAAGCCAACTTTGGTTGGTTTTTGACTTCTTAGAGGGACTATTGATGTTTAATCAATGGAAGTTTGAGGCA	Eukaryota	Obazoa	Opisthokonta	Fungi	NA	NA	NA	NA	NA	heterotrophs	1
L226N	0.5	0	2014.41098	2018	ASV3893	GGGAAACTTACCAGGTCCAGACATAGTGAGGATTGACAGATTGAGAGCTCTTTCTTGATTCTATGGGTGGTGGTGCATGGCCGTTCTTAGTTGGTGGAGTGATTTGTCTGGTTAATTCCGTTAACGAACGAGACCCCCGCCTGCTAAATAGTTTTGTGAACTCACGTAGTTCTCGTAAGCTTCTTAGAGGGACTTTCGGTGACTAACCGAAGGAAGTTGGGGGCA	Eukaryota	TSAR	Stramenopiles	Gyrista	Chrysophyceae	Hydrurales	Hydrurales_X	Hydrurales_XX	Hydrurales_XX_sp.	phototrophs	1
L226N	0.5	0	2014.41098	2018	ASV3934	GGAAAACTTACCAGGTCCAGACATAGTGAGGATTGACAGATTGAGAGCTCTTTCTTGATTCTATGGGTGGTGGTGCATGGCCGTTCTTAGTTGGTGGGTTGCCTTGTCAGGTTGATTCCGGTAACGAACGAGACCTCAGCCTGCTAAATAGTCACGGTTGGTTCGCCAGCCGGCGGACTTCTTAGAGGGACTATTGTCGTTTAGGCAATGGAAGTGTGAGGCA	Eukaryota	Archaeplastida	Chlorophyta	Chlorophyta	Chlorophyceae	NA	NA	NA	NA	phototrophs	1
L226N	0.5	0	2014.41098	2018	ASV3935	GGAAACCTCACCAGGTCCAGACATAGTAAGGATTGACAGATTAATAGCTCTTTCGAGATTCTATGGGTGGTGGTGCATGGCCGTTCTTAGTTGGTGGCGCGAGTTGTCTGGTTAATTCCGTTAACGAACGAGACCTTAGCTTGTTAAATAGTTTTTATTAAATCTACAAAATTTAAAAGAACTTCTTAAAAGGACTTTGGATGTTTTAATCCAAGGAAGTTTGAGGCA	Eukaryota	NA	NA	NA	NA	NA	NA	NA	NA	NA	1
L226N	0.5	0	2014.41098	2018	ASV3987	GGAAACCTCACCAGGCCCGGACATAGTCATGATTGACAGATGGAGAGATCTTTCTCGATTCTATGGGTGGTGGTGCATGGCCGTTCTTAGTCGGTGAGGCGACTTGTCTGGTTAATTCCGATAACGGACGAGACCTTGACCTGCTAAATAGCTGTCTCTTACAACGTAAGAGCTCAGTTTCTTAGAGGGACATTGGAAGTTTATTCCAAGGAAGTTCGAGCCT	Eukaryota	TSAR	Alveolata	Apicomplexa	Gregarinomorphea	Eugregarinorida	Gregarinidae	NA	NA	parasites	1
L226N	0.5	0	2014.41098	2018	ASV4017	GGGAAACTTACCAGGTCCAGACATAGTTAGGATTGACAGATTGCTGGCTCTTTCTTGATTCTATGGGTGGTGGCGCGTGGCCATTCTTAGTTGGTGGAGTGAGTTGTCTGGCTAATTCCATTAACGAACGAGACCTTGACCTGCTAAATAGTTACATGTAACCTCGGTTACATTGGCAGCTTCTTAAAGGGACTTTGCGTGTCTAACGCAAGGAAGTTTGAGGCA	Eukaryota	TSAR	Alveolata	Dinoflagellata	Dinophyceae	NA	NA	NA	NA	NA	1
L226N	0.5	0	2014.41098	2018	ASV4026	GGAAAACTTACCAGGTCCAGACACGGGGATGATAAACAGATTGAGAGCTCTTTTTTGATTCTGTGGGTGGTGGTGCATGGCCGTTCTTAGTTGGTGGGTTGCCTTGTCAGGTTGATTCCGGTAACGAACGAGACCTCAGCCTGCTAAATAGTCATAACAATGCTTAGCATTGTTGTTGGCTTCTTAGAGGGACTTTCGGTGACTAACCGAAGGAAGTTGGGGGCA	Eukaryota	Archaeplastida	Chlorophyta	Chlorophyta	Chlorophyceae	Chlamydomonadales	Chlamydomonadales_X	NA	NA	phototrophs	1
L226N	0.5	0	2014.41098	2018	ASV4027	GGAAAACTCACCAGGTCCGGACATACGTAGGATTGACAGATTGAGAGCTCTTTCATGATTGTGTGGGTGGTGGTGCATGGCCGTTCTTAGTTGGTGAACTGATTTGTCTGGTTAATTCCGATAACGAGCGAGACCTCCACCAGCGTGTGCTGCGGGCCGGGCGACCGGCCGGTGCGGCACGCTGGGACTGTGCGCGTTTAGCGCACGGAAGTTGGAGGCA	Eukaryota	NA	NA	NA	NA	NA	NA	NA	NA	NA	1
L226N	0.5	0	2014.41098	2018	ASV4060	GGAAAACTCACCAGGTCCAGACATGGGAAGGATTGACAGATTGAAAGCTCTTTCTTGATTCTATGGGTGGTGGTGCATGGCCGTTCTTAGTTGGTGGAGTGATTTGTCTGGTTAATTCCGTTAACGAACGAGACCTTAGCCTGCTAAATAGTCATATTAATGCTTAGCATTGATGTTGGCTTCTTAGAGGGACTTTCGGTGACTAACCGAAGGAAGTTGGGGGCA	Eukaryota	TSAR	Stramenopiles	Gyrista	Chrysophyceae	Ochromonadales	NA	NA	NA	phototrophs	1
L226N	0.5	0	2014.41098	2018	ASV4072	GGAAACTCATCAGGGCAAGAAGATTTTAGGATTGACAGATTGAGAGTTCTTTCTTGATTGGTCTAGTGGTGGTGCATGGCCGTTCTTAGTTGGTGGAGTGATTTGTCTGGTTAATTCCGTTAACGAACGAGACCCCCGCCTGCTAAATAGTTTTGTGAATGCTTAGCATTCTCGTAAGCTTCTTAGAGGGACTTTCGGTGACTAACCGAAGGAAGTTGGGGGCA	Eukaryota	TSAR	NA	NA	NA	NA	NA	NA	NA	NA	1
L226N	0.5	0	2014.41098	2018	ASV4118	GGAAAACTCACCAGGTCCGGACATAAGAAGGATTGACAGATTGAAAGCTCTTTCTTGATTTTATGGGAGGTGGTGCATGGCCGTTCGTAGTTGGTGGAGTGATTTGTCTGGTTAATTCCGTTAACGAACGAGACCTCGACCTGCTAAATAGTTCGACAAAGGATTCTTCCTTTGGACGTGACTTCTTAGAGGGACTATCGGTGTGTAGCCGACGGAAGTTCGAGGCA	Eukaryota	TSAR	Rhizaria	Cercozoa	Filosa-Sarcomonadea	Glissomonadida	Sandonidae	Flectomonas	Flectomonas_ekelundi	heterotrophs	1
L226N	0.5	0	2014.41098	2018	ASV4133	GGAAAACTCACCAGGTCCAGACATAATAAGGATTGACAGATTGATAGCTCTTTCTTGATTCTATGGGTGGTGGTGCATGGCCGTTCTTAGTTGGTGGATTGATTTGTCTGGTTAATTCCGATAACGAACGAGACCTTAACCTGCTAAATAGTAACTGGTAAATTTTATCAGTTTACTTCTTAGAGGGACTTCGTGATTCAAACACGAGGAAGTTTGAGGCA	Eukaryota	Obazoa	Opisthokonta	NA	NA	NA	NA	NA	NA	heterotrophs	1
L226N	0.5	0	2014.41098	2018	ASV4233	GGAAAACTCACCAGGTCCAGACATGGGAAGGATTGACAGATTGAAAGCTCTTTCTTGATTCTATGGGTGGTGGTGCATGGCCGTTCTTAGTTGGTGGAGTGATTTGTCTGGTTAATTCCGATAACGAACGAGACCTTAACCTGCTAAATAGACCAGCCGGCTTTGGCTGGCTGTCGTCTTCTTAGAGGGACTATCAGCGTTTAGCTGATGGAAGTTTGAGGCA	Eukaryota	Obazoa	Opisthokonta	Fungi	Basidiomycota	Pucciniomycotina	Microbotryomycetes	NA	NA	heterotrophs	1
L226N	0.5	0	2014.41098	2018	ASV4240	GGGAAACTCACCAGGTCCAGACATGGTAAGGATTGACAGATTGAGAGCTCTTTCATGATTCTATGGGAGGTGGTGCATGGCCGTTCTTAGTTGGTGGAGTGATTTGTCTGGTTAATTCCGATAACGAACGAGACCTTAGCTTGATGTTGGCGGCGGGGTGGCAGCACGCCGGCGCGATCGTCAAGGACTCGCCGGGACATACCGGCTGGAAGATTGAGGCG	Eukaryota	Obazoa	Opisthokonta	NA	NA	NA	NA	NA	NA	heterotrophs	1
L226N	0.5	0	2014.41098	2018	ASV4294	GGGAAACTTACCAGGTCCAGACATAGTGAGGATTGACAGATTGATAGCTCTTTCTTGATTCTATGGGTGGTGGTGCATGGCCGTTCTTAGTTGGTGGAGTGATTTGTCTGGTTAATTCCGTTAACGAACGAGACCCCCGCCTGCTAAATAGTTATATTAATGCTTTGCATTAATGGTAGCTTCTTAGAGGGACTTTCGGTGACTAACCGAAGGAAGTTGGGGGCA	Eukaryota	TSAR	Stramenopiles	Gyrista	Chrysophyceae	NA	NA	NA	NA	phototrophs	1
L226N	0.5	0	2014.41098	2018	ASV4305	GGAAAACTTACAAGGTCAGAACATGGTTAGGATTGACAGATTGAGAGATCTTTCTTAATTTCTATGGGTGGTGGTGCATGGCCGTTCTTAGTTCGTGAGGTGGCTTGTCAGGTTAATTCCGATAACGAACGAGATCGCAATTTATTAATTGGCGAATAATTGTTTTTCTACACGGGTGAAGGTATTTGGCTTACGTGAGTGGGGAAACTTGCTTGCGTGACTGGGTAATGGATCCTTGATAGACAGTTTTCGTCCGCTTAATCATACTATCGGCGAAAGCACGATGGAAGATGTGGCA	Eukaryota	Amoebozoa	Evosea	Evosea	Variosea	Flamellidae	Flamella-lineage	NA	NA	heterotrophs	1
L226N	0.5	0	2014.41098	2018	ASV4356	GGGAAACTCACCAGGTCCAGACATAGTAAGGATTGACAGATTGATAGCTCTTTCTTGATTCTATGGGTGGTGGTGCATGGCCGTTCTTAGTTGGTGGAGTGATTTGTCTGGTTAATTCCGATAACGAACGAGACCTTAACCTGCTAAATAGTTACGTTCACTTTGGTGAGCGCCTAACTTCTTAGAGGGACTATGGATGTTTAATCCATGGAAGTTTGAGGCA	Eukaryota	Obazoa	Opisthokonta	Fungi	Chytridiomycota	NA	NA	NA	NA	saprotrophs/parasites	1
L226N	0.5	0	2014.41098	2018	ASV4403	GGGAAACTTACCAGGTCCAGACATAGTTAGGATTGACAGATTGATAGCTCTTTCTTGATTCTATGGGTGGTGGTGCATGGCCGTTCTTAGTTGGTGGAGTGATTTGTCTGGTTAATTCCGTTAACGAACGAGACCTTAACCTGCTAAATAGTTACATGTGACCTCGGTTACATGGGCAACTTCTTAGAGGGACTTTGTGTTCCAAGCACAAGGAAGTTTGAGGCA	Eukaryota	TSAR	Alveolata	Dinoflagellata	Dinophyceae	Suessiales	NA	NA	NA	NA	1
L226N	0.5	0	2014.41098	2018	ASV4448	GGGAAACTTACCAGGTCCAGACATAGTTAGGATTGACAGATTGATAGCTCTTTCTTGATTCTATGGGTGGTGGTGCATGGCCGTTCTTAGTTGGTGGAGTGATTTGTCTGGTTAATTCCGTTAACGAACGAGACCTCCGCGTGCTAAATAGTTCCGCTTACAATTTTTTGTAGGTAGTGGACTTCTTAGAGGGACTTTTGGGTAATCAAACCAAAGGAAGTTGGAGGCA	Eukaryota	TSAR	Stramenopiles	Gyrista	Peronosporomycetes	Peronosporomycetes_X	Peronosporales	NA	NA	parasites	1
L226N	0.5	0	2014.41098	2018	ASV4499	GGGAAACTTACCAGGTCCAGACTCAGTGAGGATTGACAGATTGAAGATCTTTCTTGATTTTGAGGGTGGTGGTGCATGGCCGTTCTTAGTTGGTGGAGCGATTTGTCTGGTTTATTCCGTTAACGAACGAGACCACGACCTGCTAAATAGTTACATGTGACCTCGGTTACATGGGCAACTTCTTAGAGGGACTTTGTGTGTCTAACGCAAGGAAGTTTGAGGCA	Eukaryota	TSAR	Rhizaria	Cercozoa	Filosa-Sarcomonadea	Glissomonadida	Allapsidae	NA	NA	heterotrophs	1
L226N	0.5	0	2014.41098	2018	ASV4513	GGAAATCTCACCCGGCCCGGACACTGTAAGGATTGACAGATTGAGAGCTCTTTCTTGATTCGGTGGGTGGTGGTGCATGGCCGTTCTTAGTTGGTGGAGCGATTTGTCTGGTTAATTCCGTTAACGAACGAGACCTCAGCCTGCTAAATAACAGGGCGAATGATTCGTCATTGGCTACTGTTTCTTAGAGGGACATGGAGTATCAAACTCCAGGAAGATTGAGGCA	Eukaryota	TSAR	Stramenopiles	Gyrista	Coscinodiscophyceae	Rhizosoleniales	Rhizosoleniaceae	Urosolenia	Urosolenia_eriensis	phototrophs	1
L226N	0.5	0	2014.41098	2018	ASV4564	GGGAAACTTACCAGGTCCAGACATAGTGAGGATTGACAGATTGAGAGCTCTTTCTTGATTCTATGGGTGGTGGTGCATGGCCGTTCTTAGTTGGTGGAGTGATTTGTCTGGTTAATTCCGATAACGAACGAGACCTTAACCTGCTAAATAGGGGTGCTACCTGCGGGTGGTGGCCCCTTCTTAGAGGGACTAGCTAGGTTTTACTAGCTGGAAGTTTGAGGCA	Eukaryota	NA	NA	NA	NA	NA	NA	NA	NA	NA	1
L226N	0.5	0	2014.41098	2018	ASV4565	GGAAATCTCACCCGGCCCGGACACTGTAAGGATTGACAGATTGAGAGCTCTTTCTTGATTCTATGGGTGGTGGTGCATGGCCGTTCTTAGTTGGTGGAGTGATTTGTCTGGTTAATTCCGTTAACGAACGAGACCCCCGCCTGCTAAATAGTTCGCTTAATGAATTTCATTTCGTAGAGCTTCTTAGAGGGACTTTGCGTGACTAACGCAAGGAAGTTGGGGGCA	Eukaryota	TSAR	Stramenopiles	Gyrista	Bolidophyceae	Parmales	Parmales_env_2	Parmales_env_2_X	Parmales_env_2_X_sp.	phototrophs	1
L226N	0.5	0	2014.41098	2018	ASV4610	GGGAAACTTACCAGGTCCAGACATAGTGAGGATTGACAGATTGAGAGCTCTTTCTTGATTCTATGGGTGGTGGTGCATGGCCGTTCTTAGTTGGTGGAGTGATTTGTCTGGTTAATTCCGTTAACGAACGAGACCCCCGCCTGCTAAATAGTTGCGTCAACTCTGGTTGGCGTCAACTTCTTAGAGGGACTATGGATGTTTAATTCATGGAAGTTTGAGGCA	Eukaryota	Obazoa	Opisthokonta	NA	NA	NA	NA	NA	NA	heterotrophs	1
L226N	0.5	0	2014.41098	2018	ASV4682	GGGAAACTCACCAGGTCCAGACATGAGAAGGATTGACAGTTTGAAAGCACTTTCTTGATTTCATGGGTGGTGGTGCATGGCCGTTCTTAGTTGGTGGAGTGATTTGTCTGGTTGATTCCGATAACGAACGAGACTCTCAGAGTAAACTGGCTAGGTCGTAATTCGCGTTACTTCCGGCCTCTTTTCTCGACTATTCGTTTTAAACGAAAGGAAGCGGAGAGCA	Eukaryota	TSAR	Stramenopiles	Bigyra	Sagenista	Labyrinthulomycetes	Amphifilaceae	Fibrophrys	Fibrophrys_sp.	heterotrophs	1
L226N	0.5	0	2014.41098	2018	ASV4683	GGGAAACTTACCAGGTCCAGACATAGTGAGGATTGACAGATTGAGAGCTCTTTCTTGATTCTATGGGTGGTGGTGCATGGCCGTTCTTAGTTGGTGGAGTGATTTGTCTGGTTAATTCCGTTAACGAACGAGACCTTATCCTGCTAAATAGTCACGCGATTTCCGAATCGTGGACGACTTCTTAGAGGGACTATTGGTGTTTAACCAACGGAAGTTTGAGGCA	Eukaryota	Obazoa	Opisthokonta	NA	NA	NA	NA	NA	NA	heterotrophs	1
L226N	0.5	0	2014.41098	2018	ASV4729	GGGAACCTTACCAGGCTCGTACATAGTCATGATTGACAGATTGAGAGTTCTTTCTCGATTCTATGGGTGGTGGTGCATGGCCGTTCTTAGTCGGTGAGGTGACTTGTCTGGTTAATTCCGTTAACGAACGAGACCTTAACCTGCTAAATAGTACGCTGTAACTTGTTATAGTTGTACTTCTTAGAGGGACTTCGTGATTCAAACACGAGGAAGTTTGAGGCA	Eukaryota	TSAR	Alveolata	Apicomplexa	Gregarinomorphea	Eugregarinorida	Gregarinidae	Leidyana2	NA	parasites	1
L226N	0.5	0	2014.41098	2018	ASV4777	GGAAATCTCACCAGGCCCGGACACGAGAAGGATTGACAGATTGATAGCTCTTTCTTGATTTCGTGGGTGGTGGTGCATGGCCGTTCTTAGTTGGTGGAGTGATTTGTCTGGTTAATTCCGTTAACGAACGAGACCTTAACCTGCTAAATAGCTGTGGGAACGCGAGTTTCTGACACGCTTCTTAGAGGGACTAACCACGTTTAGTGGTTGGAAGTTTGAGGCA	Eukaryota	Obazoa	Opisthokonta	NA	NA	NA	NA	NA	NA	heterotrophs	1
L226N	0.5	0	2014.41098	2018	ASV4864	GGAAAACTTACCAGGTCCAGACATAGTAAGGATTGACAGATTGAAGATCTTTCTTGATTCTATGGGTGGTGGTGCATGGCCGTTCTTAGTTGGTGGAGTGATTTGTCTGGTTAATTCCGTTAACGAACGAGACCTCGACCTGCTAAATAGTTGAAACCGCCCTCTTGGGTCGGTTCTCTAACTTCTTAGAGGGACTATTGTGGATTACACAATGGAAGTTCGAGGCA	Eukaryota	TSAR	Rhizaria	Cercozoa	Filosa-Imbricatea	NA	NA	NA	NA	NA	1
L226N	0.5	0	2014.41098	2018	ASV4908	GGAAAACTCACCAGGTCCAGACATAATAAGGATTGACAGATTGAGAGCTCTTTCTTGATTTTATGGGTGGTGGTGCATGGCCGTTCTTAGTTGGTGGAGTGATTTGTCTGGTTAATTCCGATAACGAACGAGACCTTATCCTGCTAAATAGTTTGATTATATTTTATATGATTTAAACTTCTTAGAGGGACTGTTGGTGTTTAACCAATGGAAGTTTGAGGCA	Eukaryota	Obazoa	Opisthokonta	NA	NA	NA	NA	NA	NA	heterotrophs	1
L226N	1	0.5	2010.039633	2014.41098	ASV0018	GGGAAACTTACCAGGTCCAGACATAGTTAGGATTGACAGATTGATAGCTCTTTCTTGATTCTATGGGTGGTGGTGCATGGCCGTTCTTAGTTGGTGGAGTGATTTGTCTGGTTAATTCCGTTAACGAACGAGACCTTAACCTGCTAAATAGTTACATGTGACCTCGGTTACATGGGCAACTTCTTAGAGGGACTTTGTGTGTCTAACGCAAGGAAGTTTGAGGCA	Eukaryota	TSAR	Alveolata	Dinoflagellata	Dinophyceae	Suessiales	NA	NA	NA	NA	4351
L226N	1	0.5	2010.039633	2014.41098	ASV0001	GGGAAACTTACCAGGTCCAGACATAGTGAGGATTGACAGATTGAGAGCTCTTTCTTGATTCTATGGGTGGTGGTGCATGGCCGTTCTTAGTTGGTGGAGTGATTTGTCTGGTTAATTCCGTTAACGAACGAGACCCCCGCCTGCTAAATAGTTTTGAAAATTCATAGAATTTTCGTAAGCTTCTTAGAGGGACTTTTGGTGACTAACCAAAGGAAGTTGGGGGCA	Eukaryota	TSAR	Stramenopiles	Gyrista	Chrysophyceae	Hydrurales	Hydrurales_Clade-II	Hydrurales_Clade-II_X	Hydrurales_Clade-II_X_sp.	phototrophs	3478
L226N	1	0.5	2010.039633	2014.41098	ASV0036	GGGAAACTTACCAGGTCCAGACATAGTGAGGATTGACAGATTGAGAGCTCTTTCTTGATTCTATGGGTGGTGGTGCATGGCCGTTCTTAGTTGGTGGAGTGATTTGTCTGGTTAATTCCGTTAACGAACGAGACCCCCGCCTGCTAAATAGTCATAACAATGCTTAGCATTGTTGTTGGCTTCTTAGAGGGACTTTCGGTGACTAACCGAAGGAAGTTGGGGGCA	Eukaryota	TSAR	Stramenopiles	Gyrista	Chrysophyceae	Ochromonadales	Ochromonadaceae	Dinobryon	NA	mixotrophs	1743
L226N	1	0.5	2010.039633	2014.41098	ASV0003	GGGAAACTTACCAGGTCCAGACATAGTGAGGATTGACAGATTGAGAGCTCTTTCTTGATTCTATGGGTGGTGGTGCATGGCCGTTCTTAGTTGGTGGAGTGATTTGTCTGGTTAATTCCGTTAACGAACGAGACCCCCGCCTGCTAAATAGTTTTGTGAATGCTTAGCATTCTCGTAAGCTTCTTAGAGGGACTTTCGGTGACTAACCGAAGGAAGTTGGGGGCA	Eukaryota	TSAR	Stramenopiles	Gyrista	Chrysophyceae	Hydrurales	Hydrurales_X	Hydrurales_XX	Hydrurales_XX_sp.	phototrophs	1368
L226N	1	0.5	2010.039633	2014.41098	ASV0012	GGGAAACTTACCAGGTCCAGACATAGTTAGGATTGACAGATTGATAGCTCTTTCTTGATTCTATGGGTGGTGGTGCATGGCCGTTCTTAGTTGGTGGAGTGATTTGTCTGGTTAATTCCGTTAACGAACGAGACCTTAACCTGCTAAATAGTTACATGTAACCTCGGTTACATGGGCAACTTCTTAGAGGGACTTTGCGTGTCTAACGCAAGGAAGTTTGAGGCA	Eukaryota	TSAR	Alveolata	Dinoflagellata	Dinophyceae	Suessiales	Borghiellaceae	Borghiella	Borghiella_tenuissima	phototrophs	1147
L226N	1	0.5	2010.039633	2014.41098	ASV0054	GGGAAACTTACCAGGTCCAGACATAGTGAGGATTGACAGATTGAGAGCTCTTTCTTGATTCTATGGGTGGTGGTGCATGGCCGTTCTTAGTTGGTGGAGTGATTTGTCTGGTTAATTCCGTTAACGAACGAGACCCCCGCCTGCTAAATAGTAGGGTGAATGCTTAGCATTGACTACTGCTTCTTAGAGGGACTTTTGGTGACTAACCAAAGGAAGTTGGGGGCA	Eukaryota	TSAR	Stramenopiles	Gyrista	Chrysophyceae	NA	NA	NA	NA	phototrophs	895
L226N	1	0.5	2010.039633	2014.41098	ASV0146	GGGAAACTTACCAGGTCCAGACATAGTTAGGATTGACAGATTGATAGCTCTTTCTTGATTCTATGGGTGGTGGTGCATGGCCGTTCTTAGTTGGTGGAGTGATTTGTCTGGTTAATTCCGTTAACGAACGAGACCTTAACCTGCTAAATAGTTACACGTGACCTCGGTTACGTGGGCAACTTCTTAGAGGGACTTTGTGTGTCTAACACAAGGAAGTTTGAGGCA	Eukaryota	TSAR	Alveolata	Dinoflagellata	Dinophyceae	Peridiniales	NA	NA	NA	NA	685
L226N	1	0.5	2010.039633	2014.41098	ASV0144	GGGAAACTTACCAGGTCCAGACATAGTGAGGATTGACAGATTGAGAGCTCTTTCTTGATTCTATGGGTGGTGGTGCATGGCCGTTCTTAGTTGGTGGAGTGATTTGTCTGGTTAATTCCGTTAACGAACGAGACCCCCGCCTGCTAAATAGTAGGGTGAATGCTTAGCATTGACTACTGCTTCTTAGAGGGACTTTCGGTGACTAACCGAAGGAAGTTGGGGGCA	Eukaryota	TSAR	Stramenopiles	Gyrista	Chrysophyceae	NA	NA	NA	NA	phototrophs	630
L226N	1	0.5	2010.039633	2014.41098	ASV0049	GGAAAACTTACCAGGTCCAGACATAGTGAGGATTGACAGATTGATAGCTCTTTCTTGATTCTATGGGTGGTGGTGCATGGCCGTTCTTAGTTGGTGGAGTGATTTGTCTGGTTAATTCCGTTAACGAACGAGACCTTAGCCTACTAACTAGTCGAACCAATCTCCGATTGGCTGCGACTTCTTAGAGGGACTTTGTGGGTCAAACACAAGGAAGTTTGAGGCA	Eukaryota	TSAR	Alveolata	Ciliophora	Spirotrichea	Hypotrichia	Halteriidae	Halteria	Halteria_grandinella	heterotrophs	481
L226N	1	0.5	2010.039633	2014.41098	ASV0117	GGAAAACTTACCAGGTCCAGACATAGTGAGGATTGACAGGTTGAAGATCTTTCTTGATTCTATGGGTGGTGGTGCATGGCCGTTCTTAGTTGGTGGATTGATCTGTCTGGTTAATTCCGATAACGAACGAGACCTCAGCCTGCTAAATAGTGGACGCCGGCTTGCCGGTGGCAATCGCTTCTTAGAGGGACTATTGGTGTGTAGCCAATGGAAGATTGAGGCA	Eukaryota	TSAR	Rhizaria	Cercozoa	Novel-clade-10-12	Novel-clade-10	Novel-clade-10_X	Novel-clade-10_XX	Novel-clade-10_XX_sp.	heterotrophs	473
L226N	1	0.5	2010.039633	2014.41098	ASV0182	GGGAAACTTACCAGGTCCAGACATAGTAAGGATTGACAGATTGATAGCTCTTTCTTGATTCTATGGGTGGTGGTGCATGGCCGTTCTTAGTTGGTGGAGTGATTTGTCTGGTTAATTCCGTTAACGAACGAGACCTTAACCTGCTAAATAGTTACACGTAACCTCGGTTACGTGGGCAACTTCTTAGAGGGACTTTGTGTGTCTAACACAAGGAAGTTTGAGGCA	Eukaryota	TSAR	Alveolata	Dinoflagellata	Dinophyceae	Peridiniales	Thoracosphaeraceae	NA	NA	NA	459
L226N	1	0.5	2010.039633	2014.41098	ASV0076	GGGAAACTTACCAGGTCCAGACATAGTAAGGATTGACAGATTGATAGCTCTTTCTTGATTCTATGGGTGGTGGTGCATGGCCGTTCTTAGTTGGTGGAGTGATTTGTCTGGTTAATTCCGTTAACGAACGAGACCTTAACCTGCTAAATAGTTACATGTAACCTCGGTTACATGGGCAACTTCTTAGAGGGACTTTGTGTGTCTAACACAAGGAAGTTTGAGGCA	Eukaryota	TSAR	Alveolata	Dinoflagellata	Dinophyceae	Suessiales	NA	NA	NA	NA	421
L226N	1	0.5	2010.039633	2014.41098	ASV0299	GGGAAACTTACCAGGTCCAGACATAGTAAGGATTGACAGATTGAGAGCTCTTTCTTGATTCTATGGGTGGTGGTGCATGGCCGTTCTTAGTTGGTGGAGTGATTTGTCTGGTTAATTCCGTTAACGAACGAGACGACCGCCTGCTAAATAGTTACGCTAACGCTTGCGTTGGCGGGCAACTTCTTAGAGGGACTCTTGGTGACTAACCAAGGGAAGCTGGTCGCA	Eukaryota	TSAR	Stramenopiles	Gyrista	Pirsoniales	Pirsoniales_X	Pirsoniales_XX	Pirsonia_Clade__XXX	Pirsonia_Clade__XXX_sp.	parasites	420
L226N	1	0.5	2010.039633	2014.41098	ASV0007	GGGAAACTTACCAGGTCCAGACATAGTGAGGATTGACAGATTGAGAGCTCTTTCTTGATTCTATGGGTGGTGGTGCATGGCCGTTCTTAGTTGGTGGAGTGATTTGTCTGGTTAATTCCGTTAACGAACGAGACCCCCGCCTGCTAAATAGTTTTGAGAATTCATAGAATTCTCGTAAGCTTCTTAGAGGGACTTTTGGTGACTAACCAAAGGAAGTTGGGGGCA	Eukaryota	TSAR	Stramenopiles	Gyrista	Chrysophyceae	Hydrurales	NA	NA	NA	phototrophs	377
L226N	1	0.5	2010.039633	2014.41098	ASV0091	GGGAAACTTACCAGGTCCAGACATAGTGAGGATTGACAGATTGAGAGCTCTTTCTTGATTCTATGGGTGGTGGTGCATGGCCGTTCTTAGTTGGTGGAGTGATTTGTCTGGTTAATTCCGTTAACGAACGAGACCCCCGCCTGCTAAATAGTGATTCCAATGCTTAGCATTGGTATTATCTTCTTAGAGGGACTTTCGGTGACTAACCGAAGGAAGTTGGGGGCA	Eukaryota	TSAR	Stramenopiles	Gyrista	Chrysophyceae	Chrysophyceae_Cluster-II	Chrysophyceae_Cluster-II_X	Chrysophyceae_Cluster-II_XX	Chrysophyceae_Cluster-II_XX_sp.	phototrophs	376
L226N	1	0.5	2010.039633	2014.41098	ASV0243	GGGAAACTTACCAGGTCCAGACATAGTGAGGATTGACAGATTGAGAGCTCTTTCTTGATTCTATGGGTGGTGGTGCATGGCCGTTCTTAGTTGGTGGAGTGATTTGTCTGGTTAATTCCGTTAACGAACGAGACCCCCGCCTGCTAAATAGTTGGATCAATGCATGGCATTGGTTTCAGCTTCTTAGAGGGACTTTCGGCGACCAGCCGAAGGAAGTTGGGGGCA	Eukaryota	TSAR	Stramenopiles	Gyrista	Chrysophyceae	Chrysophyceae_Cluster-II	Chrysophyceae_Cluster-II_X	Chrysophyceae_Cluster-II_XX	Chrysophyceae_Cluster-II_XX_sp.	phototrophs	362
L226N	1	0.5	2010.039633	2014.41098	ASV0282	GGAAAACTTACCAGGTCCAGACATAGTAAGGATTGACAGATTGATAGCTCTTTCTTGATTCTATGGGTGGTGGTGCATGGCCGTTCTTAGTTGGTGGAGTGATTTGTCTGGTTAATTCCGTTAACGAACGAGACCTTAGCCTGCTAACTAGTCGCGGCGATCTCGATCGTCACCGGCTTCTTAGAGGGACTTTGTGGCACTAAACACAAGGAAGTTTGAGGCA	Eukaryota	TSAR	Alveolata	Ciliophora	Spirotrichea	Oligotrichida	Strombidiidae	Strombidium	NA	heterotrophs	358
L226N	1	0.5	2010.039633	2014.41098	ASV0008	GGGAAACTTACCAGGTCCAGACATAGTGAGGATTGACAGATTGAGAGCTCTTTCTTGATTCTATGGGTGGTGGTGCATGGCCGTTCTTAGTTGGTGGAGTGATTTGTCTGGTTAATTCCGTTAACGAACGAGACCCCCGCCTGCTAAATAGTCATACGAATGCTTAGCATTCGTGTTGGCTTCTTAGAGGGACTTTCGGTGACTAACCGAAGGAAGTTGGGGGCA	Eukaryota	TSAR	Stramenopiles	Gyrista	Chrysophyceae	Synurales	Synuraceae	Mallomonas	Mallomonas_heterospina	phototrophs	328
L226N	1	0.5	2010.039633	2014.41098	ASV0004	GGGAAACTTACCAGGTCCAGACATAGTGAGGATTGACAGATTGAGAGCTCTTTCTTGATTCTATGGGTGGTGGTGCATGGCCGTTCTTAGTTGGTGGAGTGATTTGTCTGGTTAATTCCGTTAACGAACGAGACCCCCGCCTGCTAAATAGTTTTGTAAATGCTTAGCATTTTCGTAAGCTTCTTAGAGGGACTTTCGGTGACTAACCGAAGGAAGTTGGGGGCA	Eukaryota	TSAR	Stramenopiles	Gyrista	Chrysophyceae	Hydrurales	NA	NA	NA	phototrophs	301
L226N	1	0.5	2010.039633	2014.41098	ASV0127	GGGAAACTCACCAGGTCCAGACATAGTGAGGATTGACAGATTGAGAGCTCTTTCTTGATTCTATGGGTGGTGGTGCATGGCCGTTCTTAGTTGGTGGAGTGATTTGTCTGGTTAATTCCGATAACGAACGAGACCCCCGCCTGCTAAATAGTTACATTAATGCTTTGCATTCTTAGTTAGCTTCTTAGAGGGACTTTTGGTGATTAACCAAAGGAAGTTGGGGGCA	Eukaryota	TSAR	Stramenopiles	Gyrista	Chrysophyceae	Chrysophyceae_Cluster-I	Chrysophyceae_Cluster-I_X	Chrysophyceae_Cluster-I_XX	Chrysophyceae_Cluster-I_XX_sp.	phototrophs	288
L226N	1	0.5	2010.039633	2014.41098	ASV0114	GGAAATCTTACCAGGTCCAGACACGAGGATGATTAACAGATTGAGAGCTCTTTTTTGATTTTGTGGGTGGTGGTGCATGGCCGTTCTTAGTTGGTGGGTTGCCTTGTCAGGTTGATTCCGGTAACGAACGAGACCTCAGCCTGCTAAATAGTCACGCGTCCTTTTTGGACGCGCCTGACTTCTTAGAGGGACTATTGTCGTTTAGGCAATGGAAGTGTGAGGCA	Eukaryota	Archaeplastida	Chlorophyta	Chlorophyta	Chlorophyceae	Chlamydomonadales	Chlamydomonadales_X	NA	NA	phototrophs	242
L226N	1	0.5	2010.039633	2014.41098	ASV0020	GGAAAACTCACCAGGTCCAGACATAGTTAGGATTGACAGATTGATAGCTCTTTCTTGATTCTATGGGTGGTGGTGCATGGCCGTTCTTAGTTGGTGGAGTGATTTGTCTGGTTAATTCCGATAACGAACGAGATCTTAGCCTGCTAAATAGCTGTCAGATAATTAAGTCTGGCCCAGCTTCTTAGAGGGACTTTGTGGTTTAAACATGAGGAAGTTTGAGGCA	Eukaryota	TSAR	Alveolata	NA	NA	NA	NA	NA	NA	NA	237
L226N	1	0.5	2010.039633	2014.41098	ASV0047	GGGAAACTTACCAGGTCCAGACATAGTGAGGATTGACAGATTGAGAGCTCTTTCTTGATTCTATGGGTGGTGGTGCATGGCCGTTCTTAGTTGGTGGAGTGATTTGTCTGGTTAATTCCGTTAACGAACGAGACCCCCGCCTGCTAAATAGTTGTGTAAATGCTTAGCATTTGCGTCAGCTTCTTAGAGGGACTTTCGGTGACTAACCGAAGGAAGTTGGGGGCA	Eukaryota	TSAR	Stramenopiles	Gyrista	Chrysophyceae	NA	NA	NA	NA	phototrophs	232
L226N	1	0.5	2010.039633	2014.41098	ASV0026	GGGAAACTTACCAGGTCCAGACATAGTGAGGATTGACAGATTGATAGCTCTTTCTTGATTCTATGGGTGGTGGTGCATGGCCGTTCTTAGTTGGTGGAGTGATTTGTCTGGTTAATTCCGTTAACGAACGAGACCCCCGCCTGCTAAATAGTTGTACCAATGCTTTGCATTGGTTTCAGCTTCTTAGAGGGACTTTCGGTGACTAACCGAAGGAAGTTGGGGGCA	Eukaryota	TSAR	Stramenopiles	Gyrista	Chrysophyceae	Chromulinales	Chrysosphaerellaceae	Chrysosphaerella	Chrysosphaerella_sp.	phototrophs	226
L226N	1	0.5	2010.039633	2014.41098	ASV0063	GGGAAACTTACCAGGTCCAGACATAGTAAGGATTGACAGATTGATAGCTCTTTCTTGATTCTATGGGTGGTGGTGCATGGCCGTTCTTAGTTGGTGGAGTGATTTGTCTGGTTAATTCCGTTAACGAACGAGACCTTAACCTGCTAAATAGTTACACTTAACCTCGGTTAAGTGGGCAACTTCTTAGAGGGACTTTGTGTGTCTAACGCAAGGAAGTTTGAGGCA	Eukaryota	TSAR	Alveolata	Dinoflagellata	Dinophyceae	Peridiniales	Thoracosphaeraceae	Apocalathium	Apocalathium_aciculiferum	phototrophs	218
L226N	1	0.5	2010.039633	2014.41098	ASV0009	GGAAAACTCACCAGGTCCAGACATGGGAAGGATTGACAGATTGAAAGCTCTTTCTTGATTCTATGGGTGGTGGTGCATGGCCGTTCTTAGTTGGTGGAGTGATTTGTCTGGTTAATTCCGTTAACGAACGAGACCTTAGCCTGCTAAATAGTTGCTCGAAACTTAGGTTTCTTGCCAGCTTCTTAGAGGGACTTCGTGTGTTTAACACGAGGAAGTTTGAGGCA	Eukaryota	TSAR	Alveolata	Apicomplexa	Coccidiomorphea	Eimeriida	NA	NA	NA	parasites	213
L226N	1	0.5	2010.039633	2014.41098	ASV0031	GGGAAACTTACCAGGTCCAGACATAGTTAGGATTGACAGATTGATAGCTCTTTCTTGATTCTATGGGTGGTGGTGCATGGCCGTTCTTAGTTGGTGGAGTGATTTGTCTGGTTAATTCCGTTAACGAACGAGACCTTAACCTGCTAAATAGTTACATGTGACCTCGGTTACATGGGCAACTTCTTAGAGGGACTTTGTGTGTCTAATGCAAGGAAGTTTGAGGCA	Eukaryota	TSAR	Alveolata	Dinoflagellata	Dinophyceae	NA	NA	NA	NA	NA	213
L226N	1	0.5	2010.039633	2014.41098	ASV0005	GGAAAACTCACCAGGTCCAGACATGGGAAGGATTGACAGATTGAAAGCTCTTTCTTGATTCTATGGGTGGTGGTGCATGGCCGTTCTTAGTTGGTGGAGTGATTTGTCTGGTTAATTCCGTTAACGAACGAGACCTTAGCCTGCTAAATAGTTGCTAGAAACCTAGGTTTCTTGCCAGCTTCTTAGAGGGACTTCGTGTGTTTAACACGAGGAAGTTTGAGGCA	Eukaryota	TSAR	Alveolata	Apicomplexa	Coccidiomorphea	Eimeriida	Eimeriidae	Goussia1	NA	parasites	208
L226N	1	0.5	2010.039633	2014.41098	ASV0314	GGAAAACTTACCAGGTCCAGACATAGTGAGGATTGACAGATTGATAGCTCTTTCTTGATTCTATGGGTGGTGGTGCATGGCCGTTCTTAGTTGGTGGAGTGATTTGTCTGGTTAATTCCGTTAACGAACGAGACCTTAGCCTGCTAACTAGTCTCAGCAATCTCGATTGTTGCAGGCTTCTTAGAGGGACTTTGTGGCGCAAACACAAGGAAGTTTGAGGCA	Eukaryota	TSAR	Alveolata	Ciliophora	Spirotrichea	Oligotrichida	Strombidiidae	Pelagostrombidium	Pelagostrombidium_sp.	heterotrophs	197
L226N	1	0.5	2010.039633	2014.41098	ASV0143	GGGAAACTTACCAGGTCCAGACATAGTGAGGATTGACAGATTGAGAGCTCTTTCTTGATTCTATGGGTGGTGGTGCATGGCCGTTCTTAGTTGGTGGAGTGATTTGTCTGGTTAATTCCGTTAACGAACGAGACCCCCGCCTGCTAAATAGTTTAGCGAATGCTTAGCATTGGCTTAAGCTTCTTAGAGGGACTTTCGGTGACTAACCGAAGGAAGTTGGGGGCA	Eukaryota	TSAR	Stramenopiles	Gyrista	Chrysophyceae	NA	NA	NA	NA	phototrophs	195
L226N	1	0.5	2010.039633	2014.41098	ASV0066	GGGAAACTTACCAGGTCCAGACATAGTAAGGATTGACAGATTGATAGCTCTTTCTTGATTCTATGGGTGGTGGTGCATGGCCGTTCTTAGTTGGTGGAGTGATTTGTCTGGTTAATTCCGATAACGAACGAGACCTTAACCTGCTAACTAGTCTCGCTCATTTCATGGGCGCTGACTTCTTAGAGGGACTATGTGTCGAAAAGCACATGGAAGTTTGAGGCA	Eukaryota	TSAR	Alveolata	Ciliophora	Litostomatea	Litostomatea_X	Litostomatea_XX	Spathidium	NA	heterotrophs	192
L226N	1	0.5	2010.039633	2014.41098	ASV0124	GGAAAACTCACCAGGTCCGGACATAGTAAGGATTGACAGATTGAGAGCTCTTTCTTGATTCTATGGGTGGTGGTGCATGGCCGTTCTTAGTTGGTGGAGTGATTTGTCTGGTTAATTCCGTTAACGAACGAGACCTTAACCTGCTAAATAGTCGGGCGAACTGCGGTTCGCGGCGACTTCTTAGAGGGACTAGCCACGTTTAGTGGTTGGAAGTTTGAGGCA	Eukaryota	Obazoa	Opisthokonta	NA	NA	NA	NA	NA	NA	heterotrophs	181
L226N	1	0.5	2010.039633	2014.41098	ASV0163	GGAAAACTTACCAGGTCCAGACATAGTGAGGATTGACAGATTGAGAGCTCTTTCTTGATTCTATGGGTGGTGGTGCATGGCCGTTCTTAGTTGGTGGAGTGATTTGTCTGGTTAATTCCGTTAACGAACGAGACCCCTGCCTGCTAAATAGTTGAGCGAGTGAATGTTCACTGGCTGCAGCTTCTTAGAGGGACGTGCGTTCTATTAGACGCAGGAAGATAGGGGCA	Eukaryota	TSAR	Stramenopiles	Gyrista	Bacillariophyceae	Fragilariales	Staurosiraceae	Staurosira	NA	phototrophs	171
L226N	1	0.5	2010.039633	2014.41098	ASV0398	GGGAAACTTACCAGGTCCAGACATAGTGAGGATTGACAGATTGAGAGCTCTTTCTTGATTCTATGGGTGGTGGTGCATGGCCGTTCTTAGTTGGTGGAGTGATTTGTCTGGTTAATTCCGTTAACGAACGAGACCCCCGCCTGCTAAATAGTTGTATCAATGCCTAGCATTGGTGTCAGCTTCTTAGAGGGACTTTCGGTGACTAACCGAAGGAAGTTGGGGGCA	Eukaryota	TSAR	Stramenopiles	Gyrista	Chrysophyceae	NA	NA	NA	NA	phototrophs	167
L226N	1	0.5	2010.039633	2014.41098	ASV0138	GGGAAACTTACCAGGTCAAAACATGGTTGGGATTGACAGATTGAGAGCTCTTTCTTGATTCTATGGGTGGTGGTGCATGGCCGTTCTTAGTTGGTGGAGTGATTTGTCTGGTTAATTCCGTTAACGAACGAGACCTTAACCTGCTAACTAGGCGCTAAATGGATAATTTAGTTGCCTTCTTAGAGGGACTATGCGTTCAAGCGCATGGAAGTTTGAGGCA	Eukaryota	TSAR	Alveolata	Ciliophora	Prostomatea	Prorodontida	Urotrichidae	Halodinium	Halodinium_verrucatum	heterotrophs	162
L226N	1	0.5	2010.039633	2014.41098	ASV0136	GGGAAACTTACCAGGTCCAGACATAGTAAGGATTGACAGATTGATAGCTCTTTCTTGATTCTATGGGTGGTGGTGCATGGCCGTTCTTAGTTGGTGGAGTGATTTGTCTGGTTAATTCCGATAACGAACGAGACCTTAACCTGCTAACTAGTCGTACTCATTACATGGGTATCAACTTCTTAGAGGGACTATGTGTCGAAAAGCACATGGAAGTTTGAGGCA	Eukaryota	TSAR	Alveolata	Ciliophora	Litostomatea	Haptoria_2	Haptoria_2_X	Haptoria_2_XX	Haptoria_2_XX_sp.	heterotrophs	160
L226N	1	0.5	2010.039633	2014.41098	ASV0228	GGAAAACTCACCAGGTCCAGACATGGTAAGGATTGACAGATTGATAGCTCTTTCTTGATTCTATGGGTGGTGGTGCATGGCCGTTCTTAGTTGGTGGAGTGATTTGTCTGGTTAATTCCGTTAACGAACGAGACCTTAACCTGCTAAATAGTTGCACGAAACTTATGTTTCGTGATTAACTTCTTAGAGGGACTTTGCGAGTCTATCGCAAGGAAGTTTGAGGCA	Eukaryota	TSAR	Alveolata	Chrompodellids	Colpodellidea	Colpodellida	Alphamonaceae	Alphamonas	Alphamonas_edax	heterotrophs	153
L226N	1	0.5	2010.039633	2014.41098	ASV0304	GGAAAACTTACCAGGTCCAGACATAGTGAGGATTGACAGATTGAGAGCTCTTTCTTGATTCTATGGGTGGTGGTGCATGGCCGTTCTTAGTTGGTGGAGTGATTTGTCTGGTTAATTCCGTTAACGAACGAGACCCCCGCCTGCTAAATAGTTGGACCCATGCTTTGCATTGGTTACAGCTTCTTAGAGGGACTTTTGGTGACTAACCAAAGGAAGTTGGGGGCA	Eukaryota	TSAR	Stramenopiles	Gyrista	Chrysophyceae	Chrysosaccales	Chrysosaccaceae	NA	NA	phototrophs	149
L226N	1	0.5	2010.039633	2014.41098	ASV0038	GGAAAACTTACCAGGTCCAGACATAGTGAGGATTGACAGATTGATAGCTCTTTCTTGATTCTATGGGTGGTGGTGCATGGCCGTTCTTAGTTGGTGGAGTGATTTGTCTGGTTAATTCCGTTAACGAACGAGACCTTAGCCTACTAACTAGTCGGGTGAATCTCGCATTCTCCGCGACTTCTTAGAGGGACTTTGTGGGCCAAACACAAGGAAGTTTGAGGCA	Eukaryota	TSAR	Alveolata	Ciliophora	Spirotrichea	Hypotrichia	NA	NA	NA	heterotrophs	142
L226N	1	0.5	2010.039633	2014.41098	ASV0159	GGAAAACTTACCAGGTCCAGACATAGTGAGGATTGACAGATTGAGAGCTCTTTCTTGATTCTATGGGTGGTGGTGCATGGCCGTTCTTAGTTGGTGGAGTGATTTGTCTGGTTAATTCCGTTAACGAACGAGACCCCTGCCTGCTAAATAGTTGAGCGAGTGAATGTTCACTGGCTCCAGCTTCTTAGAGGGACGTGCGTTCTATTAGACGCAGGAAGATAGGGGCA	Eukaryota	TSAR	Stramenopiles	Gyrista	Bacillariophyceae	Fragilariales	Staurosiraceae	Staurosira	Staurosira_construens	phototrophs	140
L226N	1	0.5	2010.039633	2014.41098	ASV0699	GGGAAACTTACCAGGTCCAGACATAATAAGGATTGACAGATTGATAGCTCTTTCTTGATTCTATGGGTGGTGGTGCATGGCCGTTCTTAGTTGGTGGAGTGATTTGTCTGGTTAATTCCGTTAACGAACGAGACCTTAACCTGCTAAATAGTTACATGTAACCTCGGTTACATGGGCAACTTCTTAGAGGGACTTTGTGTGTCTAACGCAAGGAAGTTTGAGGCA	Eukaryota	TSAR	Alveolata	Dinoflagellata	Dinophyceae	Suessiales	Symbiodiniaceae	NA	NA	phototrophs	139
L226N	1	0.5	2010.039633	2014.41098	ASV0085	GGGAAACTTACCAGGTCCAGACATAGTAAGGATTGACAGATTGATAGCTCTTTCTCGATTCTATGGGTGGTGGTGCATGGCCGTTCTTAGTTGGTGGAGTGATTTGTCTGGTTAATTCCGTTAACGAACGAGACCTTAACCTGCTAAATAGTTACATGTAACCTCGGTTACATGGGCAACTTCTTAGAGGGACTTTGTGTGTCTAACGCAAGGAAGTTTGAGGCA	Eukaryota	TSAR	Alveolata	Dinoflagellata	Dinophyceae	Suessiales	Symbiodiniaceae	NA	NA	phototrophs	132
L226N	1	0.5	2010.039633	2014.41098	ASV0196	GGGAAACTTACCAGGTCCAGACATAGTAAGGATTGACAGATTGATAGCTCTTTCTTGATTCTATGGGTGGTGGTGCATGGCCGTTCTTAGTTGGTGGAGTGATTTGTCTGGTTAATTCCGATAACGAACGAGACCTTAACCTGCTAACTAGTCTTACTCATTTCATGGGTACTGACTTCTTAGAGGGACTATGTGTCGAAAAGCACATGGAAGTTTGAGGCA	Eukaryota	TSAR	Alveolata	Ciliophora	Litostomatea	Litostomatea_X	Litostomatea_XX	Lagynophrya	Lagynophrya_acuminata	heterotrophs	131
L226N	1	0.5	2010.039633	2014.41098	ASV0027	GGGAACCTCACCAGGCCCGGACATAGTCATGATTGACAGATTGAGAGTTCTTTCTCGATTCTATGGGTGGTGGTGCATGGCCGTTCTTAGTCGGTGAGGTGACTTGTCTGGTTAATTCCGATAACGGACGAGACCTCGACCTACTAACTAGCCAGCGTTTACTCTTGTAAGCGTTTGGCTTCTTAGAGGGACTTTGTGAGACTATCACAAGGAAGTTCGAGCCT	Eukaryota	TSAR	Alveolata	Apicomplexa	Gregarinomorphea	Eugregarinorida	Gregarinidae	Leidyana1	Gregarina_blattarum	parasites	130
L226N	1	0.5	2010.039633	2014.41098	ASV0122	GGGAAACTTACCAGGTCCAGACATAGTTAGGATTGACAGATTGATAGCTCTTTCTTGATTCTATGGGTGGTGGTGCATGGCCGTTCTTAGTTGGTGGAGTGATTTGTCTGGTTAATTCCGTTAACGAACGAGACCTTAACCTGCTAAATAGTTACATGTAACCTTGGTTACATGGGCAACTTCTTAGAGGGACTTTGCGTGTCTAACGCAAGGAAGTTTGAGGCA	Eukaryota	TSAR	Alveolata	Dinoflagellata	Dinophyceae	Suessiales	Borghiellaceae	Borghiella	Borghiella_tenuissima	phototrophs	119
L226N	1	0.5	2010.039633	2014.41098	ASV0226	GGAAAACTTACCAGGTCCAGACATAGTGAGGATTGACAGATTGATAGCTCTTTCTTGATTCTATGGGTGGTGGTGCATGGCCGTTCTTAGTTGGTGGAGTGATTTGTCTGGTTAATTCCGTTAACGAACGAGACCTTAGCCTACTAACTAGTCGAACCAATCTCTGATTGGCTGCGACTTCTTAGAGGGACTTTGTGGGTCAAACACAAGGAAGTTTGAGGCA	Eukaryota	TSAR	Alveolata	Ciliophora	Spirotrichea	Hypotrichia	Halteriidae	Halteria	Halteria_grandinella	heterotrophs	119
L226N	1	0.5	2010.039633	2014.41098	ASV0207	GGGAAGCTTACCAGGTCCAGACACGGGAATGATGAACAGATTGAGAGCTCTTTTTTGATTCTGTGGGTGGTGGTGCATGGCCGTTCTTAGTTGGTGGGTTGCCTTGTCAGGTTGATTCCGGTAACGAACGAGACCTCAGCCTGCTAAATAATCGGTGGTCCTCCTTGGATCATGTCGGTTTCTTAGAGGGACTATTGGCGTTTAGTCAATGGAAGTGTGAGGCA	Eukaryota	Archaeplastida	Chlorophyta	Chlorophyta	Chlorophyceae	Chlamydomonadales	Chlamydomonadales_X	Chlamydomonas	Chlamydomonas_nasuta	phototrophs	118
L226N	1	0.5	2010.039633	2014.41098	ASV0074	GGAAAACTTACCAGGTCCAGACATAGTGAGGATTGACAGATTGAGAGCTCTTTCTTGATTCTATGGGTGGTGGTGCATGGCCGTTCTTAGTTGGTGGAGTGATTTGTCTGGTTAATTCCGTTAACGAACGAGACTCCCGCCTGCTAAATAGTCCGGTGAATGAGTGTTCATTGACCTGGTCTTCTTAGAGGGACTTTCGGTGACTAACCGAAGGAAGTTGGGGGCA	Eukaryota	TSAR	Stramenopiles	Gyrista	Coscinodiscophyceae	Aulacoseirales	Aulacoseiraceae	Aulacoseira	NA	phototrophs	116
L226N	1	0.5	2010.039633	2014.41098	ASV0686	GGGAAACTTACCAGGTCCAGACATAGTGAGGATTGACAGATTGAGAGCTCTTTCTTGATTCTATGGGTGGTGGTGCATGGCCGTTCTTAGTTGGTGGAGTGATTTGTCTGGTTAATTCCGTTAACGAACGAGACGACCGCCTGCTAAATAGTTACGCTAACGCTTGCGTTGGCGGGCAACTTCTTAGAGGGACTCTTGGTGACTAACCAAGGGAAGCTGGTCGCA	Eukaryota	TSAR	Stramenopiles	Gyrista	Pirsoniales	Pirsoniales_X	Pirsoniales_XX	Pirsonia_Clade__XXX	Pirsonia_Clade__XXX_sp.	parasites	116
L226N	1	0.5	2010.039633	2014.41098	ASV0086	GGAAAACTTACCAGGTCCAGACATAGTGAGGATTGACAGATTGATAGCTCTTTCTTGATTCTATGGGTGGTGGTGCATGGCCGTTCTTAGTTGGTGGAGTGATTTGTCTGGTTAATTCCGTTAACGAACGAGACCTTAGCCTGCTAACTAGTCGAACCAATGCGAATTGGTCGCGACTTCTTAGAGGGACTTTGTGTTCCAAGCACAAGGAAGTTTGAGGCA	Eukaryota	TSAR	Alveolata	Ciliophora	Spirotrichea	Hypotrichia	NA	NA	NA	heterotrophs	114
L226N	1	0.5	2010.039633	2014.41098	ASV0263	GGAAAACTTACCAGGTCCAGACACGGGGATGATAAACAGATTGAGAGCTCTTTTTTGATTCTGTGGGTGGTGGTGCATGGCCGTTCTTAGTTGGTGGGTTGCCTTGTCAGGTTGATTCCGGTAACGAACGAGACCTCAGCCTGCTAAATAGTCACATATCCTTTTTGGATATGCCTGACTTCTTAGAGGGACTATTGTCGTTTAGGCAATGGAAGTGTGAGGCA	Eukaryota	Archaeplastida	Chlorophyta	Chlorophyta	Chlorophyceae	Chlamydomonadales	Chlamydomonadales_X	Chlamydomonas	Chlamydomonas_raudensis	phototrophs	114
L226N	1	0.5	2010.039633	2014.41098	ASV0804	GGGAAACTTACCAGGTCCAGACATAGTGAGGATTGACAGATTGAGAGCTCTTTCTTGATTCTATGGGTGGTGGTGCATGGCCGTTCTTAGTTGGTGGAGTGATTTGTCTGGTTAATTCCGTTAACGAACGAGACCTTAGCCTGCTAACTAGTCGCGGCGATCTCGATCGTCACCGGCTTCTTAGAGGGACTTTGTGGCACTAAACACAAGGAAGTTTGAGGCA	Eukaryota	TSAR	Alveolata	Ciliophora	Spirotrichea	Oligotrichida	Strombidiidae	Strombidium	NA	heterotrophs	114
L226N	1	0.5	2010.039633	2014.41098	ASV0137	GGAAAACTCACCAGGTCCGGACATGGTAAGGATTGACAGAATGAGAGCTCTTTCAAGATTCTATGGGTGGTGGTGCATGGCCGTTCTTAGTTGGTGGAGTGATTTGTCTGGTTAATTCCGATAACGAACGAGACCTCTACCTGTCATACTACGGTTACTGATGTGAATCGGTTGGCGTTCTATGAGGGACTGACTGGGGTTACCAGTAGGAAGTTTGAGGCA	Eukaryota	Obazoa	Opisthokonta	Fungi	Rozellomycota	Rozellomycota_X	Rozellomycota_XX	Rozellomycota_XXX	Rozellomycota_XXX_sp.	parasites	112
L226N	1	0.5	2010.039633	2014.41098	ASV0220	GGGAAACTTACCAGGTCCAGACATAGTGAGGATTGACAGATTGAGAGCTCTTTCTTGATTCTATGGGTGGTGGTGCATGGCCGTTCTTAGTTGGTGGAGTGATTTGTCTGGTTAATTCCGTTAACGAACGAGACCCCCGCCTGCTAAATAGTTTGGTGAATGCTTAGCATTCATGTAAGCTTCTTAGAGGGACTTTTGGTGACTAACCAAAGGAAGTTGGGGGCA	Eukaryota	TSAR	Stramenopiles	Gyrista	Chrysophyceae	Hydrurales	Hydrurales_X	Hydrurales_XX	Hydrurales_XX_sp.	phototrophs	112
L226N	1	0.5	2010.039633	2014.41098	ASV1073	GGGAAACTTACCAGGTCCAGACATAGTGAGGATTGACAGATTGAGAGCTCTTTCTTGATTCTATGGGTGGTGGTGCATGGCCGTTCTTAGTTGGTGGAGTGATTTGTCTGGTTAATTCCGTTAACGAACGAGACCCCCGCCTGCTAAATAGTGGTGTGAATGCATAGCATTCACGTCTGCTTCTTAGAGGGACTTTCGGTGACTAACCGAAGGAAGTTGGGGGCA	Eukaryota	TSAR	Stramenopiles	Gyrista	Chrysophyceae	Hydrurales	Hydruraceae	Hydrurus	Hydrurus_sp.	phototrophs	111
L226N	1	0.5	2010.039633	2014.41098	ASV0125	GGGAAACTTACCAGGTCCAGACATAGTGAGGATTGACAGATTGAGAGCTCTTTCTTGATTCTATGGGTGGTGGTGCATGGCCGTTCTTAGTTGGTGGAGTGATTTGTCTGGTTAATTCCGTTAACGAACGAGACCCCCGCCTGCTAAATAGTTCCATCAAATCATAGATTTGGTCGGAGCTTCTTAGAGGGACTTTCGGTGACCAACCGAAGGAAGTTGGGGGCA	Eukaryota	TSAR	Stramenopiles	Gyrista	Chrysophyceae	NA	NA	NA	NA	phototrophs	110
L226N	1	0.5	2010.039633	2014.41098	ASV0155	GGGAAACTTACCAGGTCCAGACATAGTAAGGATTGACAGATTGATAGCTCTTTCTTGATTCTATGGGTGGTGGTGCATGGCCGTTCTTAGTTGGTGGAGTGATTTGTCTGGTTAATTCCGATAACGAACGAGACCTTAACCTGCTAACTAGTCTTGCTCATTTCATGGGTACTGACTTCTTAGAGGGACTATGTGTCGAAAAGCACATGGAAGTTTGAGGCA	Eukaryota	TSAR	Alveolata	Ciliophora	Litostomatea	Litostomatea_X	Litostomatea_XX	NA	NA	heterotrophs	108
L226N	1	0.5	2010.039633	2014.41098	ASV0421	GGAAAACTCACCAGGTCCGGACATAGTAAGGATTGACAGATTGAGAGCTCTTTCTTGATTCTATGGGTGGTGGTGCATGGCCGTTCTTAGTTGGTGGAGTGATTTGTCTGGTTAATTCCGTTAACGAACGAGACCTTAACCTGCTAAATAGCCGGGCTGCCTGCGGGCGGTGCCGGCTTCTTAGAGGGACTGACCGCGTTTAGCGGTCGGAAGTTTGAGGCA	Eukaryota	Obazoa	Opisthokonta	Fungi	Rozellomycota	Rozellomycota_X	Rozellomycota_XX	Rozella	Rozella_sp.	parasites	108
L226N	1	0.5	2010.039633	2014.41098	ASV0140	GGGAAACTTACCAGGTCCAGACATAGTAAGGATTGACAGATTGATAGCTCTTTCTTGATTCTATGGGTGGTGGTGCATGGCCGTTCTTAGTTGGTGGAGTGATTTGTCTGGTTAATTCCGATAACGAACGAGACCTTAACCTGCTAACTAGTCTTACTCATTGCATGGGTATTGACTTCTTAGAGGGACTATGTGTCGATAAGCACATGGAAGTTTGAGGCA	Eukaryota	TSAR	Alveolata	Ciliophora	Litostomatea	Haptoria_7	Spathidiida	NA	NA	heterotrophs	107
L226N	1	0.5	2010.039633	2014.41098	ASV0265	GGGAAACTTACCAGGTCCAGACATAGTAAGGATTGACAGATTGATAGCTCTTTCTTGATTCTATGGGTGGTGGTGCATGGCCGTTCTTAGTTGGTGGAGTGATTTGTCTGGTTAATTCCGTTAACGAACGAGACCTTAACCTGCTAAATAGTTACATGTAACCTCGGTTACGTGGGCAACTTCTTAGAGGGACTTTGCGTGTCTAACGCAAGGAAGTTTGAGGCA	Eukaryota	TSAR	Alveolata	Dinoflagellata	Dinophyceae	NA	NA	NA	NA	NA	106
L226N	1	0.5	2010.039633	2014.41098	ASV0165	GGAAAACTTACCAGGTCCAGACATAGTGAGGATTGACAGGTTGAAGATCTTTCTTGATTCTATGGGTGGTGGTGCATGGCCGTTCTTAGTTGGTGGATTGATCTGTCTGGTTAATTCCGATAACGAACGAGACCTCAGCCTGCTAAATAGCAGACGTCGGCTTGCCGGCGGCAATTGCTTCTTAGAGGGACTATTGGTGTGTAGCCAATGGAAGATTGAGGCA	Eukaryota	TSAR	Rhizaria	Cercozoa	Novel-clade-10-12	Novel-clade-10	Novel-clade-10_X	Novel-clade-10_XX	Novel-clade-10_XX_sp.	heterotrophs	105
L226N	1	0.5	2010.039633	2014.41098	ASV0010	GGAAAACTCACCAGGTCCGGACATGGTAAGGATTGACAGAATGAGAGCTCTTTCAAGATTCTATGGGTGGTGGTGCATGGCCGTTCTTAGTTGGTGGAGTGATTTGTCTGGTTAATTCCGATAACGAACGAGACCTCTACCTGTCATACTACGACAGCTGATGTGAATCGGTTGGCGTTCTATGAGGGACTGACTGGGGTTACCAGTAGGAAGTTTGAGGCA	Eukaryota	Obazoa	Opisthokonta	Fungi	Rozellomycota	Rozellomycota_X	Rozellomycota_XX	Rozellomycota_XXX	Rozellomycota_XXX_sp.	parasites	103
L226N	1	0.5	2010.039633	2014.41098	ASV0275	GGGAAACTTACCAGGTCCAGACATAGTGAGGATTGACAGATTGAGAGCTCTTTCTTGATTCTATGGGTGGTGGTGCATGGCCGTTCTTAGTTGGTGGAGTGATTTGTCTGGTTAATTCCGTTAACGAACGAGACCCCCGCCTGCTAAATAGTTTGGTCAATGCTTAGCATTGATGTAAGCTTCTTAGAGGGACTTTCGGTGACTAACCGAAGGAAGTTGGGGGCA	Eukaryota	TSAR	Stramenopiles	Gyrista	Chrysophyceae	NA	NA	NA	NA	phototrophs	103
L226N	1	0.5	2010.039633	2014.41098	ASV0676	GGGAAACTTACCAGGTCCAGACATAATAAGGATTGACAGATTGATAGCTCTTTCTTGATTCTATGGGTGGTGGTGCATGGCCGTTCTTAGTTGGTGGAGTGATTTGTCTGGTTAATTCCGTTAACGAACGAGACCTTAACCTGCTAAATAGTTACATGTAACCTCGGTTACGTGGGCAACTTCTTAGAGGGACTTTGTGTGTCTAACGCAAGGAAGTTTGAGGCA	Eukaryota	TSAR	Alveolata	Dinoflagellata	Dinophyceae	NA	NA	NA	NA	NA	103
L226N	1	0.5	2010.039633	2014.41098	ASV0629	GGAAACTCATCAGGGCAAGAAGATTTTAGGATTGACAGATTGAGAGTTCTTTCTTGATTGGTCTAGTGGTGGTGCATGGCCGTTCTTAGTTGGTGGAGTGATTTGTCTGGTTAATTCCGTTAACGAACGAGACCTTAACCTGCTAACTAGTACTTCGATGCACAATCGTTGTTACTTCTTAGAGGGACTATGTGATGTAATCACATGGAAGTTTGAGGCA	Eukaryota	TSAR	Alveolata	Ciliophora	Oligohymenophorea	Peritrichia_2	Sessilida	Zoothamnium_1	NA	heterotrophs	100
L226N	1	0.5	2010.039633	2014.41098	ASV0131	GGGAAACTTACCAGGTCCAGACATAGTGAGGATTGACAGATTGAGAGCTCTTTCTTGATTCTATGGGTGGTGGTGCATGGCCGTTCTTAGTTGGTGGAGTGATTTGTCTGGTTAATTCCGTTAACGAACGAGACCCCCGCCTGCTAAATAGTCATATTAATGCTTAGCATTGATGTTGGCTTCTTAGAGGGACTTTCGGTGACTAACCGAAGGAAGTTGGGGGCA	Eukaryota	TSAR	Stramenopiles	Gyrista	Chrysophyceae	Ochromonadales	Ochromonadaceae	Dinobryon	Dinobryon_pediforme	mixotrophs	98
L226N	1	0.5	2010.039633	2014.41098	ASV0719	GGAAAACTTACCAGGTCCAGACATAGTGAGGATTGACAGATTGAGAGCTCTTTCTTGATTCTATGGGTGGTGGTGCATGGCCGTTCTTAGTTGGTGGGTTGCCTTGTCAGGTTGATTCCGGTAACGAACGAGACCTCAGCCTGCTAAATAGTCACGGTTGGCTCGCCAGCCGGCGGACTTCTTAGAGGGACTATTGGCGACTAGCCAATGGAAGCATGAGGCA	Eukaryota	Archaeplastida	Chlorophyta	Chlorophyta	Trebouxiophyceae	Chlorellales	Chlorellales_X	Actinastrum	Actinastrum_hantzschii	phototrophs	97
L226N	1	0.5	2010.039633	2014.41098	ASV0052	GGGAACCTTACCAGGCTCGTACATAGTCATGATTGACAGATTGAGAGTTCTTTCTCGATTCTATGGGTGGTGGTGCATGGCCGTTCTTAGTCGGTGAGGTGACTTGTCAGGTTAATTCCGATAACGGACGAGACCTCGGCCTGATAATTAGTTGCGACCCACTACGGTGAGAGCGCAACTTCTTAAAGGGACTTTGTGACCAATCACAAGGAAGTTCGAGCCT	Eukaryota	TSAR	Alveolata	Apicomplexa	Gregarinomorphea	Eugregarinorida	Gregarinidae	Leidyana1	NA	parasites	95
L226N	1	0.5	2010.039633	2014.41098	ASV0236	GGGAAACTTACCAGGTCCAGACATAGTTAGGATTGACAGATTGATAGCTCTTTCTTGATTCTATGGGTGGTGGTGCATGGCCGTTCTTAGTTGGTGGAGTGATTTGTCTGGTTAATTCCGTTAACGAACGAGACCTTAACCTGCTAAATAGTTACGCGTGACCTCGGTTACGTGGGCAACTTCTTAGAGGGACTTTGTGTGTCTAACGCAAGGAAGTTTGAGGCA	Eukaryota	TSAR	Alveolata	Dinoflagellata	Dinophyceae	NA	NA	NA	NA	NA	93
L226N	1	0.5	2010.039633	2014.41098	ASV0073	GGGAAACTTACCAGGTCCAGACACGGGGAGGATTGACAGATTGAGAGCTCTTTCTTGATTCTGTGGGTGGTGGTGCATGGCCGTTCTTAGTTGGTGGGTTGCCTTGTCAGGTTGATTCCGGTAACGAACGAGACCTCAGCCTGCTAAATAGTTATGTGTACCTTGGTACACACTTAACTTCTTAGAGGGACTATTGGCGTTTAGTCAATGGAAGTGTGAGGCA	Eukaryota	Archaeplastida	Chlorophyta	Chlorophyta	Chlorophyceae	Chlamydomonadales	Chlamydomonadales_X	NA	NA	phototrophs	90
L226N	1	0.5	2010.039633	2014.41098	ASV0179	GGAAAACTTACCAGGTCCAGACATAGTGAGGATTGACAGATTGAGAGCTCTTTCTTGATTCTATGGGTGGTGGTGCATGGCCGTTCTTAGTTGGTGGAGTGATTTGTCTGGTTAATTCCGTTAACGAACGAGACCCCTGCCTGCTAAATAGTTGAGCGAGTGAATGTTCACTGGCTACAGCTTCTTAGAGGGACGTGCGTTCTATTAGACGCAGGAAGATAGGGGCA	Eukaryota	TSAR	Stramenopiles	Gyrista	Bacillariophyceae	Fragilariales	Staurosiraceae	Staurosira	Staurosira_construens	phototrophs	90
L226N	1	0.5	2010.039633	2014.41098	ASV0233	GGAAAACTTACCAGGTCCAGACATAGTGAGGATTGACAGATTGAAGTTCTTTCTTGATTCTATGGGTGGTGGTGCATGGCCGTTCTTAGTTGGTGGAGTGATTTGTCTGGTTAATTCCGTTAACGAACGAGACCTCGACCTGCTAAATAGTACGGCGAACTCTTCGGAGTTCGTCGGCACTTCTTAGAGGGACTATCGTGTGTGTAACCGATGGAAGTTCGAGGCA	Eukaryota	TSAR	Rhizaria	Cercozoa	Filosa-Imbricatea	NA	NA	NA	NA	NA	90
L226N	1	0.5	2010.039633	2014.41098	ASV0139	GGGAAACTTACCAGGTCCAGACATAGTAAGGATTGACAGATTGATAGCTCTTTCTTGATTCTATGGGTGGTGGTGCATGGCCGTTCTTAGTTGGTGGAGTGATTTGTCTGGTTAATTCCGTTAACGAACGAGACCTTAACCTGCTAAATAGTTACATGTAACCTCGGTTACATGGGCAACTTCTTAGAGGGACTTTGCGTGTCTAACGCAAGGAAGTTTGAGGCA	Eukaryota	TSAR	Alveolata	Dinoflagellata	Dinophyceae	Suessiales	Suessiaceae	NA	NA	NA	89
L226N	1	0.5	2010.039633	2014.41098	ASV0217	GGGAAACTTACCAGGTCCAGACATAGTAAGGATTGACAGATTGATAGCTCTTTCTTGATTCTATGGGTGGTGGTGCATGGCCGTTCTTAGTTGGTGGAGTGATTTGTCTGGTTAATTCCGATAACGAACGAGACCTTAACCTGCTAACTAGTCTCGCCCATTTCATGGGCGCTGACTTCTTAGAGGGACTATGTGTCGAAAAGCACATGGAAGTTTGAGGCA	Eukaryota	TSAR	Alveolata	Ciliophora	Litostomatea	Litostomatea_X	Litostomatea_XX	NA	NA	heterotrophs	89
L226N	1	0.5	2010.039633	2014.41098	ASV0088	GGAAAACTTACCAGGTCCAGACATAGTGAGGATTGACAGATTGAGAGCTCTTTCTTGATTCTATGGGTGGTGGTGCATGGCCGTTCTTAGTTGGTGGAGTGATTTGTCTGGTTAATTCCGTTAACGAACGAGACCCCCGCCTGCTAAATAGTCCGGTGAATGAGTTTTCATTGACCTGGTCTTCTTAGAGGGACTTTCGGTGACTAACCGAAGGAAGTTGGGGGCA	Eukaryota	TSAR	Stramenopiles	Gyrista	Coscinodiscophyceae	Aulacoseirales	Aulacoseiraceae	Aulacoseira	Aulacoseira_granulata	phototrophs	88
L226N	1	0.5	2010.039633	2014.41098	ASV1650	GGAAAACTTACCAGGACTAGACACAGGAAGGATTGACAGATTGAGTGTTCTTTCTTAATTCTATGGGAGGTGGTGCATGGCCGTTCTTAGTTGGTGGAGTGATTTGTCTGGTTAATTCCGTTAACGAACGAGACTTTACCCTGCTAATTAGTTGAGGCAGTTACACTGCACTCGTACTTCTTAGAGGGACTATGTGTGATTAACACATGGAAGTTTGAAGTA	Eukaryota	TSAR	NA	NA	NA	NA	NA	NA	NA	NA	87
L226N	1	0.5	2010.039633	2014.41098	ASV0447	GGGAAACTTACCAGGTCAAGACATAAGTGGGATTGACAGATTGAGAGCTCTTTCTTGATTCTATGGGTGGTGGTGCATGGCCGTTCTTAGTTGGTGGAGTGATTTGTCTGGTTAATTCCGTTAACGAACGAGACCTTAACCTGCTAAATAGTCATGCTGTGAATAACAGTATTGACTTCTTAGAGGGACTATGCGTTCAAGCGCATGGAAGTTTGAGGCA	Eukaryota	TSAR	Alveolata	Ciliophora	Prostomatea	Prostomatea_X	Prostomatea_XX	Hexasterias	Hexasterias_problematica	heterotrophs	86
L226N	1	0.5	2010.039633	2014.41098	ASV0471	GGGAAACTTACCAGGTCCAGACATAGTGAGGATTGACAGATTGAGAGCTCTTTCTTGATTCTATGGGTGGTGGTGCATGGCCGTTCTTAGTTGGTGGAGTGATTTGTCTGGTTAATTCCGTTAACGAACGAGACCCCCGCCTGCTAAATAGTTGGACCCATGCTTTGCATTGGTTACAGCTTCTTAGAGGGACTTTTGGTGACTAACCAAAGGAAGTTGGGGGCA	Eukaryota	TSAR	Stramenopiles	Gyrista	Chrysophyceae	Chrysosaccales	Chrysosaccaceae	NA	NA	phototrophs	86
L226N	1	0.5	2010.039633	2014.41098	ASV0240	GGGAAACTTACCAGGTCCAGACATAGTAAGGATTGACAGATTGATAGCTCTTTCTTGATTCTATGGGTGGTGGTGCATGGCCGTTCTTAGTTGGTGGAGTGATTTGTCTGGTTAATTCCGTTAACGAACGAGACCTTAACCTGCTAAATAGTTACACGTAACTTCGGTTACGTGGGCAACTTCTTAGAGGGACTTTGCGTGTCTAACGCAAGGAAGTTTGAGGCA	Eukaryota	TSAR	Alveolata	Dinoflagellata	Dinophyceae	Gymnodiniales	Kareniaceae	Karenia	Karenia_brevis	heterotrophs/mixotrophs	85
L226N	1	0.5	2010.039633	2014.41098	ASV0178	GGGAAACTTACCAGGTCCAGACATAGTGAGGATTGACAGATTGAGAGCTCTTTCTTGATTCTATGGGTGGTGGTGCATGGCCGTTCTTAGTTGGTGGAGTGATTTGTCTGGTTAATTCCGTTAACGAACGAGACCCCCGCCTGCTAAATAGTTGTGTGAATGCTTAGCATTCATTTCAGCTTCTTAGAGGGACTTTCGGTGACTAACCGAAGGAAGTTGGGGGCA	Eukaryota	TSAR	Stramenopiles	Gyrista	Chrysophyceae	Hydrurales	Hydrurales_X	Hydrurales_XX	Hydrurales_XX_sp.	phototrophs	82
L226N	1	0.5	2010.039633	2014.41098	ASV0361	GGGAAACTTACCAGGTCCAGACATAGTGAGGATTGACAGATTGAGAGCTCTTTCTTGATTCTATGGGTGGTGGTGCATGGCCGTTCTTAGTTGGTGGAGTGATTTGTCTGGTTAATTCCGTTAACGAACGAGACCCCTGCCTGCTAAATAGTTGAGCGAGTGAATGTTCACTGGCTGCAGCTTCTTAGAGGGACGTGCGTTCTATTAGACGCAGGAAGATAGGGGCA	Eukaryota	TSAR	Stramenopiles	Gyrista	Bacillariophyceae	Fragilariales	Staurosiraceae	Staurosira	NA	phototrophs	82
L226N	1	0.5	2010.039633	2014.41098	ASV0331	GGGAAACTTACCAGGTCCAGACATAGTGAGGATTGACAGATTGAGAGCTCTTTCTTGATTCTATGGGTGGTGGTGCATGGCCGTTCTTAGTTGGTGGAGTGATTTGTCTGGTTAATTCCGTTAACGAACGAGACCCCCGCCTGCTAAATAGTTGCGTTAATGCTTAGCATTGACGTCAGCTTCTTAGAGGGACTTTCGGTGACTAACCGAAGGAAGTTGGGGGCA	Eukaryota	TSAR	Stramenopiles	Gyrista	Chrysophyceae	Synurales	Synuraceae	Mallomonas	Mallomonas_annulata	phototrophs	81
L226N	1	0.5	2010.039633	2014.41098	ASV0062	GGAAAACTTACCAGGTCCAGACATAGGAAGGATTGACAGATTGAGAGCTCTTTCTTGATTCTATGGGTGGTGGTGCATGGCCGTTCTTAGTTGGTGGGTTGTCTTGTCAGGTTGATTCCGGTAACGAACGAGACCTCAGCCTTTAAATAGTCACTGTCGCTTTTTGCGGCTGGCTTGACTTCTTAGAGGGACAGTTGGCGTTTAGTCAACGGAAGTATGAGGCA	Eukaryota	Archaeplastida	Chlorophyta	Chlorophyta	Chlorophyceae	Sphaeropleales	Sphaeropleales_X	Desmodesmus	Desmodesmus_pannonicus	phototrophs	80
L226N	1	0.5	2010.039633	2014.41098	ASV0743	GGGAAACTTACCAGGTCCAGACATAGTGAGGATTGACAGATTGAGAGCTCTTTCTTGATTCTATGGGTGGTGGTGCATGGCCGTTCTTAGTTGGTGGAGTGATTTGTCTGGTTAATTCCGTTAACGAACGAGACCCCCGCCTGCTAAATAGTTAGATCAATACTTAGTATTGGTTATAGCTTCTTAGAGGGACTTCTGGTGACTAACCAGAGGAAGTTGGGGGCA	Eukaryota	TSAR	Stramenopiles	Gyrista	Chrysophyceae	NA	NA	NA	NA	phototrophs	77
L226N	1	0.5	2010.039633	2014.41098	ASV0199	GGGAAACTTACCAGGTCCAGACATAGTGAGGATTGACAGATTGAGAGCTCTTTCTTGATTCTATGGGTGGTGGTGCATGGCCGTTCTTAGTTGGTGGAGTGATTTGTCTGGTTAATTCCGTTAACGAACGAGACCCCCGCCTGCTAAATAGTTGGGCGAATGCTTAGCATTGGCTACAGCTTCTTAGAGGGACTTTTGGTGACTAACCAAAGGAAGTTGGGGGCA	Eukaryota	TSAR	Stramenopiles	Gyrista	Chrysophyceae	Chrysophyceae_Cluster-II	Chrysophyceae_Cluster-II_X	Chrysophyceae_Cluster-II_XX	Chrysophyceae_Cluster-II_XX_sp.	phototrophs	76
L226N	1	0.5	2010.039633	2014.41098	ASV1657	GGAAACTCATCAGGGCAAGAAGATTGTAGGATTGACAGATTGAGAGTTCTTTCTTGATTGGTCTAGTGGTGGTGCATGGCCGTTCTTAGTTGGTGGAGTGATTTGTCTGGTTAATTCCGTTAACGAACGAGACCTTAACCTGCTAACTAGTACGTTGATGACAAATCAACGATACTTCTTAGAGGGACTATGTGATGTAATCACATGGAAGTTTGAGGCA	Eukaryota	TSAR	Alveolata	Ciliophora	Oligohymenophorea	Peritrichia_2	Sessilida	Vorticella	Vorticella_microstoma	heterotrophs	76
L226N	1	0.5	2010.039633	2014.41098	ASV0059	GGGAAACTTACCAGGTCCAGACATAGTGAGGATTGACAGATTGAGAGCTCTTTCTTGATTCTATGGGTGGTGGTGCATGGCCGTTCTTAGTTGGTGGAGTGATTTGTCTGGTTAATTCCGTTAACGAACGAGACCCCCGCCTGCTAAATAGTTGTACCAATGCTTTGCATTGGTTTCAGCTTCTTAGAGGGACTTTCGGTGACTAACCGAAGGAAGTTGGGGGCA	Eukaryota	TSAR	Stramenopiles	Gyrista	Chrysophyceae	Chromulinales	Chrysosphaerellaceae	Chrysosphaerella	Chrysosphaerella_sp.	phototrophs	75
L226N	1	0.5	2010.039633	2014.41098	ASV0070	GGGAAACTTACCAGGTCCAGACATAGTGAGGATTGACAGATTGAGAGCTCTTTCTTGATTCTATGGGTGGTGGTGCATGGCCGTTCTTAGTTGGTGGAGTGATTTGTCTGGTTAATTCCGTTAACGAACGAGACCCCCGCCTGCTAAATAGTCATATTAATGCTTAGCATTAATGTTGGCTTCTTAGAGGGACTTTCGGTGACTAACCGAAGGAAGTTGGGGGCA	Eukaryota	TSAR	Stramenopiles	Gyrista	Chrysophyceae	Ochromonadales	Ochromonadaceae	Dinobryon	Dinobryon_pediforme	mixotrophs	74
L226N	1	0.5	2010.039633	2014.41098	ASV0341	GGAAAACTTACCAGGTCCAGACACGGGGATGATAAACAGATTGAGAGCTCTTTTTTGATTCTGTGGGTGGTGGTGCATGGCCGTTCTTAGTTGGTGGGTTGCCTTGTCAGGTTGATTCCGGTAACGAACGAGACCTCAGCCTGCTAAATAGTCACGCGTCCTTTCTGGACGCGCCTGACTTCTTAGAGGGACTATTGTCGTTTAGGCAATGGAAGTGTGAGGCA	Eukaryota	Archaeplastida	Chlorophyta	Chlorophyta	Chlorophyceae	Chlamydomonadales	Chlamydomonadales_X	Chlamydomonas	Chlamydomonas_noctigama	phototrophs	69
L226N	1	0.5	2010.039633	2014.41098	ASV0545	GGAAAACTTACCAGGTCCGGACATAGTGAGGATTGACAGATTGAAGATCTTTCTTGATTCTATGGGTGGTGGTGCATGGCCGTTCTTAGTTGGTGGAGTGATTTGTCTGGTTAATTCCGTTAACGAACGAGACCTCGACCTGCTAAATAGTTCGGCGAATTCTTCGGGATTCGTACGTGACTTCTTAGAGGGACTATAGGTGGGTAGCCTATGGAAGTTCGAGGCA	Eukaryota	TSAR	Rhizaria	Cercozoa	Filosa-Thecofilosea	Cryomonadida	NA	NA	NA	NA	69
L226N	1	0.5	2010.039633	2014.41098	ASV0015	GGAAAACTCACCAGGTCCAGACATGGGAAGGATTGACAGATTGAAAGCTCTTTCTTGATTCTATGGGTGGTGGTGCATGGCCGTTCTTAGTTGGTGGAGTGATTTGTCTGGTTAATTCCGTTAACGAACGAGACCTTAGCCTGCTAAATAGTTGTTTGAAACTTCGGTTTCTTGCCAGCTTCTTAGAGGGACTTCGTGTGTTTAACACGAGGAAGTTTGAGGCA	Eukaryota	TSAR	Alveolata	Apicomplexa	Coccidiomorphea	NA	NA	NA	NA	parasites	68
L226N	1	0.5	2010.039633	2014.41098	ASV2062	GGAAAACTTACCAGGTCCAGACATAGTGAGGATTGACAGATTGATAGCTCTTTCTTGATTCTATGGGTGGTGGTGCATGGCCGTTCTTAGTTGGTGGAGTGATTTGTCTGGTTAATTCCGTTAACGAACGAGACCTTAGCCTGCTAACTAGGCACATCGTTTGCGAACGGTGTTGTCTTCTTAGAGGGACTTTGTGCGTTAATCACAAGGAAGTTTGAGGCA	Eukaryota	TSAR	Alveolata	Ciliophora	Spirotrichea	Oligotrichida	Pelagostrombidiidae	Limnostrombidium	Limnostrombidium_viride	heterotrophs	68
L226N	1	0.5	2010.039633	2014.41098	ASV0102	GGGAAACTTACCAGGTCCAGACATAGTGAGGATTGACAGATTGATAGCTCTTTCTTGATTCTATGGGTGGTGGTGCATGGCCGTTCTTAGTTGGTGGAGTGATTTGTCTGGTTAATTCCGTTAACGAACGAGACCCCCGCCTGCTAAATAGTTGTGCGAATGCTTAGCATTGGCGTCAGCTTCTTAGAGGGACTTTCGGTGACTAACCGAAGGAAGTTGGGGGCA	Eukaryota	TSAR	Stramenopiles	Gyrista	Chrysophyceae	NA	NA	NA	NA	phototrophs	67
L226N	1	0.5	2010.039633	2014.41098	ASV0319	GGAAAACTCACCAGGTCCAGACATAGTGAGGATTGACAGATTGAGAGCTCTTTCTTGATTCTATGGGTGGTGGTGCATGGCCGTTCTTAGTTGGTGGAGTGATTTGTCTGGTTAATTCCGTTAACGAACGAGACCCCCGCCTGCTAAATAGTAGCCACAATGCTTTGCATTGTGCGTTCTGCTTCTTAGAGGGACTTTCGGTGACTAACCGAAGGAAGTTGGGGGCA	Eukaryota	TSAR	Stramenopiles	Gyrista	Chrysophyceae	NA	NA	NA	NA	phototrophs	67
L226N	1	0.5	2010.039633	2014.41098	ASV0640	GGAAAACTTACCAGGTCCAGACATAGTGAGGATTGACAGATTGATAGCTCTTTCTTGATTCTATGGGTGGTGGTGCATGGCCGTTCTTAGTTGGTGGAGTGATTTGTCTGGTTAATTCCGTTAACGAACGAGACCTTAGCCTGCTAACTAGGCATACCGATCTCGATCGGCGTTGTCTTCTTAGAGGGACTTTGTGCGTTAATCACAAGGAAGTTTGAGGCA	Eukaryota	TSAR	Alveolata	Ciliophora	Spirotrichea	Oligotrichida	Pelagostrombidiidae	Limnostrombidium	Limnostrombidium_viride	heterotrophs	67
L226N	1	0.5	2010.039633	2014.41098	ASV0189	GGGAAACTTACCAGGTCCAGACATAGTGAGGATTGACAGATTGAGAGCTCTTTCTTGATTCTATGGGTGGTGGTGCATGGCCGTTCTTAGTTGGTGGAGTGATTTGTCTGGTTAATTCCGTTAACGAACGAGACCCCCGCCTGCTAAATAGTTTAGCGAATGCTTAGCATTGGCTTGAGCTTCTTAGAGGGACTTTCGGTGACTAACCGAAGGAAGTTGGGGGCA	Eukaryota	TSAR	Stramenopiles	Gyrista	Chrysophyceae	NA	NA	NA	NA	phototrophs	65
L226N	1	0.5	2010.039633	2014.41098	ASV0222	GGGAAACTTACCAGGTCCGGACATAGTAAGGATTGACAGATTGACAGCTCTTTCTTGATTCTATGGGTGGTGGTGCATGGCCGTTCTTAGTTGGTGGAGTGATTTGTCTGGTTAATTCCGTTAACGAACGAGACCTCCGCCTGCTAAATAGTAACAATCTTATTTATAAGGTTGGTTTATCTTCTTAGAGGGACACTGGATTTTTAATCCAGGGAAGTTGGAGGCA	Eukaryota	TSAR	Stramenopiles	Bigyra	Opalozoa	Opalozoa_X	MAST-12	MAST-12C	MAST-12C_sp.	heterotrophs	65
L226N	1	0.5	2010.039633	2014.41098	ASV0309	GGGAAACTTACCAGGTCCAGACATAGTAAGGATTGACAGATTGATAGCTCTTTCTCGATTCTATGGGTGGTGGTGCATGGCCGTTCTTAGTTGGTGGAGTGATTTGTCTGGTTAATTCCGTTAACGAACGAGACCTTAACCTGCTAAATAGTTACACGTAACCTCGGTTATGTGGGCAACTTCTTAGAGGGACTTTGTGTGTCTAACACAAGGAAGTTTGAGGCA	Eukaryota	TSAR	Alveolata	Dinoflagellata	Dinophyceae	Peridiniales	Blastodiniaceae	Blastodinium	NA	mixotrophs	65
L226N	1	0.5	2010.039633	2014.41098	ASV0118	GGAAAACTCACCAGGTCCGGACATAGTAAGGATTGACAGATTGAGAGCTCTTTCTTGATTCTATGGGTGGTGGTGCATGGCCGTTCTTAGTTGGTGGAGTGATTTGTCTGGTTAATTCCGTTAACGAACGAGACCTTAACCTGCTAAATAGGTGTGTGGACTAGCGTCCATGACAGCTTCTTAGAGGGACTAACCACGTTTAGTGGTTGGAAGTTTGAGGCA	Eukaryota	Obazoa	Opisthokonta	NA	NA	NA	NA	NA	NA	heterotrophs	64
L226N	1	0.5	2010.039633	2014.41098	ASV0508	GGAAAACTTACCAGGTCCAGACATAGTGAGGATTGACAGATTGAGAGCTCTTTCTTGATTCTATGGGTGGTGGTGCATGGCCGTTCTTAGTTGGTGGAGTGATTTGTCTGGTTAATTCCGTTAACGAACGAGACCCCCGCCTGCTAAATAGTTGGTTCAATGCTTTGCATTGATTTCAGCTTCTTAGAGGGACTTTTGGTGACTAACCAAAGGAAGTTGGGGGCA	Eukaryota	TSAR	Stramenopiles	Gyrista	Chrysophyceae	Chrysosaccales	Chrysosaccaceae	NA	NA	phototrophs	64
L226N	1	0.5	2010.039633	2014.41098	ASV0113	GGGAAACTTACCAGGTCCAGACATAGTGAGGATTGACAGATTGAGAGCTCTTTCTTGATTCTATGGGTGGTGGTGCATGGCCGTTCTTAGTTGGTGGAGTGATTTGTCTGGTTAATTCCGTTAACGAACGAGACCCCCGCCTGCTAAATAGTCATAATAATGCTTAGCATTGTTGTTGGCTTCTTAGAGGGACTTTCGGTGACTAACCGAAGGAAGTTGGGGGCA	Eukaryota	TSAR	Stramenopiles	Gyrista	Chrysophyceae	Ochromonadales	Ochromonadaceae	Dinobryon	NA	mixotrophs	63
L226N	1	0.5	2010.039633	2014.41098	ASV0657	GGGAAACTTACCAGGTCCAGACATAGTGAGGATTGACAGATTGATAGCTCTTTCTTGATTCTATGGGTGGTGGTGCATGGCCGTTCTTAGTTGGTGGAGTGATTTGTCTGGTTAATTCCGTTAACGAACGAGACCCCCGCCTGCTAAATAGTCATATCAATGCTCTGCATTGGTGTTGGCTTCTTAGAGGGACTTTCGGTGACTAACCGAAGGAAGTTGGGGGCA	Eukaryota	TSAR	Stramenopiles	Gyrista	Chrysophyceae	Chromulinales	Chromulinaceae	Oikomonas	Oikomonas_sp.	phototrophs	63
L226N	1	0.5	2010.039633	2014.41098	ASV1187	GGGAAACTTACCAGGTCCAGACATAGTGAGGATTGACAGATTGAGAGCTCTTTCTTGATTCTATGGGTGGTGGTGCATGGCCGTTCTTAGTTGGTGGAGTGATTTGTCTGGTTAATTCCGTTAACGAACGAGACCCCCGCCTGCTAAATAGTCATACCAATGCCTAGCATTGGTGGTGGCTTCTTAGAGGGACTTTTGGTGACTAACCAAAGGAAGTTGGGGGCA	Eukaryota	TSAR	Stramenopiles	Gyrista	Chrysophyceae	NA	NA	NA	NA	phototrophs	63
L226N	1	0.5	2010.039633	2014.41098	ASV0042	GGGAAACTTACCAGGTCCAGACATAGTGAGGATTGACAGGTTGAAGATCTTTCTTGATTCTATGGGTGGTGGTGCATGGCCGTTCTTAGTTGGTGGATTGATCTGTCTGGTTAATTCCGATAACGAACGAGACCTCAGCCTGCTAAATAGCCGATGCCGGCCTGCCGGTAGCCATGGCTTCTTAGAGGGACTCTTGGTGTGTAGCCAAGGGAAGATTGAGGCA	Eukaryota	TSAR	Rhizaria	Cercozoa	Novel-clade-10-12	Novel-clade-10	Novel-clade-10_X	Novel-clade-10_XX	Novel-clade-10_XX_sp.	heterotrophs	61
L226N	1	0.5	2010.039633	2014.41098	ASV0898	GGAAAACTTACCAGGTCCAGACATAGTGAGGATTGACAGATTGAGAGCTCTTTCTTGATTCTATGGGTGGTGGTGCATGGCCGTTCTTAGTTGGTGGGTTGCCTTGTCAGGTTGATTCCGGTAACGAACGAGACCTCAGCCTGCTAAATAGTCACGGTTGGTTTGTCCAGCTGGCGGACTTCTTAGAGGGACTCTCTGCGACTAGCAGATGGAAGTGTGAGGCG	Eukaryota	Archaeplastida	Chlorophyta	Chlorophyta	Trebouxiophyceae	Chlorellales	Chlorellales_X	NA	NA	phototrophs	61
L226N	1	0.5	2010.039633	2014.41098	ASV0057	GGAAAACTCACCAGGTCCAGACATAGTGAGGATTGACAGATTGAGAGCTCTTTCTTGATTCTATGGGTGGTGGTGCATGGCCGTTCTTAGTTGGTGGAGTGATTTGTCTGGTTAATTCCGTTAACGAACGAGACCCCCGCCTGCTAAATAGTTGTGATAATGCATAGCATTTTCGTCAGCTTCTTAGAGGGACTTTCGGTGACTAACCGAAGGAAGTTGGGGGCA	Eukaryota	TSAR	Stramenopiles	Gyrista	Chrysophyceae	Chromulinales	Chromulinaceae	Cyclonexis	Cyclonexis_annularis	phototrophs	60
L226N	1	0.5	2010.039633	2014.41098	ASV2341	GGGAAACTTACCAGGTCAAGACATAAGTGGGATTGACAGATTGAGAGCTCTTTCTTGATTCTATGGGTGGTGGTGCATGGCCGTTCTTAGTTGGTGGAGTGATTTGTCTGGTTAATTCCGTTAACGAACGAGACCTTAACCTGCTAACTAGTCGCCTTGTGATGAACGAGGTTGACTTCTTAGAGGGACTATGCGTTCAAGCGCATGGAAGTTTGAGGCA	Eukaryota	TSAR	Alveolata	Ciliophora	CONThreeP	CONThreeP_X	Cryptocaryonidae	Cryptocaryon	Cryptocaryon_irritans	heterotrophs	60
L226N	1	0.5	2010.039633	2014.41098	ASV0255	GGGAAACTTACCAGGTCCAGACATAGTTAGGATTGACAGATTGATAGCTCTTTCTTGATTCTATGGGTGGTGGTGCATGGCCGTTCTTAGTTGGTGGAGTGATTTGTCTGGTTAATTCCGTTAACGAACGAGACCTTAACCTGCTAAATAGTTACATGTGACCTCGGTTACATGGGCAACTTCTTAGAGGGACTTTGCGTGTCTAACGCAAGGAAGTTTGAGGCA	Eukaryota	TSAR	Alveolata	Dinoflagellata	Dinophyceae	Suessiales	Borghiellaceae	Borghiella	Borghiella_tenuissima	phototrophs	58
L226N	1	0.5	2010.039633	2014.41098	ASV0558	GGAAAACTTACCAGGTCCAGACACGGGGAGGATTGACAGATTGAGAGCTCTTTCTTGATTCTGTGGGTGGTGGTGCATGGCCGTTCTTAGTTGGTGGGTTGCCTTGTCAGGTTGATTCCGGTAACGAACGAGACCTCAGCCTGCTAAATAGTCACGGCTACTTTTTGTAGCCGCCAGACTTCTTAGAGGGACTATTGTCGTTTAGGCAATGGAAGTGTGAGGCA	Eukaryota	Archaeplastida	Chlorophyta	Chlorophyta	Chlorophyceae	Chlamydomonadales	Chlamydomonadales_X	Chlamydomonas	Chlamydomonas_monadina	phototrophs	58
L226N	1	0.5	2010.039633	2014.41098	ASV0065	GGAAAACTCACCAGGTCCAGACATAGTAAGGATTGACAGATTGATAGCTCTTTCTTGATTCTATGGGTGGTGGTGCATGGCCGTTCTTAGTTGGTGGAGTGATTTGTCTGGTTAATTCCGTTAACGAACGAGACCTTAACCTGCTAAATAGTAACACAAAGCTTCGGCTTCGTGGTATACTTCTTAGAGGGACTTTGTGTGTCTAACACAAGGAAGTTTGAGGCA	Eukaryota	TSAR	Alveolata	NA	NA	NA	NA	NA	NA	NA	57
L226N	1	0.5	2010.039633	2014.41098	ASV0120	GGGAACCTTACCAGGCTCGTACATAGTCATGATTGACAGATTGAGAGTTCTTTCTCGATTCTATGGGTGGTGGTGCATGGCCGTTCTTAGTCGGTGAGGTGACTTGTCTGGTTAATTCCGATAACGGACGAGACCTCGACCTGATAATTAGTTGCGTTACAATCATGTGTGGCGTTAACTTCTTAAAGGGACTTTGTGACCAATCACAAGGAAGTTCGAGCCT	Eukaryota	TSAR	Alveolata	Apicomplexa	Gregarinomorphea	Eugregarinorida	Gregarinidae	Leidyana1	NA	parasites	56
L226N	1	0.5	2010.039633	2014.41098	ASV0180	GGGAAACTCACCAGGTCCAGACATAGTAAGGATTGACAGATTGAGAGCTCTTTCTTGATTCTATGGGTGGTGGTGCATGGCCGTTCTTAGTTGGTGGAGTGATTTGTCTGGTTAATTCCGATAACGAACGAGACCTTAACCTGCTAACTAGTTACGCCAACTTTGGTTGGTGCGAACTTCTTAGAGGGACTATGGATGTTTAATTCATGGAAGTTTGAGGCA	Eukaryota	Obazoa	Opisthokonta	Fungi	NA	NA	NA	NA	NA	heterotrophs	56
L226N	1	0.5	2010.039633	2014.41098	ASV0328	GGGAAACTTACCAGGTCCAGACATAGTGAGGATTGACAGATTGAGAGCTCTTTCTTGATTCTATGGGTGGTGGTGCATGGCCGTTCTTAGTTGGTGGAGTGATTTGTCTGGTTAATTCCGTTAACGAACGAGACCCCCGCCTGCTAAATAGTGACCCCAATGCTTAGCATTGGTGTTATCTTCTTAGAGGGACTTTTGGTGACTAACCAAAGGAAGTTGGGGGCA	Eukaryota	TSAR	Stramenopiles	Gyrista	Chrysophyceae	Chrysophyceae_Cluster-II	Chrysophyceae_Cluster-II_X	Chrysophyceae_Cluster-II_XX	Chrysophyceae_Cluster-II_XX_sp.	phototrophs	56
L226N	1	0.5	2010.039633	2014.41098	ASV0393	GGGAAACTTACCAGGTCCAGACATAGTGAGGATTGACAGATTGAGAGCTCTTTCTTGATTCTATGGGTGGTGGTGCATGGCCGTTCTTAGTTGGTGGAGTGATTTGTCTGGTTAATTCCGTTAACGAACGAGACCCCCGCCTGCTAAATAGTTGGACGAATTCCTAGTGAATTGGTTACAGCTTCTTAGAGGGACTTTTGGTGACTAACCAAAGGAAGTTGGGGGCA	Eukaryota	TSAR	Stramenopiles	Gyrista	Chrysophyceae	NA	NA	NA	NA	phototrophs	56
L226N	1	0.5	2010.039633	2014.41098	ASV0284	GGAAAACTTACCAGGTCCAGACATAGTGAGGATTGACAGATTGAGAGCTCTTTCTTGATTCTATGGGTGGTGGTGCATGGCCGTTCTTAGTTGGTGGAGTGATTTGTCTGGTTAATTCCGTTAACGAACGAGACCCCTGCCTGCTAAATAGTTGAGCAAGTGAATGTTCACTGGCTCCAGCTTCTTAGAGGGACGTGCGTTCTATTAGACGCAGGAAGATAGGGGCA	Eukaryota	TSAR	Stramenopiles	Gyrista	Bacillariophyceae	Fragilariales	Staurosiraceae	Staurosira	NA	phototrophs	55
L226N	1	0.5	2010.039633	2014.41098	ASV0851	GGAAAACTTACCAGGTCCAGACATAGTGAGGATTGACAGATTGAGAGCTCTTTCTTGATTCTATGGGTGGTGGTGCATGGCCGTTCTTAGTTGGTGGAGTGATTTGTCTGGTTAATTCCGTTAACGAACGAGACCCCCGCCTGCTAAATAGTTGAATCAATGTTTGACATTGATTTCAGCTTCTTAGAGGGACTTTTGGTGACTAACCAAAGGAAGTTGGGGGCA	Eukaryota	TSAR	Stramenopiles	Gyrista	Chrysophyceae	NA	NA	NA	NA	phototrophs	55
L226N	1	0.5	2010.039633	2014.41098	ASV0141	GGAAAACTTACCAGGTCCAGACATAGTGAGGATTGACAGATTGATAGCTCTTTCTTGATTCTATGGGTGGTGGTGCATGGCCGTTCTTAGTTGGTGGAGTGATTTGTCTGGTTAATTCCGTTAACGAACGAGACCTTAGCCTACTAACTAGTCGAACCAATCTCCGATTGGCTGCGACTTCTTAGAGGGACTTTGTGGGCCAAACACAAGGAAGTTTGAGGCA	Eukaryota	TSAR	Alveolata	Ciliophora	Spirotrichea	Hypotrichia	Halteriidae	Halteria	Halteria_grandinella	heterotrophs	54
L226N	1	0.5	2010.039633	2014.41098	ASV0147	GGAAAACTCACCAGGTCCAGACATAGTAAGGATTGACAGATTGAGAGCTCTTTCATGATTCTATGGGTGGTGGTGCATGGCCGTTCTTAGTTGGTGGAGTGATTTGTCTGGTTAATTCCGATAACGAACGAGACCTTAACCTGCTAACTAGTTTACTGAACGCGAGTTCTGGGAAACTTCTTAGAGGGACTATCTGTGACTAACAGATGGAAGTTTGAGGCA	Eukaryota	Obazoa	Opisthokonta	Fungi	Opisthosporidia	Microsporida	Microsporida_X	Mitosporidium	Mitosporidium_daphniae	parasites	53
L226N	1	0.5	2010.039633	2014.41098	ASV1134	GGGAAACTTACCAGGTCCAGACATAGTTAGGATTGACAGATTGATAGCTCTTTCTTGATTCTATGGGTGGTGGTGCATGGCCGTTCTTAGTTGGTGGAGTGATTTGTCTGGTTAATTCCGTTAACGAACGAGACGACCGCCTGCTAAATAGTTACGCTAACGCTTGCGTTGGCGGGCAACTTCTTAGAGGGACTCTTGGTGACTAACCAAGGGAAGCTGGTCGCA	Eukaryota	TSAR	Stramenopiles	Gyrista	Pirsoniales	Pirsoniales_X	Pirsoniales_XX	Pirsonia_Clade__XXX	Pirsonia_Clade__XXX_sp.	parasites	51
[truncated: 33,140 more rows]
