# Supplementary material for: Eutrophication and Warming Drive Algal Community Shifts in Synchronised Time Series of Experimental Lakes
Source: Environ Microbiol. 2025 Jul 24;27(7):e70159. doi: 10.1111/1462-2920.70159 (PMC12288632; doi:10.1111/1462-2920.70159)
Supplement: Supplementary file 3 — TABLE S5. Summary of SIMPER analysis identifying key taxa contributing to the differences in monitoring or paleogenetic assemblages between sequential periods (selected from baseline/pre‐manipulation, specific nutrient loading regime, recovery, and warming) in each site. [file EMI-27-e70159-s001.csv]

Records	Site	Group1	Group2	Taxon	Mean	Standard deviation	Ratio	Mean Group1	Mean Group2	Direction	Cumulative contribution	p-value	Significance level	Supergroup	Division	Subdivision	Class	Order	Family	Genus	Species
monitoring	L226N	C+N+P	Recovery	P4352	0.18	0.12	1.509	573.2	24.4	Decrease	0.247	0.001	***	TSAR	Stramenopiles	Gyrista	Chrysophyceae	NA	NA	NA	NA
monitoring	L226N	C+N+P	Recovery	P2199	0.067	0.092	0.734	225.8	2.8	Decrease	0.339	0.001	***	Archaeplastida	Streptophyta	Streptophyta	Zygnemophyceae	Zygnemophyceae_X	Zygnemophyceae_XX	Spondylosium	NA
monitoring	L226N	C+N+P	Recovery	P4401	0.052	0.053	0.988	131.6	179.3	Increase	0.41	0.974	NS	TSAR	Stramenopiles	Gyrista	Chrysophyceae	Ochromonadales	Ochromonadaceae	Uroglena	NA
monitoring	L226N	C+N+P	Recovery	P4355	0.029	0.027	1.081	92.5	32.1	Decrease	0.449	0.012	*	Haptista	Haptophyta	Haptophyta	Prymnesiophyceae	Prymnesiales	Chrysochromulinaceae	Chrysochromulina	NA
monitoring	L226N	C+N+P	Recovery	P4413	0.029	0.024	1.218	19.9	97.4	Increase	0.489	0.82	NS	Haptista	Haptophyta	Haptophyta	Prymnesiophyceae	Prymnesiales	Chrysochromulinaceae	Chrysochromulina	NA
monitoring	L226N	C+N+P	Recovery	P6558	0.026	0.02	1.324	108.6	36.7	Decrease	0.524	0.001	***	Cryptista	Cryptophyta	Cryptophyta	Cryptophyceae	Cryptomonadales	Cryptomonadales_X	Cryptomonas	NA
monitoring	L226N	C+N+P	Recovery	P4374	0.026	0.03	0.848	90.1	0	Decrease	0.56	0.001	***	TSAR	Stramenopiles	Gyrista	Chrysophyceae	Synurales	Synuraceae	Synura	NA
monitoring	L226N	C+N+P	Recovery	P7632	0.02	0.015	1.298	52.2	95.7	Increase	0.587	0.988	NS	TSAR	Alveolata	Dinoflagellata	Dinophyceae	Gymnodiniales	Gymnodiniaceae	Gymnodinium	NA
monitoring	L226N	C+N+P	Recovery	P2121	0.018	0.045	0.389	65.3	1.1	Decrease	0.611	0.013	*	Archaeplastida	Chlorophyta	Chlorophyta	Trebouxiophyceae	Chlorellales	Chlorellales_X	Oocystis	NA
monitoring	L226N	C+N+P	Recovery	P4383	0.015	0.016	0.89	12.4	50.4	Increase	0.631	0.993	NS	TSAR	Stramenopiles	Gyrista	Chrysophyceae	Ochromonadales	Ochromonadaceae	Dinobryon	NA
monitoring	L226N	C+N+P	Recovery	P4351	0.014	0.013	1.057	75	42.2	Decrease	0.65	0.192	NS	TSAR	Stramenopiles	Gyrista	Chrysophyceae	NA	NA	NA	NA
monitoring	L226N	C+N+P	Recovery	P5512	0.014	0.068	0.205	0	61.1	Increase	0.669	0.942	NS	TSAR	Stramenopiles	Gyrista	Coscinodiscophyceae	Rhizosoleniales	Rhizosoleniaceae	Rhizosolenia	NA
monitoring	L226N	C+N+P	Recovery	P7638	0.014	0.022	0.637	53.1	13.4	Decrease	0.688	0.203	NS	TSAR	Alveolata	Dinoflagellata	Dinophyceae	Peridiniales	Peridiniaceae	Peridinium	NA
monitoring	L226N	C+N+P	Recovery	P4388	0.013	0.016	0.831	25.1	42.6	Increase	0.706	0.997	NS	TSAR	Stramenopiles	Gyrista	Chrysophyceae	Ochromonadales	Ochromonadaceae	Dinobryon	NA
monitoring	L226S	C+N	Recovery	P4352	0.17	0.105	1.615	484.8	21.7	Decrease	0.238	0.001	***	TSAR	Stramenopiles	Gyrista	Chrysophyceae	NA	NA	NA	NA
monitoring	L226S	C+N	Recovery	P4401	0.051	0.053	0.954	37.8	169	Increase	0.309	0.953	NS	TSAR	Stramenopiles	Gyrista	Chrysophyceae	Ochromonadales	Ochromonadaceae	Uroglena	NA
monitoring	L226S	C+N	Recovery	P4355	0.038	0.036	1.033	94.1	40.5	Decrease	0.361	0.019	*	Haptista	Haptophyta	Haptophyta	Prymnesiophyceae	Prymnesiales	Chrysochromulinaceae	Chrysochromulina	NA
monitoring	L226S	C+N	Recovery	P7632	0.03	0.018	1.653	24	109.5	Increase	0.403	0.15	NS	TSAR	Alveolata	Dinoflagellata	Dinophyceae	Gymnodiniales	Gymnodiniaceae	Gymnodinium	NA
monitoring	L226S	C+N	Recovery	P4374	0.026	0.032	0.811	70.6	0	Decrease	0.439	0.001	***	TSAR	Stramenopiles	Gyrista	Chrysophyceae	Synurales	Synuraceae	Synura	NA
monitoring	L226S	C+N	Recovery	P7641	0.025	0.038	0.655	69.3	4.8	Decrease	0.474	0.003	**	TSAR	Alveolata	Dinoflagellata	Dinophyceae	Peridiniales	Peridiniaceae	Peridinium	NA
monitoring	L226S	C+N	Recovery	P4413	0.023	0.018	1.295	47	91.9	Increase	0.507	0.832	NS	Haptista	Haptophyta	Haptophyta	Prymnesiophyceae	Prymnesiales	Chrysochromulinaceae	Chrysochromulina	NA
monitoring	L226S	C+N	Recovery	P5511	0.019	0.029	0.649	53.3	28.1	Decrease	0.533	0.412	NS	TSAR	Stramenopiles	Gyrista	Coscinodiscophyceae	Rhizosoleniales	Rhizosoleniaceae	Rhizosolenia	NA
monitoring	L226S	C+N	Recovery	P5512	0.018	0.086	0.208	0	90.5	Increase	0.558	1	NS	TSAR	Stramenopiles	Gyrista	Coscinodiscophyceae	Rhizosoleniales	Rhizosoleniaceae	Rhizosolenia	NA
monitoring	L226S	C+N	Recovery	P4383	0.017	0.02	0.854	28	55.2	Increase	0.582	0.997	NS	TSAR	Stramenopiles	Gyrista	Chrysophyceae	Ochromonadales	Ochromonadaceae	Dinobryon	NA
monitoring	L226S	C+N	Recovery	P5513	0.016	0.037	0.419	40.4	1.5	Decrease	0.603	0.002	**	TSAR	Stramenopiles	Gyrista	Bacillariophyceae	Rhabdonematales	Tabellariaceae	Tabellaria	NA
monitoring	L226S	C+N	Recovery	P4388	0.014	0.012	1.181	37.5	40.9	Increase	0.624	0.996	NS	TSAR	Stramenopiles	Gyrista	Chrysophyceae	Ochromonadales	Ochromonadaceae	Dinobryon	NA
monitoring	L226S	C+N	Recovery	P5514	0.012	0.012	0.987	35.6	23	Decrease	0.64	0.26	NS	TSAR	Stramenopiles	Gyrista	Bacillariophyceae	Rhabdonematales	Tabellariaceae	Tabellaria	NA
monitoring	L226S	C+N	Recovery	P5507	0.012	0.009	1.343	46.3	24.9	Decrease	0.657	0.155	NS	TSAR	Stramenopiles	Gyrista	Mediophyceae	Thalassiosirales	Stephanodiscaceae	Cyclotella	NA
monitoring	L226S	C+N	Recovery	P2105	0.012	0.008	1.465	34.2	3.8	Decrease	0.673	0.001	***	Archaeplastida	Chlorophyta	Chlorophyta	Chlorophyceae	Chlamydomonadales	Chlamydomonadales_X	Chlamydomonas	NA
monitoring	L226S	C+N	Recovery	P4375	0.011	0.02	0.553	0	29.2	Increase	0.688	1	NS	TSAR	Stramenopiles	Gyrista	Chrysophyceae	Synurales	Synuraceae	Synura	NA
monitoring	L226S	C+N	Recovery	P4351	0.01	0.007	1.412	48.9	38.8	Decrease	0.703	0.945	NS	TSAR	Stramenopiles	Gyrista	Chrysophyceae	NA	NA	NA	NA
monitoring	L227	12N:P	4N:P	P2159	0.129	0.21	0.615	2645.5	60.7	Decrease	0.156	0.003	**	Archaeplastida	Chlorophyta	Chlorophyta	Chlorophyceae	Sphaeropleales	Sphaeropleales_X	Ankistrodesmus	NA
monitoring	L227	12N:P	4N:P	P2121	0.119	0.21	0.564	1247.3	62.3	Decrease	0.299	0.026	*	Archaeplastida	Chlorophyta	Chlorophyta	Trebouxiophyceae	Chlorellales	Chlorellales_X	Oocystis	NA
monitoring	L227	12N:P	4N:P	P2120	0.088	0.095	0.92	1342.5	102.5	Decrease	0.405	0.002	**	Archaeplastida	Chlorophyta	Chlorophyta	Trebouxiophyceae	Chlorellales	Chlorellales_X	Oocystis	NA
monitoring	L227	12N:P	4N:P	P2199	0.075	0.166	0.454	154.2	1134.2	Increase	0.496	0.277	NS	Archaeplastida	Streptophyta	Streptophyta	Zygnemophyceae	Zygnemophyceae_X	Zygnemophyceae_XX	Spondylosium	NA
monitoring	L227	12N:P	4N:P	P4352	0.052	0.062	0.844	328.4	265.7	Decrease	0.559	0.129	NS	TSAR	Stramenopiles	Gyrista	Chrysophyceae	NA	NA	NA	NA
monitoring	L227	12N:P	4N:P	P2201	0.037	0.051	0.723	224	13.1	Decrease	0.603	0.001	***	Archaeplastida	Chlorophyta	Chlorophyta	Chlorophyceae	NA	NA	NA	NA
monitoring	L227	12N:P	4N:P	P7638	0.03	0.027	1.083	130.7	251.1	Increase	0.639	0.82	NS	TSAR	Alveolata	Dinoflagellata	Dinophyceae	Peridiniales	Peridiniaceae	Peridinium	NA
monitoring	L227	12N:P	4N:P	P2105	0.024	0.021	1.194	167.1	123	Decrease	0.669	0.317	NS	Archaeplastida	Chlorophyta	Chlorophyta	Chlorophyceae	Chlamydomonadales	Chlamydomonadales_X	Chlamydomonas	NA
monitoring	L227	12N:P	4N:P	P7632	0.022	0.02	1.094	240.8	232.7	Decrease	0.695	0.953	NS	TSAR	Alveolata	Dinoflagellata	Dinophyceae	Gymnodiniales	Gymnodiniaceae	Gymnodinium	NA
monitoring	L227	4N:P	P only	P2136	0.101	0.118	0.858	9.5	615	Increase	0.136	0.244	NS	Archaeplastida	Chlorophyta	Chlorophyta	Trebouxiophyceae	Chlorellales	Chlorellales_X	Dictyosphaerium	NA
monitoring	L227	4N:P	P only	P2199	0.078	0.191	0.407	1134.2	98.6	Decrease	0.241	0.174	NS	Archaeplastida	Streptophyta	Streptophyta	Zygnemophyceae	Zygnemophyceae_X	Zygnemophyceae_XX	Spondylosium	NA
monitoring	L227	4N:P	P only	P7638	0.044	0.033	1.322	251.1	156.3	Decrease	0.3	0.023	*	TSAR	Alveolata	Dinoflagellata	Dinophyceae	Peridiniales	Peridiniaceae	Peridinium	NA
monitoring	L227	4N:P	P only	P4352	0.039	0.084	0.471	265.7	22.5	Decrease	0.353	0.092	NS	TSAR	Stramenopiles	Gyrista	Chrysophyceae	NA	NA	NA	NA
monitoring	L227	4N:P	P only	P7632	0.036	0.033	1.071	232.7	258.7	Increase	0.401	0.309	NS	TSAR	Alveolata	Dinoflagellata	Dinophyceae	Gymnodiniales	Gymnodiniaceae	Gymnodinium	NA
monitoring	L227	4N:P	P only	P4355	0.035	0.042	0.834	103.4	265.6	Increase	0.448	0.387	NS	Haptista	Haptophyta	Haptophyta	Prymnesiophyceae	Prymnesiales	Chrysochromulinaceae	Chrysochromulina	NA
monitoring	L227	4N:P	P only	P2115	0.028	0.058	0.479	176.1	2.5	Decrease	0.485	0.001	***	Archaeplastida	Chlorophyta	Chlorophyta	Chlorophyceae	Sphaeropleales	Sphaeropleales_X	Pediastrum	NA
monitoring	L227	4N:P	P only	P2105	0.023	0.03	0.745	123	97.2	Decrease	0.516	0.467	NS	Archaeplastida	Chlorophyta	Chlorophyta	Chlorophyceae	Chlamydomonadales	Chlamydomonadales_X	Chlamydomonas	NA
monitoring	L227	4N:P	P only	P6558	0.022	0.019	1.137	145.7	192	Increase	0.545	0.828	NS	Cryptista	Cryptophyta	Cryptophyta	Cryptophyceae	Cryptomonadales	Cryptomonadales_X	Cryptomonas	NA
monitoring	L227	4N:P	P only	P2132	0.021	0.021	1.003	114.8	70	Decrease	0.574	0.017	*	Archaeplastida	Chlorophyta	Chlorophyta	Chlorophyceae	Sphaeropleales	Sphaeropleales_X	Scenedesmus	NA
monitoring	L227	4N:P	P only	P2120	0.021	0.033	0.625	102.5	22.2	Decrease	0.602	0.952	NS	Archaeplastida	Chlorophyta	Chlorophyta	Trebouxiophyceae	Chlorellales	Chlorellales_X	Oocystis	NA
monitoring	L227	4N:P	P only	P7641	0.019	0.024	0.785	91.2	75.9	Decrease	0.628	0.266	NS	TSAR	Alveolata	Dinoflagellata	Dinophyceae	Peridiniales	Peridiniaceae	Peridinium	NA
monitoring	L227	4N:P	P only	P6565	0.019	0.027	0.683	26.6	117.7	Increase	0.653	0.555	NS	Cryptista	Cryptophyta	Cryptophyta	Cryptophyceae	Cryptomonadales	Cryptomonadales_X	Cryptomonas	NA
monitoring	L227	4N:P	P only	P2133	0.017	0.022	0.773	87.8	4.9	Decrease	0.676	0.001	***	Archaeplastida	Chlorophyta	Chlorophyta	Chlorophyceae	Sphaeropleales	Sphaeropleales_X	Scenedesmus	NA
monitoring	L227	4N:P	P only	P2116	0.015	0.056	0.264	111.9	0	Decrease	0.696	0.029	*	Archaeplastida	Chlorophyta	Chlorophyta	Chlorophyceae	Sphaeropleales	Sphaeropleales_X	Pediastrum	NA
monitoring	L224	Baseline	Warming	P4352	0.197	0.12	1.633	179.3	16	Decrease	0.325	0.001	***	TSAR	Stramenopiles	Gyrista	Chrysophyceae	NA	NA	NA	NA
monitoring	L224	Baseline	Warming	P4401	0.053	0.038	1.388	34.2	72.3	Increase	0.413	0.417	NS	TSAR	Stramenopiles	Gyrista	Chrysophyceae	Ochromonadales	Ochromonadaceae	Uroglena	NA
monitoring	L224	Baseline	Warming	P4413	0.043	0.028	1.524	6.6	43.2	Increase	0.485	0.096	NS	Haptista	Haptophyta	Haptophyta	Prymnesiophyceae	Prymnesiales	Chrysochromulinaceae	Chrysochromulina	NA
monitoring	L224	Baseline	Warming	P7632	0.041	0.046	0.898	26	52	Increase	0.553	0.979	NS	TSAR	Alveolata	Dinoflagellata	Dinophyceae	Gymnodiniales	Gymnodiniaceae	Gymnodinium	NA
monitoring	L224	Baseline	Warming	P4383	0.033	0.037	0.884	9.7	35.9	Increase	0.607	0.719	NS	TSAR	Stramenopiles	Gyrista	Chrysophyceae	Ochromonadales	Ochromonadaceae	Dinobryon	NA
monitoring	L224	Baseline	Warming	P4384	0.021	0.012	1.697	22.7	10.1	Decrease	0.641	0.134	NS	TSAR	Stramenopiles	Gyrista	Chrysophyceae	Ochromonadales	Ochromonadaceae	Dinobryon	NA
monitoring	L224	Baseline	Warming	P5507	0.017	0.014	1.255	12.2	15.8	Increase	0.669	0.346	NS	TSAR	Stramenopiles	Gyrista	Mediophyceae	Thalassiosirales	Stephanodiscaceae	Cyclotella	NA
monitoring	L224	Baseline	Warming	P2206	0.017	0.013	1.261	16.8	5.2	Decrease	0.697	0.003	**	Archaeplastida	Chlorophyta	Chlorophyta	Trebouxiophyceae	Trebouxiophyceae_X	Trebouxiophyceae_XX	Botryococcus	NA
paleogenetics	L226N	Baseline	C+N+P	ASV0003	0.035	0.019	1.791	9.4	16.3	Increase	0.188	0.007	**	TSAR	Stramenopiles	Gyrista	Chrysophyceae	Hydrurales	Hydrurales_X	Hydrurales_XX	Hydrurales_XX_sp.
paleogenetics	L226N	Baseline	C+N+P	ASV0004	0.029	0.018	1.598	12.2	6.4	Decrease	0.344	0.344	NS	TSAR	Stramenopiles	Gyrista	Chrysophyceae	Hydrurales	NA	NA	NA
paleogenetics	L226N	Baseline	C+N+P	ASV0001	0.024	0.017	1.354	59.6	57.5	Decrease	0.472	1	NS	TSAR	Stramenopiles	Gyrista	Chrysophyceae	Hydrurales	Hydrurales_Clade-II	Hydrurales_Clade-II_X	Hydrurales_Clade-II_X_sp.
paleogenetics	L226N	Baseline	C+N+P	ASV0008	0.018	0.013	1.405	4.9	1.4	Decrease	0.568	0.095	NS	TSAR	Stramenopiles	Gyrista	Chrysophyceae	Synurales	Synuraceae	Mallomonas	Mallomonas_heterospina
paleogenetics	L226N	Baseline	C+N+P	ASV0007	0.008	0.006	1.414	4.8	5.7	Increase	0.613	0.876	NS	TSAR	Stramenopiles	Gyrista	Chrysophyceae	Hydrurales	NA	NA	NA
paleogenetics	L226N	Baseline	C+N+P	ASV0036	0.005	0.001	3.846	0.1	1	Increase	0.637	0.995	NS	TSAR	Stramenopiles	Gyrista	Chrysophyceae	Ochromonadales	Ochromonadaceae	Dinobryon	NA
paleogenetics	L226N	Baseline	C+N+P	ASV0035	0.004	0.004	0.997	1.2	0.5	Decrease	0.66	0.331	NS	TSAR	Stramenopiles	Gyrista	Coscinodiscophyceae	Aulacoseirales	Aulacoseiraceae	Aulacoseira	NA
paleogenetics	L226N	Baseline	C+N+P	ASV0047	0.003	0.001	3.188	0.2	0.9	Increase	0.678	0.054	NS	TSAR	Stramenopiles	Gyrista	Chrysophyceae	NA	NA	NA	NA
paleogenetics	L226N	Baseline	C+N+P	ASV0074	0.003	0.002	1.515	0.4	0.8	Increase	0.693	0.414	NS	TSAR	Stramenopiles	Gyrista	Coscinodiscophyceae	Aulacoseirales	Aulacoseiraceae	Aulacoseira	NA
paleogenetics	L226N	C+N+P	Recovery	ASV0001	0.099	0.076	1.303	57.5	39.5	Decrease	0.28	0.133	NS	TSAR	Stramenopiles	Gyrista	Chrysophyceae	Hydrurales	Hydrurales_Clade-II	Hydrurales_Clade-II_X	Hydrurales_Clade-II_X_sp.
paleogenetics	L226N	C+N+P	Recovery	ASV0003	0.037	0.018	2.098	16.3	9	Decrease	0.384	0.006	**	TSAR	Stramenopiles	Gyrista	Chrysophyceae	Hydrurales	Hydrurales_X	Hydrurales_XX	Hydrurales_XX_sp.
paleogenetics	L226N	C+N+P	Recovery	ASV0036	0.019	0.015	1.26	1	4.8	Increase	0.437	0.127	NS	TSAR	Stramenopiles	Gyrista	Chrysophyceae	Ochromonadales	Ochromonadaceae	Dinobryon	NA
paleogenetics	L226N	C+N+P	Recovery	ASV0004	0.014	0.009	1.546	6.4	4.2	Decrease	0.476	0.998	NS	TSAR	Stramenopiles	Gyrista	Chrysophyceae	Hydrurales	NA	NA	NA
paleogenetics	L226N	C+N+P	Recovery	ASV0007	0.014	0.008	1.755	5.7	3.3	Decrease	0.515	0.064	NS	TSAR	Stramenopiles	Gyrista	Chrysophyceae	Hydrurales	NA	NA	NA
paleogenetics	L226N	C+N+P	Recovery	ASV0008	0.01	0.012	0.871	1.4	3.5	Increase	0.544	0.942	NS	TSAR	Stramenopiles	Gyrista	Chrysophyceae	Synurales	Synuraceae	Mallomonas	Mallomonas_heterospina
paleogenetics	L226N	C+N+P	Recovery	ASV0063	0.007	0.009	0.808	0.2	1.7	Increase	0.565	0.137	NS	TSAR	Alveolata	Dinoflagellata	Dinophyceae	Peridiniales	Thoracosphaeraceae	Apocalathium	Apocalathium_aciculiferum
paleogenetics	L226N	C+N+P	Recovery	ASV0089	0.007	0.013	0.583	0	1.5	Increase	0.586	0.136	NS	TSAR	Stramenopiles	Gyrista	Chrysophyceae	NA	NA	NA	NA
paleogenetics	L226N	C+N+P	Recovery	ASV0012	0.007	0.009	0.685	0	1.3	Increase	0.604	0.127	NS	TSAR	Alveolata	Dinoflagellata	Dinophyceae	Suessiales	Borghiellaceae	Borghiella	Borghiella_tenuissima
paleogenetics	L226N	C+N+P	Recovery	ASV0054	0.006	0.012	0.522	0	1.3	Increase	0.622	0.211	NS	TSAR	Stramenopiles	Gyrista	Chrysophyceae	NA	NA	NA	NA
paleogenetics	L226N	C+N+P	Recovery	ASV0127	0.005	0.011	0.454	0	1	Increase	0.637	0.136	NS	TSAR	Stramenopiles	Gyrista	Chrysophyceae	Chrysophyceae_Cluster-I	Chrysophyceae_Cluster-I_X	Chrysophyceae_Cluster-I_XX	Chrysophyceae_Cluster-I_XX_sp.
paleogenetics	L226N	C+N+P	Recovery	ASV0144	0.004	0.006	0.639	0	0.8	Increase	0.648	0.195	NS	TSAR	Stramenopiles	Gyrista	Chrysophyceae	NA	NA	NA	NA
paleogenetics	L226N	C+N+P	Recovery	ASV0026	0.004	0.002	1.711	0.6	1.4	Increase	0.659	0.32	NS	TSAR	Stramenopiles	Gyrista	Chrysophyceae	Chromulinales	Chrysosphaerellaceae	Chrysosphaerella	Chrysosphaerella_sp.
paleogenetics	L226N	C+N+P	Recovery	ASV0125	0.003	0.004	0.714	0.1	0.7	Increase	0.667	0.152	NS	TSAR	Stramenopiles	Gyrista	Chrysophyceae	NA	NA	NA	NA
paleogenetics	L226N	C+N+P	Recovery	ASV0243	0.003	0.004	0.652	0	0.5	Increase	0.674	0.185	NS	TSAR	Stramenopiles	Gyrista	Chrysophyceae	Chrysophyceae_Cluster-II	Chrysophyceae_Cluster-II_X	Chrysophyceae_Cluster-II_XX	Chrysophyceae_Cluster-II_XX_sp.
paleogenetics	L226N	C+N+P	Recovery	ASV0091	0.003	0.003	0.794	0	0.5	Increase	0.682	0.13	NS	TSAR	Stramenopiles	Gyrista	Chrysophyceae	Chrysophyceae_Cluster-II	Chrysophyceae_Cluster-II_X	Chrysophyceae_Cluster-II_XX	Chrysophyceae_Cluster-II_XX_sp.
paleogenetics	L226N	C+N+P	Recovery	ASV0074	0.002	0.002	1.398	0.8	1	Increase	0.688	0.725	NS	TSAR	Stramenopiles	Gyrista	Coscinodiscophyceae	Aulacoseirales	Aulacoseiraceae	Aulacoseira	NA
paleogenetics	L226N	C+N+P	Recovery	ASV0114	0.002	0.002	1.055	0.5	0.8	Increase	0.695	0.359	NS	Archaeplastida	Chlorophyta	Chlorophyta	Chlorophyceae	Chlamydomonadales	Chlamydomonadales_X	NA	NA
paleogenetics	L226N	C+N+P	Recovery	ASV0263	0.002	0.002	1.216	0	0.5	Increase	0.702	0.078	NS	Archaeplastida	Chlorophyta	Chlorophyta	Chlorophyceae	Chlamydomonadales	Chlamydomonadales_X	Chlamydomonas	Chlamydomonas_raudensis
paleogenetics	L226S	Baseline	C+N	ASV0003	0.056	0.022	2.528	8.6	19.7	Increase	0.248	0.001	***	TSAR	Stramenopiles	Gyrista	Chrysophyceae	Hydrurales	Hydrurales_X	Hydrurales_XX	Hydrurales_XX_sp.
paleogenetics	L226S	Baseline	C+N	ASV0001	0.048	0.028	1.72	59.4	52.4	Decrease	0.463	0.921	NS	TSAR	Stramenopiles	Gyrista	Chrysophyceae	Hydrurales	Hydrurales_Clade-II	Hydrurales_Clade-II_X	Hydrurales_Clade-II_X_sp.
paleogenetics	L226S	Baseline	C+N	ASV0004	0.024	0.012	1.939	14.3	9.6	Decrease	0.57	0.625	NS	TSAR	Stramenopiles	Gyrista	Chrysophyceae	Hydrurales	NA	NA	NA
paleogenetics	L226S	Baseline	C+N	ASV0007	0.007	0.007	1.14	4.8	4	Decrease	0.603	0.774	NS	TSAR	Stramenopiles	Gyrista	Chrysophyceae	Hydrurales	NA	NA	NA
paleogenetics	L226S	Baseline	C+N	ASV0035	0.007	0.01	0.69	2	0.7	Decrease	0.635	0.465	NS	TSAR	Stramenopiles	Gyrista	Coscinodiscophyceae	Aulacoseirales	Aulacoseiraceae	Aulacoseira	NA
paleogenetics	L226S	Baseline	C+N	ASV0074	0.007	0.002	2.916	0.3	1.6	Increase	0.665	0.001	***	TSAR	Stramenopiles	Gyrista	Coscinodiscophyceae	Aulacoseirales	Aulacoseiraceae	Aulacoseira	NA
paleogenetics	L226S	Baseline	C+N	ASV0008	0.004	0.003	1.621	1.7	2.2	Increase	0.685	0.959	NS	TSAR	Stramenopiles	Gyrista	Chrysophyceae	Synurales	Synuraceae	Mallomonas	Mallomonas_heterospina
paleogenetics	L226S	Baseline	C+N	ASV0101	0.003	0.002	1.875	0.1	0.7	Increase	0.699	0.012	*	TSAR	Stramenopiles	Gyrista	Coscinodiscophyceae	Aulacoseirales	Aulacoseiraceae	Aulacoseira	Aulacoseira_sp.
paleogenetics	L226S	C+N	Recovery	ASV0001	0.066	0.058	1.141	52.4	41.7	Decrease	0.214	0.461	NS	TSAR	Stramenopiles	Gyrista	Chrysophyceae	Hydrurales	Hydrurales_Clade-II	Hydrurales_Clade-II_X	Hydrurales_Clade-II_X_sp.
paleogenetics	L226S	C+N	Recovery	ASV0003	0.039	0.021	1.855	19.7	12.1	Decrease	0.343	0.062	NS	TSAR	Stramenopiles	Gyrista	Chrysophyceae	Hydrurales	Hydrurales_X	Hydrurales_XX	Hydrurales_XX_sp.
paleogenetics	L226S	C+N	Recovery	ASV0004	0.021	0.012	1.821	9.6	5.5	Decrease	0.411	0.811	NS	TSAR	Stramenopiles	Gyrista	Chrysophyceae	Hydrurales	NA	NA	NA
paleogenetics	L226S	C+N	Recovery	ASV0036	0.021	0.011	1.939	0.2	4.4	Increase	0.479	0.016	*	TSAR	Stramenopiles	Gyrista	Chrysophyceae	Ochromonadales	Ochromonadaceae	Dinobryon	NA
paleogenetics	L226S	C+N	Recovery	ASV0026	0.009	0.005	1.873	0.6	2.3	Increase	0.507	0.037	*	TSAR	Stramenopiles	Gyrista	Chrysophyceae	Chromulinales	Chrysosphaerellaceae	Chrysosphaerella	Chrysosphaerella_sp.
paleogenetics	L226S	C+N	Recovery	ASV0007	0.007	0.005	1.384	4	2.7	Decrease	0.53	0.748	NS	TSAR	Stramenopiles	Gyrista	Chrysophyceae	Hydrurales	NA	NA	NA
paleogenetics	L226S	C+N	Recovery	ASV0008	0.006	0.003	1.665	2.2	2.7	Increase	0.549	0.472	NS	TSAR	Stramenopiles	Gyrista	Chrysophyceae	Synurales	Synuraceae	Mallomonas	Mallomonas_heterospina
paleogenetics	L226S	C+N	Recovery	ASV0012	0.005	0.009	0.552	0.1	1	Increase	0.565	0.147	NS	TSAR	Alveolata	Dinoflagellata	Dinophyceae	Suessiales	Borghiellaceae	Borghiella	Borghiella_tenuissima
paleogenetics	L226S	C+N	Recovery	ASV0500	0.004	0.007	0.545	0	0.7	Increase	0.577	0.134	NS	TSAR	Stramenopiles	Gyrista	Coscinodiscophyceae	Rhizosoleniales	Rhizosoleniaceae	Urosolenia	Urosolenia_eriensis
paleogenetics	L226S	C+N	Recovery	ASV0114	0.004	0.002	1.605	0.1	0.8	Increase	0.589	0.023	*	Archaeplastida	Chlorophyta	Chlorophyta	Chlorophyceae	Chlamydomonadales	Chlamydomonadales_X	NA	NA
paleogenetics	L226S	C+N	Recovery	ASV0125	0.004	0.003	1.359	0.3	1	Increase	0.601	0.067	NS	TSAR	Stramenopiles	Gyrista	Chrysophyceae	NA	NA	NA	NA
paleogenetics	L226S	C+N	Recovery	ASV0047	0.003	0.002	1.537	0.5	0.9	Increase	0.611	0.137	NS	TSAR	Stramenopiles	Gyrista	Chrysophyceae	NA	NA	NA	NA
paleogenetics	L226S	C+N	Recovery	ASV0063	0.003	0.003	1.036	0	0.6	Increase	0.621	0.071	NS	TSAR	Alveolata	Dinoflagellata	Dinophyceae	Peridiniales	Thoracosphaeraceae	Apocalathium	Apocalathium_aciculiferum
paleogenetics	L226S	C+N	Recovery	ASV0275	0.003	0.002	1.29	0	0.6	Increase	0.63	0.04	*	TSAR	Stramenopiles	Gyrista	Chrysophyceae	NA	NA	NA	NA
paleogenetics	L226S	C+N	Recovery	ASV0144	0.003	0.005	0.572	0	0.6	Increase	0.639	0.134	NS	TSAR	Stramenopiles	Gyrista	Chrysophyceae	NA	NA	NA	NA
paleogenetics	L226S	C+N	Recovery	ASV0054	0.003	0.006	0.439	0	0.5	Increase	0.648	0.174	NS	TSAR	Stramenopiles	Gyrista	Chrysophyceae	NA	NA	NA	NA
paleogenetics	L226S	C+N	Recovery	ASV0304	0.002	0.003	0.896	0	0.5	Increase	0.656	0.057	NS	TSAR	Stramenopiles	Gyrista	Chrysophyceae	Chrysosaccales	Chrysosaccaceae	NA	NA
paleogenetics	L226S	C+N	Recovery	ASV0059	0.002	0.001	1.903	0.1	0.6	Increase	0.663	0.019	*	TSAR	Stramenopiles	Gyrista	Chrysophyceae	Chromulinales	Chrysosphaerellaceae	Chrysosphaerella	Chrysosphaerella_sp.
paleogenetics	L226S	C+N	Recovery	ASV0178	0.002	0.002	1.447	0	0.5	Increase	0.671	0.021	*	TSAR	Stramenopiles	Gyrista	Chrysophyceae	Hydrurales	Hydrurales_X	Hydrurales_XX	Hydrurales_XX_sp.
paleogenetics	L226S	C+N	Recovery	ASV0074	0.002	0.002	1.397	1.6	1.5	Decrease	0.678	0.972	NS	TSAR	Stramenopiles	Gyrista	Coscinodiscophyceae	Aulacoseirales	Aulacoseiraceae	Aulacoseira	NA
paleogenetics	L226S	C+N	Recovery	ASV0243	0.002	0.004	0.513	0	0.4	Increase	0.685	0.176	NS	TSAR	Stramenopiles	Gyrista	Chrysophyceae	Chrysophyceae_Cluster-II	Chrysophyceae_Cluster-II_X	Chrysophyceae_Cluster-II_XX	Chrysophyceae_Cluster-II_XX_sp.
paleogenetics	L226S	C+N	Recovery	ASV0102	0.002	0.002	1.306	0.5	0.7	Increase	0.692	0.375	NS	TSAR	Stramenopiles	Gyrista	Chrysophyceae	NA	NA	NA	NA
paleogenetics	L226S	C+N	Recovery	ASV0263	0.002	0.001	2.513	0	0.4	Increase	0.698	0.005	**	Archaeplastida	Chlorophyta	Chlorophyta	Chlorophyceae	Chlamydomonadales	Chlamydomonadales_X	Chlamydomonas	Chlamydomonas_raudensis
paleogenetics	L227	Baseline	12N:P	ASV0001	0.066	0.048	1.373	57.8	50.7	Decrease	0.212	0.985	NS	TSAR	Stramenopiles	Gyrista	Chrysophyceae	Hydrurales	Hydrurales_Clade-II	Hydrurales_Clade-II_X	Hydrurales_Clade-II_X_sp.
paleogenetics	L227	Baseline	12N:P	ASV0004	0.046	0.039	1.183	15.7	7.5	Decrease	0.359	0.355	NS	TSAR	Stramenopiles	Gyrista	Chrysophyceae	Hydrurales	NA	NA	NA
paleogenetics	L227	Baseline	12N:P	ASV0003	0.026	0.013	2.053	7.1	9.7	Increase	0.444	0.322	NS	TSAR	Stramenopiles	Gyrista	Chrysophyceae	Hydrurales	Hydrurales_X	Hydrurales_XX	Hydrurales_XX_sp.
paleogenetics	L227	Baseline	12N:P	ASV0007	0.021	0.016	1.373	7.9	10.3	Increase	0.513	0.892	NS	TSAR	Stramenopiles	Gyrista	Chrysophyceae	Hydrurales	NA	NA	NA
paleogenetics	L227	Baseline	12N:P	ASV0102	0.012	0.012	1.028	0.2	2.5	Increase	0.553	0.029	*	TSAR	Stramenopiles	Gyrista	Chrysophyceae	NA	NA	NA	NA
paleogenetics	L227	Baseline	12N:P	ASV0150	0.009	0.005	1.835	0.4	2.1	Increase	0.581	0.151	NS	TSAR	Stramenopiles	Gyrista	Chrysophyceae	NA	NA	NA	NA
paleogenetics	L227	Baseline	12N:P	ASV0035	0.007	0.007	1.063	1.5	0.2	Decrease	0.603	0.265	NS	TSAR	Stramenopiles	Gyrista	Coscinodiscophyceae	Aulacoseirales	Aulacoseiraceae	Aulacoseira	NA
paleogenetics	L227	Baseline	12N:P	ASV0055	0.006	0.004	1.655	0.5	1.4	Increase	0.622	0.101	NS	Archaeplastida	Chlorophyta	Chlorophyta	Trebouxiophyceae	Trebouxiophyceae_X	Trebouxiophyceae_XX	Choricystis	Choricystis_minor
paleogenetics	L227	Baseline	12N:P	ASV0008	0.005	0.009	0.584	1.1	0	Decrease	0.639	0.251	NS	TSAR	Stramenopiles	Gyrista	Chrysophyceae	Synurales	Synuraceae	Mallomonas	Mallomonas_heterospina
paleogenetics	L227	Baseline	12N:P	ASV0189	0.005	0.005	1.07	0.2	1	Increase	0.655	0.007	**	TSAR	Stramenopiles	Gyrista	Chrysophyceae	NA	NA	NA	NA
paleogenetics	L227	Baseline	12N:P	ASV0353	0.005	0.005	1.025	0.1	1	Increase	0.67	0.111	NS	TSAR	Stramenopiles	Gyrista	Coscinodiscophyceae	Aulacoseirales	Aulacoseiraceae	Aulacoseira	NA
paleogenetics	L227	Baseline	12N:P	ASV0290	0.005	0.002	2.519	0.1	1	Increase	0.685	0.013	*	TSAR	Stramenopiles	Gyrista	Bolidophyceae	Parmales	Parmales_env_2	Parmales_env_2_X	Parmales_env_2_X_sp.
paleogenetics	L227	Baseline	12N:P	ASV0036	0.004	0.005	0.984	0	0.9	Increase	0.699	0.365	NS	TSAR	Stramenopiles	Gyrista	Chrysophyceae	Ochromonadales	Ochromonadaceae	Dinobryon	NA
paleogenetics	L227	12N:P	4N:P	ASV0001	0.09	0.06	1.5	50.7	47.3	Decrease	0.232	0.815	NS	TSAR	Stramenopiles	Gyrista	Chrysophyceae	Hydrurales	Hydrurales_Clade-II	Hydrurales_Clade-II_X	Hydrurales_Clade-II_X_sp.
paleogenetics	L227	12N:P	4N:P	ASV0062	0.032	0.059	0.541	0	6.4	Increase	0.314	0.482	NS	Archaeplastida	Chlorophyta	Chlorophyta	Chlorophyceae	Sphaeropleales	Sphaeropleales_X	Desmodesmus	Desmodesmus_pannonicus
paleogenetics	L227	12N:P	4N:P	ASV0007	0.026	0.018	1.439	10.3	6	Decrease	0.381	0.565	NS	TSAR	Stramenopiles	Gyrista	Chrysophyceae	Hydrurales	NA	NA	NA
paleogenetics	L227	12N:P	4N:P	ASV0003	0.025	0.012	2.088	9.7	4.7	Decrease	0.445	0.484	NS	TSAR	Stramenopiles	Gyrista	Chrysophyceae	Hydrurales	Hydrurales_X	Hydrurales_XX	Hydrurales_XX_sp.
paleogenetics	L227	12N:P	4N:P	ASV0004	0.022	0.013	1.708	7.5	8.5	Increase	0.502	0.958	NS	TSAR	Stramenopiles	Gyrista	Chrysophyceae	Hydrurales	NA	NA	NA
paleogenetics	L227	12N:P	4N:P	ASV0113	0.014	0.022	0.649	0	2.9	Increase	0.538	0.39	NS	TSAR	Stramenopiles	Gyrista	Chrysophyceae	Ochromonadales	Ochromonadaceae	Dinobryon	NA
paleogenetics	L227	12N:P	4N:P	ASV0871	0.013	0.024	0.54	0	2.5	Increase	0.571	0.171	NS	TSAR	Stramenopiles	Gyrista	Dictyochophyceae	Dictyochophyceae_X	Pedinellales	Pedinellales_X	Pedinellales_X_sp.
paleogenetics	L227	12N:P	4N:P	ASV0102	0.012	0.009	1.421	2.5	1.1	Decrease	0.603	0.087	NS	TSAR	Stramenopiles	Gyrista	Chrysophyceae	NA	NA	NA	NA
paleogenetics	L227	12N:P	4N:P	ASV0125	0.012	0.008	1.534	0	2.4	Increase	0.634	0.017	*	TSAR	Stramenopiles	Gyrista	Chrysophyceae	NA	NA	NA	NA
paleogenetics	L227	12N:P	4N:P	ASV0150	0.011	0.01	1.08	2.1	2.5	Increase	0.661	0.18	NS	TSAR	Stramenopiles	Gyrista	Chrysophyceae	NA	NA	NA	NA
paleogenetics	L227	12N:P	4N:P	ASV0131	0.008	0.005	1.697	0	1.6	Increase	0.682	0.013	*	TSAR	Stramenopiles	Gyrista	Chrysophyceae	Ochromonadales	Ochromonadaceae	Dinobryon	Dinobryon_pediforme
paleogenetics	L227	12N:P	4N:P	ASV0036	0.007	0.007	1.12	0.9	1.5	Increase	0.701	0.215	NS	TSAR	Stramenopiles	Gyrista	Chrysophyceae	Ochromonadales	Ochromonadaceae	Dinobryon	NA
paleogenetics	L227	4N:P	P only	ASV0001	0.173	0.102	1.703	47.3	16.4	Decrease	0.229	0.03	*	TSAR	Stramenopiles	Gyrista	Chrysophyceae	Hydrurales	Hydrurales_Clade-II	Hydrurales_Clade-II_X	Hydrurales_Clade-II_X_sp.
paleogenetics	L227	4N:P	P only	ASV0069	0.078	0.079	0.979	0	15.6	Increase	0.331	0.058	NS	TSAR	Stramenopiles	Gyrista	Chrysophyceae	NA	NA	NA	NA
paleogenetics	L227	4N:P	P only	ASV0062	0.055	0.053	1.039	6.4	9.1	Increase	0.404	0.06	NS	Archaeplastida	Chlorophyta	Chlorophyta	Chlorophyceae	Sphaeropleales	Sphaeropleales_X	Desmodesmus	Desmodesmus_pannonicus
paleogenetics	L227	4N:P	P only	ASV0004	0.036	0.013	2.847	8.5	1.3	Decrease	0.451	0.789	NS	TSAR	Stramenopiles	Gyrista	Chrysophyceae	Hydrurales	NA	NA	NA
paleogenetics	L227	4N:P	P only	ASV0057	0.031	0.066	0.469	0	6.2	Increase	0.492	0.304	NS	TSAR	Stramenopiles	Gyrista	Chrysophyceae	Chromulinales	Chromulinaceae	Cyclonexis	Cyclonexis_annularis
paleogenetics	L227	4N:P	P only	ASV0007	0.027	0.019	1.472	6	0.6	Decrease	0.528	0.507	NS	TSAR	Stramenopiles	Gyrista	Chrysophyceae	Hydrurales	NA	NA	NA
paleogenetics	L227	4N:P	P only	ASV0083	0.024	0.038	0.647	0.3	5	Increase	0.56	0.206	NS	Archaeplastida	Chlorophyta	Chlorophyta	Chlorophyceae	Chlamydomonadales	Chlamydomonadales_X	NA	NA
paleogenetics	L227	4N:P	P only	ASV0135	0.022	0.032	0.699	0	4.4	Increase	0.589	0.162	NS	TSAR	Stramenopiles	Gyrista	Chrysophyceae	Chrysophyceae_X	Chrysophyceae_XX	Chrysophyceae_XXX	Chrysophyceae_XXX_sp.
paleogenetics	L227	4N:P	P only	ASV0109	0.021	0.018	1.184	0	4.2	Increase	0.617	0.05	NS	TSAR	Stramenopiles	Gyrista	Chrysophyceae	NA	NA	NA	NA
paleogenetics	L227	4N:P	P only	ASV0003	0.02	0.01	1.946	4.7	0.7	Decrease	0.644	0.77	NS	TSAR	Stramenopiles	Gyrista	Chrysophyceae	Hydrurales	Hydrurales_X	Hydrurales_XX	Hydrurales_XX_sp.
paleogenetics	L227	4N:P	P only	ASV0113	0.02	0.016	1.24	2.9	3.6	Increase	0.671	0.039	*	TSAR	Stramenopiles	Gyrista	Chrysophyceae	Ochromonadales	Ochromonadaceae	Dinobryon	NA
paleogenetics	L227	4N:P	P only	ASV0089	0.019	0.017	1.098	0.2	3.9	Increase	0.695	0.036	*	TSAR	Stramenopiles	Gyrista	Chrysophyceae	NA	NA	NA	NA
paleogenetics	L224	Baseline	Warming	ASV0001	0.111	0.083	1.337	57.1	42.4	Decrease	0.249	0.001	***	TSAR	Stramenopiles	Gyrista	Chrysophyceae	Hydrurales	Hydrurales_Clade-II	Hydrurales_Clade-II_X	Hydrurales_Clade-II_X_sp.
paleogenetics	L224	Baseline	Warming	ASV0003	0.051	0.036	1.446	20.7	12.1	Decrease	0.364	0.026	*	TSAR	Stramenopiles	Gyrista	Chrysophyceae	Hydrurales	Hydrurales_X	Hydrurales_XX	Hydrurales_XX_sp.
paleogenetics	L224	Baseline	Warming	ASV0004	0.038	0.018	2.164	9.8	2.1	Decrease	0.45	0.001	***	TSAR	Stramenopiles	Gyrista	Chrysophyceae	Hydrurales	NA	NA	NA
paleogenetics	L224	Baseline	Warming	ASV0026	0.028	0.017	1.683	0.4	5.9	Increase	0.513	0.001	***	TSAR	Stramenopiles	Gyrista	Chrysophyceae	Chromulinales	Chrysosphaerellaceae	Chrysosphaerella	Chrysosphaerella_sp.
paleogenetics	L224	Baseline	Warming	ASV0008	0.023	0.022	1.036	5.2	1.2	Decrease	0.564	0.701	NS	TSAR	Stramenopiles	Gyrista	Chrysophyceae	Synurales	Synuraceae	Mallomonas	Mallomonas_heterospina
paleogenetics	L224	Baseline	Warming	ASV0012	0.02	0.032	0.628	0	4	Increase	0.608	0.004	**	TSAR	Alveolata	Dinoflagellata	Dinophyceae	Suessiales	Borghiellaceae	Borghiella	Borghiella_tenuissima
paleogenetics	L224	Baseline	Warming	ASV0070	0.019	0.017	1.151	0	3.8	Increase	0.651	0.001	***	TSAR	Stramenopiles	Gyrista	Chrysophyceae	Ochromonadales	Ochromonadaceae	Dinobryon	Dinobryon_pediforme
paleogenetics	L224	Baseline	Warming	ASV0054	0.019	0.04	0.473	0	3.8	Increase	0.693	0.007	**	TSAR	Stramenopiles	Gyrista	Chrysophyceae	NA	NA	NA	NA
paleogenetics	L373	Baseline	Warming	ASV0001	0.251	0.106	2.361	77.4	27.2	Decrease	0.394	0.001	***	TSAR	Stramenopiles	Gyrista	Chrysophyceae	Hydrurales	Hydrurales_Clade-II	Hydrurales_Clade-II_X	Hydrurales_Clade-II_X_sp.
paleogenetics	L373	Baseline	Warming	ASV0012	0.092	0.098	0.943	0.1	18.5	Increase	0.539	0.001	***	TSAR	Alveolata	Dinoflagellata	Dinophyceae	Suessiales	Borghiellaceae	Borghiella	Borghiella_tenuissima
paleogenetics	L373	Baseline	Warming	ASV0024	0.083	0.103	0.809	0	16.7	Increase	0.67	0.001	***	TSAR	Alveolata	Dinoflagellata	Dinophyceae	Suessiales	Borghiellaceae	Borghiella	Borghiella_tenuissima
paleogenetics	L373	Baseline	Warming	ASV0003	0.028	0.019	1.491	8.7	6.3	Decrease	0.713	0.109	NS	TSAR	Stramenopiles	Gyrista	Chrysophyceae	Hydrurales	Hydrurales_X	Hydrurales_XX	Hydrurales_XX_sp.
